# Supplementary material for: Transcriptome analysis of molecular mechanisms responsible for light-stress response in Mythimna separata (Walker)
Source: Sci Rep. 2017 Mar 27;7:45188. doi: 10.1038/srep45188 (PMC5367045; doi:10.1038/srep45188)
Supplement: Supplementary Dataset 1 [file srep45188-s2.xls]

## Sheet: COG.List
GeneID
Unigene22373_All
Unigene18938_All
Unigene19450_All
Unigene28469_All

## Sheet: COG_InterPro.List
GeneID
Unigene23613_All
Unigene26031_All
Unigene23074_All
Unigene26142_All
Unigene30005_All
Unigene32463_All
Unigene27929_All
Unigene30532_All
Unigene30531_All
Unigene28518_All
Unigene28248_All
Unigene30368_All
Unigene27456_All

## Sheet: COG_SwissProt.List
GeneID
Unigene33293_All
Unigene18536_All

## Sheet: COG_SwissProt_InterPro.List
GeneID
Unigene26229_All

## Sheet: InterPro.List
GeneID
Unigene24890_All
Unigene24682_All
Unigene6585_All
Unigene20515_All
Unigene13584_All
Unigene21812_All
Unigene20653_All
Unigene9201_All
Unigene17165_All
Unigene25825_All
Unigene23464_All
Unigene30894_All
Unigene21243_All
Unigene27386_All
Unigene21391_All
Unigene26482_All
Unigene29751_All
Unigene27542_All
Unigene23111_All
Unigene27368_All
Unigene19086_All
Unigene16312_All
Unigene20566_All
Unigene28280_All
Unigene32997_All
Unigene7046_All
Unigene2837_All
Unigene28461_All
Unigene30033_All
Unigene12123_All
Unigene15729_All
Unigene25598_All
Unigene19463_All
Unigene8270_All
Unigene14710_All
Unigene26618_All
Unigene24899_All
Unigene28425_All
Unigene4132_All
CL715.Contig4_All
Unigene1391_All
Unigene25024_All
Unigene17563_All
Unigene27530_All
Unigene31283_All
Unigene3581_All
Unigene35011_All
Unigene20331_All
Unigene27122_All
Unigene18735_All
Unigene24701_All
Unigene20809_All
Unigene20266_All
Unigene32316_All
Unigene23386_All
Unigene22944_All
Unigene24606_All
CL3708.Contig1_All
Unigene22124_All
Unigene24514_All
Unigene28259_All
Unigene26050_All
Unigene24308_All
Unigene24983_All
Unigene30925_All
Unigene6010_All
Unigene28486_All
Unigene13633_All
Unigene21421_All
Unigene8332_All
Unigene24786_All
Unigene30539_All
Unigene18814_All
Unigene29605_All
Unigene30923_All
Unigene19217_All
Unigene18508_All
CL1562.Contig1_All
Unigene28471_All
Unigene6866_All
Unigene14165_All
Unigene10039_All
Unigene28589_All
Unigene12075_All
Unigene13080_All
Unigene16929_All
Unigene130_All
Unigene17217_All
CL3592.Contig2_All
Unigene1689_All
Unigene30895_All
CL3592.Contig1_All
Unigene26230_All
Unigene19327_All
Unigene30109_All
Unigene15154_All
Unigene5848_All
Unigene23763_All
CL1562.Contig2_All
Unigene20332_All
Unigene32941_All
Unigene9350_All
Unigene28535_All
Unigene28602_All
Unigene25699_All
CL1892.Contig1_All
Unigene19726_All

## Sheet: KEGG.List
GeneID
Unigene34104_All
CL36.Contig3_All
Unigene20278_All
Unigene13715_All
Unigene18005_All
Unigene20195_All
Unigene10814_All
CL2512.Contig4_All
Unigene19117_All
Unigene16349_All
Unigene29538_All
Unigene29768_All
CL1391.Contig1_All
Unigene20465_All
CL315.Contig1_All
Unigene10546_All

## Sheet: KEGG_COG.List
GeneID
Unigene15372_All
CL1010.Contig2_All

## Sheet: KEGG_InterPro.List
GeneID
Unigene9470_All
Unigene18263_All
Unigene14393_All

## Sheet: KEGG_SwissProt.List
GeneID
CL2310.Contig1_All
CL623.Contig1_All
Unigene28015_All

## Sheet: KEGG_SwissProt_InterPro.List
GeneID
Unigene19206_All

[truncated: 21 more sheets: NR.List, NR_COG.List, NR_COG_InterPro.List, NR_COG_SwissProt.List, NR_COG_SwissProt_InterPro.List, NR_InterPro.List, NR_KEGG.List, NR_KEGG_COG.List, NR_KEGG_COG_InterPro.List, NR_KEGG_COG_SwissProt.List, NR_KEGG_COG_SwissProt_InterPro., NR_KEGG_InterPro.List, NR_KEGG_SwissProt.List, NR_KEGG_SwissProt_InterPro.List, NR_SwissProt.List, NR_SwissProt_InterPro.List, SwissProt.List, SwissProt_InterPro.List, Sheet1, Sheet2 …]
