# Supplementary material for: Transcriptome analysis of molecular mechanisms responsible for light-stress response in Mythimna separata (Walker)
Source: Sci Rep. 2017 Mar 27;7:45188. doi: 10.1038/srep45188 (PMC5367045; doi:10.1038/srep45188)
Supplement: Supplementary Dataset 2 [file srep45188-s3.xls]

## Sheet: similiar to H.armigera
CL5.Contig3_All
CL5.Contig4_All
CL5.Contig6_All
CL5.Contig7_All
CL5.Contig8_All
CL5.Contig12_All
CL13.Contig2_All
CL16.Contig3_All
CL34.Contig1_All
CL41.Contig9_All
CL41.Contig10_All
CL41.Contig11_All
CL41.Contig21_All
CL41.Contig24_All
CL58.Contig1_All
CL59.Contig2_All
CL86.Contig4_All
CL89.Contig4_All
CL94.Contig4_All
CL95.Contig1_All
CL95.Contig2_All
CL108.Contig2_All
CL123.Contig6_All
CL127.Contig2_All
CL132.Contig1_All
CL136.Contig1_All
CL157.Contig2_All
CL157.Contig3_All
CL166.Contig1_All
CL166.Contig2_All
CL168.Contig1_All
CL168.Contig5_All
CL168.Contig7_All
CL217.Contig3_All
CL276.Contig1_All
CL276.Contig2_All
CL317.Contig4_All
CL329.Contig1_All
CL329.Contig2_All
CL336.Contig4_All
CL341.Contig1_All
CL341.Contig2_All
CL342.Contig19_All
CL344.Contig1_All
CL347.Contig3_All
CL348.Contig8_All
CL349.Contig7_All
CL358.Contig2_All
CL363.Contig1_All
CL363.Contig2_All
CL366.Contig1_All
CL366.Contig2_All
CL372.Contig1_All
CL373.Contig1_All
CL380.Contig1_All
CL380.Contig2_All
CL388.Contig2_All
CL389.Contig1_All
CL389.Contig4_All
CL389.Contig7_All
CL396.Contig1_All
CL396.Contig2_All
CL396.Contig3_All
CL396.Contig4_All
CL397.Contig1_All
CL397.Contig2_All
CL397.Contig4_All
CL397.Contig5_All
CL422.Contig1_All
CL422.Contig2_All
CL424.Contig1_All
CL451.Contig1_All
CL451.Contig2_All
CL451.Contig3_All
CL463.Contig2_All
CL474.Contig1_All
CL487.Contig1_All
CL487.Contig2_All
CL497.Contig2_All
CL498.Contig2_All
CL522.Contig2_All
CL522.Contig3_All
CL522.Contig4_All
CL526.Contig1_All
CL526.Contig2_All
CL527.Contig4_All
CL527.Contig5_All
CL532.Contig1_All
CL532.Contig2_All
CL532.Contig3_All
CL544.Contig2_All
CL563.Contig1_All
CL563.Contig2_All
CL564.Contig3_All
CL564.Contig4_All
CL588.Contig1_All
CL588.Contig2_All
CL609.Contig5_All
CL616.Contig1_All
CL644.Contig1_All
CL644.Contig2_All
CL644.Contig3_All
CL644.Contig4_All
CL644.Contig5_All
CL644.Contig6_All
CL644.Contig7_All
CL644.Contig10_All
CL644.Contig11_All
CL644.Contig12_All
CL644.Contig13_All
CL644.Contig14_All
CL644.Contig15_All
CL650.Contig1_All
CL660.Contig2_All
CL660.Contig3_All
CL676.Contig1_All
CL676.Contig2_All
CL679.Contig1_All
CL679.Contig4_All
CL679.Contig5_All
CL700.Contig2_All
CL720.Contig2_All
CL738.Contig2_All
CL750.Contig1_All
CL750.Contig2_All
CL757.Contig3_All
CL764.Contig1_All
CL768.Contig1_All
CL768.Contig2_All
CL768.Contig3_All
CL768.Contig4_All
CL807.Contig1_All
CL816.Contig1_All
CL816.Contig2_All
CL823.Contig1_All
CL823.Contig2_All
CL839.Contig2_All
CL845.Contig3_All
CL856.Contig1_All
CL865.Contig2_All
CL897.Contig3_All
CL898.Contig2_All
CL907.Contig1_All
CL914.Contig1_All
CL927.Contig7_All
CL929.Contig1_All
CL929.Contig14_All
CL946.Contig2_All
CL959.Contig1_All
CL967.Contig1_All
CL967.Contig2_All
CL967.Contig3_All
CL980.Contig1_All
CL980.Contig2_All
CL980.Contig3_All
CL980.Contig4_All
CL990.Contig5_All
CL990.Contig6_All
CL990.Contig7_All
CL990.Contig8_All
CL992.Contig1_All
CL992.Contig2_All
CL997.Contig1_All
CL997.Contig2_All
CL997.Contig3_All
CL1002.Contig2_All
CL1037.Contig1_All
CL1037.Contig5_All
CL1041.Contig1_All
CL1041.Contig2_All
CL1044.Contig2_All
CL1091.Contig2_All
CL1105.Contig1_All
CL1105.Contig2_All
CL1126.Contig2_All
CL1126.Contig7_All
CL1126.Contig17_All
CL1172.Contig4_All
CL1172.Contig5_All
CL1172.Contig6_All
CL1172.Contig7_All
CL1175.Contig1_All
CL1226.Contig1_All
CL1226.Contig2_All
CL1236.Contig1_All
CL1250.Contig1_All
CL1250.Contig2_All
CL1250.Contig3_All
CL1250.Contig4_All
CL1250.Contig5_All
CL1262.Contig4_All
CL1274.Contig1_All
CL1290.Contig4_All
CL1295.Contig2_All
CL1305.Contig2_All
CL1310.Contig1_All
CL1310.Contig2_All
CL1325.Contig2_All
CL1325.Contig4_All
CL1327.Contig1_All
CL1327.Contig2_All
CL1339.Contig1_All
CL1347.Contig1_All
CL1355.Contig1_All
CL1355.Contig2_All
CL1366.Contig2_All
CL1375.Contig2_All
CL1408.Contig2_All
CL1425.Contig1_All
CL1425.Contig2_All
CL1429.Contig2_All
CL1440.Contig1_All
CL1440.Contig2_All
CL1440.Contig3_All
CL1440.Contig4_All
CL1440.Contig5_All
CL1440.Contig6_All
CL1440.Contig7_All
CL1440.Contig8_All
CL1447.Contig2_All
CL1470.Contig2_All
CL1493.Contig1_All
CL1493.Contig2_All
CL1541.Contig1_All
CL1541.Contig2_All
CL1552.Contig1_All
CL1552.Contig2_All
CL1552.Contig3_All
CL1552.Contig4_All
CL1552.Contig5_All
CL1552.Contig6_All
CL1559.Contig1_All
CL1581.Contig3_All
CL1581.Contig4_All
CL1619.Contig1_All
CL1619.Contig2_All
CL1619.Contig3_All
CL1619.Contig4_All
CL1619.Contig5_All
CL1619.Contig10_All
CL1642.Contig2_All
CL1644.Contig1_All
CL1645.Contig3_All
CL1652.Contig1_All
CL1652.Contig4_All
CL1652.Contig5_All
CL1652.Contig10_All
CL1652.Contig11_All
CL1652.Contig12_All
CL1669.Contig1_All
CL1669.Contig2_All
CL1677.Contig1_All
CL1677.Contig2_All
CL1684.Contig1_All
CL1684.Contig3_All
CL1684.Contig4_All
CL1702.Contig2_All
CL1733.Contig3_All
CL1753.Contig4_All
CL1761.Contig1_All
CL1769.Contig1_All
CL1769.Contig2_All
CL1785.Contig2_All
CL1803.Contig2_All
CL1807.Contig1_All
CL1816.Contig2_All
CL1826.Contig1_All
CL1833.Contig1_All
CL1835.Contig1_All
CL1835.Contig2_All
CL1853.Contig1_All
CL1853.Contig2_All
CL1855.Contig1_All
CL1855.Contig2_All
CL1894.Contig2_All
CL1929.Contig1_All
CL1960.Contig5_All
CL1964.Contig1_All
CL1966.Contig2_All
CL2023.Contig1_All
CL2045.Contig1_All
CL2081.Contig1_All
CL2081.Contig2_All
CL2082.Contig1_All
CL2082.Contig2_All
CL2090.Contig4_All
CL2091.Contig1_All
CL2091.Contig2_All
CL2091.Contig3_All
CL2100.Contig2_All
CL2107.Contig1_All
CL2124.Contig1_All
CL2124.Contig3_All
CL2124.Contig4_All
CL2134.Contig2_All
CL2186.Contig2_All
CL2222.Contig2_All
CL2230.Contig2_All
CL2239.Contig2_All
CL2259.Contig2_All
CL2259.Contig4_All
CL2293.Contig4_All
CL2294.Contig1_All
CL2294.Contig2_All
CL2294.Contig4_All
CL2319.Contig2_All
CL2330.Contig1_All
CL2367.Contig1_All
CL2395.Contig2_All
CL2419.Contig2_All
CL2427.Contig1_All
CL2427.Contig2_All
CL2427.Contig3_All
CL2429.Contig1_All
CL2439.Contig3_All
CL2441.Contig1_All
CL2441.Contig2_All
CL2444.Contig2_All
CL2461.Contig3_All
CL2533.Contig1_All
CL2539.Contig1_All
CL2568.Contig3_All
CL2568.Contig4_All
CL2568.Contig7_All
CL2568.Contig8_All
CL2609.Contig2_All
CL2613.Contig1_All
CL2616.Contig2_All
CL2616.Contig4_All
CL2616.Contig6_All
CL2641.Contig2_All
CL2641.Contig3_All
CL2686.Contig1_All
CL2690.Contig2_All
CL2690.Contig3_All
CL2696.Contig1_All
CL2697.Contig2_All
CL2713.Contig1_All
CL2721.Contig2_All
CL2769.Contig2_All
CL2770.Contig2_All
CL2774.Contig2_All
CL2813.Contig1_All
CL2821.Contig1_All
CL2822.Contig1_All
CL2839.Contig2_All
CL2905.Contig2_All
CL2907.Contig1_All
CL2907.Contig2_All
CL2909.Contig1_All
CL2909.Contig2_All
CL2929.Contig1_All
CL2930.Contig2_All
CL2935.Contig1_All
CL2944.Contig2_All
CL2952.Contig1_All
CL2952.Contig2_All
CL2957.Contig2_All
CL2978.Contig1_All
CL2986.Contig1_All
CL2986.Contig3_All
CL3000.Contig2_All
CL3000.Contig4_All
CL3010.Contig3_All
CL3014.Contig1_All
CL3033.Contig2_All
CL3036.Contig2_All
CL3057.Contig1_All
CL3057.Contig2_All
CL3057.Contig3_All
CL3077.Contig1_All
CL3077.Contig2_All
CL3077.Contig3_All
CL3077.Contig4_All
CL3077.Contig5_All
CL3077.Contig6_All
CL3077.Contig7_All
CL3077.Contig8_All
CL3089.Contig2_All
CL3094.Contig2_All
CL3105.Contig2_All
CL3106.Contig1_All
CL3106.Contig3_All
CL3106.Contig4_All
CL3129.Contig1_All
CL3129.Contig2_All
CL3131.Contig2_All
CL3151.Contig1_All
CL3156.Contig2_All
CL3161.Contig1_All
CL3161.Contig2_All
CL3163.Contig2_All
CL3164.Contig1_All
CL3175.Contig2_All
CL3188.Contig1_All
CL3198.Contig1_All
CL3264.Contig3_All
CL3268.Contig2_All
CL3275.Contig2_All
CL3295.Contig1_All
CL3295.Contig2_All
CL3302.Contig2_All
CL3325.Contig1_All
CL3325.Contig2_All
CL3329.Contig2_All
CL3330.Contig2_All
CL3337.Contig1_All
CL3337.Contig2_All
CL3346.Contig1_All
CL3346.Contig2_All
CL3346.Contig3_All
CL3355.Contig1_All
CL3355.Contig2_All
CL3361.Contig2_All
CL3374.Contig2_All
CL3392.Contig1_All
CL3392.Contig2_All
CL3393.Contig2_All
CL3423.Contig2_All
CL3448.Contig1_All
CL3448.Contig2_All
CL3479.Contig2_All
CL3498.Contig2_All
CL3505.Contig1_All
CL3505.Contig2_All
CL3509.Contig2_All
CL3511.Contig1_All
CL3511.Contig2_All
CL3529.Contig2_All
CL3577.Contig2_All
CL3579.Contig2_All
CL3604.Contig1_All
CL3620.Contig3_All
CL3626.Contig1_All
CL3633.Contig1_All
CL3633.Contig2_All
CL3633.Contig3_All
CL3637.Contig1_All
CL3639.Contig2_All
CL3661.Contig2_All
CL3672.Contig1_All
CL3672.Contig2_All
CL3674.Contig1_All
CL3676.Contig1_All
CL3676.Contig2_All
CL3706.Contig1_All
CL3706.Contig2_All
CL3721.Contig1_All
CL3732.Contig1_All
CL3734.Contig1_All
CL3734.Contig2_All
CL3751.Contig2_All
CL3756.Contig1_All
CL3756.Contig2_All
CL3758.Contig1_All
CL3759.Contig1_All
CL3759.Contig2_All
CL3761.Contig2_All
CL3790.Contig1_All
CL3794.Contig1_All
CL3794.Contig2_All
CL3816.Contig1_All
CL3816.Contig2_All
CL3816.Contig4_All
CL3854.Contig1_All
CL3933.Contig1_All
CL3933.Contig2_All
CL3934.Contig2_All
CL3937.Contig1_All
CL3950.Contig1_All
CL3950.Contig2_All
CL4016.Contig1_All
CL4025.Contig2_All
CL4035.Contig3_All
CL4037.Contig2_All
CL4040.Contig1_All
CL4040.Contig2_All
CL4054.Contig2_All
CL4067.Contig1_All
CL4067.Contig2_All
CL4115.Contig1_All
CL4199.Contig1_All
CL4241.Contig1_All
CL4241.Contig2_All
CL4246.Contig1_All
CL4260.Contig1_All
CL4264.Contig1_All
CL4284.Contig1_All
CL4295.Contig1_All
Unigene25_All
Unigene55_All
Unigene59_All
Unigene78_All
Unigene89_All
Unigene95_All
Unigene97_All
Unigene101_All
Unigene107_All
Unigene124_All
Unigene138_All
Unigene141_All
Unigene143_All
Unigene154_All
Unigene166_All
Unigene167_All
Unigene168_All
Unigene172_All
Unigene186_All
Unigene192_All
Unigene204_All
Unigene205_All
Unigene209_All
Unigene210_All
Unigene211_All
Unigene219_All
Unigene220_All
Unigene223_All
Unigene230_All
Unigene234_All
Unigene243_All
Unigene248_All
Unigene255_All
Unigene265_All
Unigene266_All
Unigene271_All
Unigene285_All
Unigene297_All
Unigene302_All
Unigene305_All
Unigene314_All
Unigene326_All
Unigene340_All
Unigene352_All
Unigene371_All
Unigene377_All
Unigene460_All
Unigene468_All
Unigene475_All
Unigene482_All
Unigene493_All
Unigene502_All
Unigene507_All
Unigene509_All
Unigene512_All
Unigene515_All
Unigene516_All
Unigene517_All
Unigene531_All
Unigene532_All
Unigene538_All
Unigene546_All
Unigene589_All
Unigene649_All
Unigene690_All
Unigene742_All
Unigene743_All
Unigene744_All
Unigene750_All
Unigene754_All
Unigene760_All
Unigene761_All
Unigene765_All
Unigene767_All
Unigene794_All
Unigene803_All
Unigene808_All
Unigene815_All
Unigene822_All
Unigene824_All
Unigene825_All
Unigene826_All
Unigene838_All
Unigene841_All
Unigene842_All
Unigene845_All
Unigene862_All
Unigene863_All
Unigene881_All
Unigene891_All
Unigene894_All
Unigene897_All
Unigene898_All
Unigene899_All
Unigene900_All
Unigene901_All
Unigene905_All
Unigene907_All
Unigene911_All
Unigene914_All
Unigene925_All
Unigene927_All
Unigene933_All
Unigene942_All
Unigene965_All
Unigene1084_All
Unigene1294_All
Unigene1387_All
Unigene1467_All
Unigene1764_All
Unigene1939_All
Unigene1986_All
Unigene1987_All
Unigene1999_All
Unigene2001_All
Unigene2009_All
Unigene2021_All
Unigene2034_All
Unigene2072_All
Unigene2083_All
Unigene2088_All
Unigene2094_All
Unigene2099_All
Unigene2103_All
Unigene2104_All
Unigene2106_All
Unigene2116_All
Unigene2145_All
Unigene2157_All
Unigene2170_All
Unigene2176_All
Unigene2181_All
Unigene2225_All
Unigene2227_All
Unigene2236_All
Unigene2238_All
Unigene2240_All
Unigene2243_All
Unigene2250_All
Unigene2256_All
Unigene2262_All
Unigene2279_All
Unigene2287_All
Unigene2298_All
Unigene2300_All
Unigene2305_All
Unigene2306_All
Unigene2311_All
Unigene2326_All
Unigene2333_All
Unigene2390_All
Unigene2395_All
Unigene2401_All
Unigene2428_All
Unigene2575_All
Unigene2659_All
Unigene2660_All
Unigene2671_All
Unigene2676_All
Unigene2705_All
Unigene2719_All
Unigene2720_All
Unigene2721_All
Unigene2722_All
Unigene2731_All
Unigene2741_All
Unigene2743_All
Unigene2750_All
Unigene2751_All
Unigene2752_All
Unigene2759_All
Unigene2763_All
Unigene2766_All
Unigene2769_All
Unigene2771_All
Unigene2779_All
Unigene2785_All
Unigene2786_All
Unigene2812_All
Unigene2816_All
Unigene2827_All
Unigene2831_All
Unigene2833_All
Unigene2835_All
Unigene2839_All
Unigene2841_All
Unigene2912_All
Unigene2945_All
Unigene3026_All
Unigene3121_All
Unigene3127_All
Unigene3146_All
Unigene3380_All
Unigene3392_All
Unigene3832_All
Unigene3849_All
Unigene3871_All
Unigene3873_All
Unigene3876_All
Unigene3885_All
Unigene3890_All
Unigene3894_All
Unigene3904_All
Unigene3906_All
Unigene3909_All
Unigene3925_All
Unigene3939_All
Unigene3944_All
Unigene3968_All
Unigene3970_All
Unigene3971_All
Unigene3976_All
Unigene3984_All
Unigene3991_All
Unigene4005_All
Unigene4037_All
Unigene4047_All
Unigene4059_All
Unigene4071_All
Unigene4073_All
Unigene4078_All
Unigene4079_All
Unigene4080_All
Unigene4081_All
Unigene4093_All
Unigene4103_All
Unigene4113_All
Unigene4131_All
Unigene4145_All
Unigene4146_All
Unigene4147_All
Unigene4155_All
Unigene4156_All
Unigene4168_All
Unigene4175_All
Unigene4179_All
Unigene4183_All
Unigene4239_All
Unigene4252_All
Unigene4268_All
Unigene4269_All
Unigene4280_All
Unigene4290_All
Unigene4293_All
Unigene4295_All
Unigene4307_All
Unigene4308_All
Unigene4315_All
Unigene4445_All
Unigene4471_All
Unigene4501_All
Unigene4525_All
Unigene4552_All
Unigene4556_All
Unigene4557_All
Unigene4561_All
Unigene4562_All
Unigene4563_All
Unigene4568_All
Unigene4574_All
Unigene4576_All
Unigene4581_All
Unigene4583_All
Unigene4587_All
Unigene4601_All
Unigene4603_All
Unigene4617_All
Unigene4621_All
Unigene4625_All
Unigene4646_All
Unigene4651_All
Unigene4653_All
Unigene4668_All
Unigene4681_All
Unigene4711_All
Unigene5014_All
Unigene5038_All
Unigene5155_All
Unigene5274_All
Unigene5382_All
Unigene5417_All
Unigene5653_All
Unigene5684_All
Unigene5685_All
Unigene5686_All
Unigene5693_All
Unigene5695_All
Unigene5719_All
Unigene5728_All
Unigene5730_All
Unigene5735_All
Unigene5747_All
Unigene5756_All
Unigene5775_All
Unigene5778_All
Unigene5789_All
Unigene5799_All
Unigene5812_All
Unigene5820_All
Unigene5827_All
Unigene5840_All
Unigene5850_All
Unigene5853_All
Unigene5862_All
Unigene5876_All
Unigene5890_All
Unigene5893_All
Unigene5913_All
Unigene5921_All
Unigene5926_All
Unigene5927_All
Unigene5928_All
Unigene5933_All
Unigene5939_All
Unigene5947_All
Unigene5959_All
Unigene5984_All
Unigene6007_All
Unigene6008_All
Unigene6023_All
Unigene6066_All
Unigene6082_All
Unigene6109_All
Unigene6117_All
Unigene6118_All
Unigene6126_All
Unigene6142_All
Unigene6155_All
Unigene6156_All
Unigene6158_All
Unigene6172_All
Unigene6173_All
Unigene6174_All
Unigene6183_All
Unigene6192_All
Unigene6194_All
Unigene6212_All
Unigene6215_All
Unigene6222_All
Unigene6231_All
Unigene6343_All
Unigene6361_All
Unigene6421_All
Unigene6424_All
Unigene6450_All
Unigene6467_All
Unigene6481_All
Unigene6485_All
Unigene6486_All
Unigene6498_All
Unigene6499_All
Unigene6512_All
Unigene6526_All
Unigene6533_All
Unigene6538_All
Unigene6544_All
Unigene6549_All
Unigene6552_All
Unigene6553_All
Unigene6559_All
Unigene6570_All
Unigene6580_All
Unigene6623_All
Unigene6678_All
Unigene6756_All
Unigene6833_All
Unigene6862_All
Unigene6911_All
Unigene6954_All
Unigene6970_All
Unigene7053_All
Unigene7362_All
Unigene7374_All
Unigene7559_All
Unigene7569_All
Unigene7578_All
Unigene7581_All
Unigene7584_All
Unigene7587_All
Unigene7596_All
Unigene7604_All
Unigene7621_All
Unigene7624_All
Unigene7631_All
Unigene7645_All
Unigene7646_All
Unigene7658_All
Unigene7667_All
Unigene7668_All
Unigene7675_All
Unigene7683_All
Unigene7689_All
Unigene7693_All
Unigene7711_All
Unigene7714_All
Unigene7721_All
Unigene7739_All
Unigene7755_All
Unigene7758_All
Unigene7764_All
Unigene7770_All
Unigene7775_All
Unigene7784_All
Unigene7797_All
Unigene7811_All
Unigene7813_All
Unigene7814_All
Unigene7829_All
Unigene7831_All
Unigene7837_All
Unigene7843_All
Unigene7855_All
Unigene7868_All
Unigene7870_All
Unigene7882_All
Unigene7883_All
Unigene7896_All
Unigene7910_All
Unigene7918_All
Unigene7926_All
Unigene7930_All
Unigene7936_All
Unigene7989_All
Unigene7993_All
Unigene7994_All
Unigene8003_All
Unigene8042_All
Unigene8045_All
Unigene8047_All
Unigene8048_All
Unigene8065_All
Unigene8069_All
Unigene8071_All
Unigene8109_All
Unigene8139_All
Unigene8299_All
Unigene8308_All
Unigene8319_All
Unigene8325_All
Unigene8329_All
Unigene8331_All
Unigene8333_All
Unigene8337_All
Unigene8342_All
Unigene8344_All
Unigene8347_All
Unigene8355_All
Unigene8364_All
Unigene8366_All
Unigene8403_All
Unigene8405_All
Unigene8409_All
Unigene8411_All
Unigene8415_All
Unigene8431_All
Unigene8439_All
Unigene8440_All
Unigene8441_All
Unigene8445_All
Unigene8447_All
Unigene8460_All
Unigene8464_All
Unigene8470_All
Unigene8474_All
Unigene8479_All
Unigene8480_All
Unigene8746_All
Unigene9009_All
Unigene9016_All
Unigene9242_All
Unigene9371_All
Unigene9460_All
Unigene9461_All
Unigene9462_All
Unigene9479_All
Unigene9491_All
Unigene9499_All
Unigene9514_All
Unigene9525_All
Unigene9528_All
Unigene9532_All
Unigene9537_All
Unigene9543_All
Unigene9550_All
Unigene9551_All
Unigene9565_All
Unigene9568_All
Unigene9574_All
Unigene9576_All
Unigene9578_All
Unigene9593_All
Unigene9594_All
Unigene9597_All
Unigene9606_All
Unigene9616_All
Unigene9635_All
Unigene9640_All
Unigene9641_All
Unigene9643_All
Unigene9647_All
Unigene9682_All
Unigene9701_All
Unigene9713_All
Unigene9738_All
Unigene9739_All
Unigene9740_All
Unigene9787_All
Unigene9788_All
Unigene9833_All
Unigene9864_All
Unigene9874_All
Unigene9879_All
Unigene9880_All
Unigene9881_All
Unigene9886_All
Unigene9896_All
Unigene9899_All
Unigene9913_All
Unigene9923_All
Unigene9925_All
Unigene9926_All
Unigene9998_All
Unigene10006_All
Unigene10019_All
Unigene10105_All
Unigene10124_All
Unigene10136_All
Unigene10142_All
Unigene10144_All
Unigene10147_All
Unigene10160_All
Unigene10170_All
Unigene10172_All
Unigene10174_All
Unigene10176_All
Unigene10180_All
Unigene10187_All
Unigene10192_All
Unigene10193_All
Unigene10195_All
Unigene10216_All
Unigene10218_All
Unigene10223_All
Unigene10247_All
Unigene10248_All
Unigene10250_All
Unigene10267_All
Unigene10269_All
Unigene10275_All
Unigene10299_All
Unigene10475_All
Unigene10544_All
Unigene10560_All
Unigene10604_All
Unigene10617_All
Unigene10660_All
Unigene10667_All
Unigene10763_All
Unigene11079_All
Unigene11222_All
Unigene11284_All
Unigene11295_All
Unigene11310_All
Unigene11328_All
Unigene11339_All
Unigene11351_All
Unigene11355_All
Unigene11363_All
Unigene11365_All
Unigene11388_All
Unigene11396_All
Unigene11404_All
Unigene11446_All
Unigene11456_All
Unigene11462_All
Unigene11468_All
Unigene11493_All
Unigene11501_All
Unigene11521_All
Unigene11531_All
Unigene11543_All
Unigene11545_All
Unigene11547_All
Unigene11553_All
Unigene11556_All
Unigene11561_All
Unigene11568_All
Unigene11608_All
Unigene11670_All
Unigene11693_All
Unigene11701_All
Unigene11725_All
Unigene11736_All
Unigene11742_All
Unigene11750_All
Unigene11835_All
Unigene11916_All
Unigene11957_All
Unigene11974_All
Unigene11984_All
Unigene11986_All
Unigene11994_All
Unigene12000_All
Unigene12006_All
Unigene12010_All
Unigene12040_All
Unigene12053_All
Unigene12061_All
Unigene12066_All
Unigene12072_All
Unigene12073_All
Unigene12093_All
Unigene12100_All
Unigene12103_All
Unigene12133_All
Unigene12139_All
Unigene12143_All
Unigene12145_All
Unigene12148_All
Unigene12158_All
Unigene12246_All
Unigene12376_All
Unigene12414_All
Unigene12421_All
Unigene12647_All
Unigene12831_All
Unigene12887_All
Unigene12926_All
Unigene13111_All
Unigene13150_All
Unigene13152_All
Unigene13163_All
Unigene13188_All
Unigene13196_All
Unigene13199_All
Unigene13202_All
Unigene13204_All
Unigene13213_All
Unigene13224_All
Unigene13227_All
Unigene13237_All
Unigene13266_All
Unigene13276_All
Unigene13283_All
Unigene13294_All
Unigene13325_All
Unigene13330_All
Unigene13351_All
Unigene13359_All
Unigene13372_All
Unigene13377_All
Unigene13383_All
Unigene13385_All
Unigene13386_All
Unigene13388_All
Unigene13401_All
Unigene13402_All
Unigene13413_All
Unigene13416_All
Unigene13417_All
Unigene13424_All
Unigene13425_All
Unigene13427_All
Unigene13437_All
Unigene13460_All
Unigene13466_All
Unigene13467_All
Unigene13481_All
Unigene13487_All
Unigene13527_All
Unigene13530_All
Unigene13537_All
Unigene13544_All
Unigene13554_All
Unigene13556_All
Unigene13558_All
Unigene13572_All
Unigene13575_All
Unigene13577_All
Unigene13581_All
Unigene13582_All
Unigene13588_All
Unigene13595_All
Unigene13598_All
Unigene13625_All
Unigene13812_All
Unigene13813_All
Unigene13825_All
Unigene13835_All
Unigene13840_All
Unigene13853_All
Unigene13866_All
Unigene13867_All
Unigene13878_All
Unigene13882_All
Unigene13891_All
Unigene13896_All
Unigene13898_All
Unigene13902_All
Unigene13905_All
Unigene13906_All
Unigene13912_All
Unigene13915_All
Unigene13916_All
Unigene13917_All
Unigene13937_All
Unigene13938_All
Unigene13940_All
Unigene13956_All
Unigene13959_All
Unigene13965_All
Unigene13966_All
Unigene13975_All
Unigene13980_All
Unigene13984_All
Unigene13985_All
Unigene13986_All
Unigene13990_All
Unigene13996_All
Unigene13998_All
Unigene13999_All
Unigene14192_All
Unigene14292_All
Unigene14295_All
Unigene14743_All
Unigene14746_All
Unigene14871_All
Unigene14907_All
Unigene14957_All
Unigene14984_All
Unigene14999_All
Unigene15013_All
Unigene15027_All
Unigene15028_All
Unigene15035_All
Unigene15043_All
Unigene15053_All
Unigene15057_All
Unigene15061_All
Unigene15065_All
Unigene15070_All
Unigene15082_All
Unigene15085_All
Unigene15095_All
Unigene15098_All
Unigene15117_All
Unigene15123_All
Unigene15136_All
Unigene15140_All
Unigene15150_All
Unigene15152_All
Unigene15164_All
Unigene15175_All
Unigene15179_All
Unigene15185_All
Unigene15197_All
Unigene15209_All
Unigene15225_All
Unigene15226_All
Unigene15251_All
Unigene15267_All
Unigene15278_All
Unigene15283_All
Unigene15303_All
Unigene15319_All
Unigene15351_All
Unigene15352_All
Unigene15356_All
Unigene15359_All
Unigene15364_All
Unigene15368_All
Unigene15384_All
Unigene15425_All
Unigene15426_All
Unigene15445_All
Unigene15456_All
Unigene15500_All
Unigene15526_All
Unigene15529_All
Unigene15643_All
Unigene15651_All
Unigene15660_All
Unigene15686_All
Unigene15689_All
Unigene15705_All
Unigene15708_All
Unigene15723_All
Unigene15724_All
Unigene15727_All
Unigene15741_All
Unigene15743_All
Unigene15752_All
Unigene15755_All
Unigene15759_All
Unigene15760_All
Unigene15772_All
Unigene15778_All
Unigene15779_All
Unigene15785_All
Unigene15788_All
Unigene15807_All
Unigene15822_All
Unigene15825_All
Unigene15826_All
Unigene15828_All
Unigene15830_All
Unigene15831_All
Unigene15834_All
Unigene15841_All
Unigene16020_All
Unigene16199_All
Unigene16203_All
Unigene16205_All
Unigene16249_All
Unigene16377_All
Unigene16432_All
Unigene16434_All
Unigene16511_All
Unigene16520_All
Unigene16579_All
Unigene16807_All
Unigene16861_All
Unigene16870_All
Unigene16881_All
Unigene16891_All
Unigene16893_All
Unigene16894_All
Unigene16897_All
Unigene16900_All
Unigene16908_All
Unigene16917_All
Unigene16933_All
Unigene16934_All
Unigene16937_All
Unigene16968_All
Unigene16972_All
Unigene16975_All
Unigene16982_All
Unigene16998_All
Unigene17014_All
Unigene17017_All
Unigene17019_All
Unigene17024_All
Unigene17030_All
Unigene17032_All
Unigene17043_All
Unigene17044_All
Unigene17047_All
Unigene17086_All
Unigene17102_All
Unigene17105_All
Unigene17112_All
Unigene17113_All
Unigene17116_All
Unigene17145_All
Unigene17154_All
Unigene17215_All
Unigene17216_All
Unigene17220_All
Unigene17253_All
Unigene17267_All
Unigene17275_All
Unigene17300_All
Unigene17310_All
Unigene17381_All
Unigene17409_All
Unigene17423_All
Unigene17499_All
Unigene17501_All
Unigene17506_All
Unigene17507_All
Unigene17515_All
Unigene17521_All
Unigene17524_All
Unigene17526_All
Unigene17550_All
Unigene17560_All
Unigene17562_All
Unigene17565_All
Unigene17576_All
Unigene17581_All
Unigene17583_All
Unigene17584_All
Unigene17599_All
Unigene17606_All
Unigene17633_All
Unigene17641_All
Unigene17642_All
Unigene17645_All
Unigene17650_All
Unigene17651_All
Unigene17655_All
Unigene17664_All
Unigene17667_All
Unigene17678_All
Unigene17679_All
Unigene17681_All
Unigene17691_All
Unigene17795_All
Unigene17972_All
Unigene17986_All
Unigene17996_All
Unigene18007_All
Unigene18078_All
Unigene18100_All
Unigene18203_All
Unigene18212_All
Unigene18239_All
Unigene18399_All
Unigene18566_All
Unigene18568_All
Unigene18631_All
Unigene18742_All
Unigene19098_All
Unigene19264_All
Unigene19554_All
Unigene19622_All
Unigene20284_All
Unigene20400_All
Unigene20443_All
Unigene20608_All
Unigene20824_All
Unigene20865_All
Unigene20901_All
Unigene21121_All
Unigene21637_All
Unigene21690_All
Unigene22255_All
Unigene22528_All
Unigene22738_All
Unigene23045_All
Unigene23050_All
Unigene23511_All
Unigene23549_All
Unigene24473_All
Unigene24610_All
Unigene24775_All
Unigene24901_All
Unigene25150_All
Unigene25433_All
Unigene25510_All
Unigene25725_All
Unigene26394_All
Unigene26553_All
Unigene28036_All
Unigene28404_All
Unigene28528_All
Unigene28699_All
Unigene29347_All
Unigene29439_All
Unigene29558_All
Unigene29621_All
Unigene29987_All
Unigene29997_All
Unigene30222_All
Unigene30370_All
Unigene30425_All
Unigene30865_All
Unigene30919_All
Unigene31443_All
Unigene31517_All
Unigene31632_All
Unigene31685_All
Unigene31908_All
Unigene32212_All
Unigene32214_All
Unigene32689_All
Unigene32919_All
Unigene33655_All
Unigene34115_All
Unigene34364_All
Unigene34499_All
Unigene34705_All
Unigene34912_All

## Sheet: similiar to H.assulta
CL5.Contig2_All
CL5.Contig3_All
CL5.Contig4_All
CL5.Contig5_All
CL5.Contig6_All
CL5.Contig7_All
CL5.Contig8_All
CL5.Contig10_All
CL5.Contig12_All
CL13.Contig2_All
CL16.Contig3_All
CL20.Contig2_All
CL29.Contig2_All
CL38.Contig2_All
CL41.Contig1_All
CL41.Contig2_All
CL41.Contig3_All
CL41.Contig7_All
CL41.Contig9_All
CL41.Contig10_All
CL41.Contig11_All
CL41.Contig13_All
CL41.Contig21_All
CL41.Contig24_All
CL41.Contig27_All
CL41.Contig28_All
CL59.Contig4_All
CL64.Contig2_All
CL64.Contig3_All
CL70.Contig1_All
CL70.Contig2_All
CL83.Contig1_All
CL83.Contig2_All
CL83.Contig3_All
CL86.Contig2_All
CL86.Contig5_All
CL89.Contig2_All
CL89.Contig3_All
CL89.Contig4_All
CL95.Contig1_All
CL95.Contig2_All
CL117.Contig2_All
CL117.Contig3_All
CL127.Contig2_All
CL132.Contig1_All
CL136.Contig1_All
CL136.Contig4_All
CL157.Contig1_All
CL157.Contig2_All
CL157.Contig3_All
CL157.Contig5_All
CL157.Contig14_All
CL166.Contig1_All
CL166.Contig2_All
CL168.Contig1_All
CL168.Contig5_All
CL168.Contig7_All
CL174.Contig1_All
CL217.Contig3_All
CL224.Contig2_All
CL253.Contig2_All
CL283.Contig1_All
CL283.Contig2_All
CL290.Contig2_All
CL314.Contig3_All
CL334.Contig3_All
CL341.Contig2_All
CL344.Contig2_All
CL347.Contig2_All
CL349.Contig7_All
CL372.Contig1_All
CL376.Contig2_All
CL377.Contig1_All
CL380.Contig3_All
CL389.Contig1_All
CL389.Contig4_All
CL389.Contig5_All
CL389.Contig7_All
CL396.Contig1_All
CL396.Contig2_All
CL396.Contig3_All
CL396.Contig4_All
CL397.Contig1_All
CL397.Contig2_All
CL397.Contig4_All
CL397.Contig5_All
CL402.Contig1_All
CL402.Contig2_All
CL405.Contig7_All
CL418.Contig1_All
CL418.Contig2_All
CL418.Contig3_All
CL424.Contig2_All
CL424.Contig3_All
CL451.Contig1_All
CL451.Contig2_All
CL451.Contig3_All
CL474.Contig1_All
CL487.Contig1_All
CL487.Contig2_All
CL490.Contig1_All
CL498.Contig2_All
CL513.Contig3_All
CL522.Contig5_All
CL526.Contig1_All
CL526.Contig2_All
CL527.Contig3_All
CL527.Contig4_All
CL527.Contig5_All
CL527.Contig6_All
CL544.Contig3_All
CL545.Contig1_All
CL545.Contig4_All
CL558.Contig12_All
CL563.Contig1_All
CL563.Contig2_All
CL564.Contig3_All
CL564.Contig4_All
CL578.Contig2_All
CL587.Contig1_All
CL587.Contig2_All
CL587.Contig3_All
CL587.Contig4_All
CL587.Contig5_All
CL587.Contig6_All
CL588.Contig1_All
CL588.Contig2_All
CL588.Contig3_All
CL588.Contig4_All
CL609.Contig2_All
CL609.Contig3_All
CL609.Contig5_All
CL609.Contig7_All
CL616.Contig1_All
CL616.Contig2_All
CL626.Contig2_All
CL644.Contig1_All
CL644.Contig2_All
CL644.Contig3_All
CL644.Contig4_All
CL644.Contig5_All
CL644.Contig6_All
CL644.Contig7_All
CL644.Contig10_All
CL644.Contig11_All
CL644.Contig12_All
CL644.Contig13_All
CL644.Contig15_All
CL647.Contig1_All
CL647.Contig2_All
CL660.Contig2_All
CL660.Contig3_All
CL676.Contig1_All
CL679.Contig2_All
CL679.Contig3_All
CL681.Contig1_All
CL731.Contig2_All
CL750.Contig1_All
CL750.Contig2_All
CL764.Contig1_All
CL768.Contig1_All
CL768.Contig2_All
CL768.Contig3_All
CL768.Contig4_All
CL770.Contig3_All
CL816.Contig1_All
CL816.Contig2_All
CL817.Contig3_All
CL823.Contig7_All
CL828.Contig1_All
CL839.Contig2_All
CL856.Contig1_All
CL865.Contig2_All
CL869.Contig2_All
CL914.Contig1_All
CL921.Contig2_All
CL927.Contig7_All
CL929.Contig1_All
CL929.Contig4_All
CL929.Contig14_All
CL957.Contig5_All
CL967.Contig1_All
CL967.Contig2_All
CL967.Contig3_All
CL975.Contig1_All
CL975.Contig2_All
CL990.Contig1_All
CL990.Contig2_All
CL990.Contig5_All
CL990.Contig6_All
CL990.Contig7_All
CL990.Contig8_All
CL1041.Contig1_All
CL1041.Contig2_All
CL1041.Contig3_All
CL1044.Contig4_All
CL1091.Contig2_All
CL1105.Contig1_All
CL1105.Contig2_All
CL1109.Contig3_All
CL1126.Contig1_All
CL1126.Contig3_All
CL1126.Contig5_All
CL1126.Contig6_All
CL1126.Contig8_All
CL1126.Contig14_All
CL1172.Contig6_All
CL1175.Contig1_All
CL1182.Contig4_All
CL1182.Contig5_All
CL1184.Contig1_All
CL1188.Contig1_All
CL1189.Contig1_All
CL1200.Contig2_All
CL1226.Contig2_All
CL1250.Contig1_All
CL1250.Contig2_All
CL1250.Contig3_All
CL1250.Contig4_All
CL1250.Contig5_All
CL1262.Contig4_All
CL1274.Contig1_All
CL1274.Contig2_All
CL1285.Contig2_All
CL1295.Contig2_All
CL1305.Contig4_All
CL1305.Contig5_All
CL1310.Contig1_All
CL1313.Contig1_All
CL1313.Contig2_All
CL1338.Contig3_All
CL1338.Contig4_All
CL1342.Contig2_All
CL1347.Contig1_All
CL1355.Contig1_All
CL1355.Contig2_All
CL1375.Contig2_All
CL1424.Contig2_All
CL1425.Contig1_All
CL1425.Contig2_All
CL1440.Contig1_All
CL1440.Contig2_All
CL1440.Contig3_All
CL1440.Contig4_All
CL1440.Contig5_All
CL1440.Contig6_All
CL1440.Contig7_All
CL1440.Contig8_All
CL1441.Contig3_All
CL1447.Contig2_All
CL1464.Contig2_All
CL1470.Contig2_All
CL1493.Contig1_All
CL1493.Contig2_All
CL1506.Contig1_All
CL1506.Contig2_All
CL1506.Contig3_All
CL1506.Contig4_All
CL1506.Contig6_All
CL1506.Contig7_All
CL1506.Contig8_All
CL1506.Contig9_All
CL1516.Contig6_All
CL1552.Contig1_All
CL1552.Contig2_All
CL1552.Contig3_All
CL1552.Contig4_All
CL1552.Contig5_All
CL1552.Contig6_All
CL1581.Contig4_All
CL1619.Contig1_All
CL1619.Contig2_All
CL1619.Contig3_All
CL1625.Contig1_All
CL1625.Contig2_All
CL1645.Contig3_All
CL1649.Contig2_All
CL1652.Contig2_All
CL1657.Contig1_All
CL1657.Contig2_All
CL1657.Contig3_All
CL1680.Contig2_All
CL1684.Contig1_All
CL1684.Contig3_All
CL1684.Contig4_All
CL1694.Contig2_All
CL1702.Contig1_All
CL1702.Contig2_All
CL1705.Contig1_All
CL1717.Contig1_All
CL1717.Contig2_All
CL1721.Contig2_All
CL1733.Contig3_All
CL1761.Contig1_All
CL1767.Contig1_All
CL1769.Contig1_All
CL1769.Contig2_All
CL1770.Contig1_All
CL1777.Contig1_All
CL1777.Contig2_All
CL1800.Contig2_All
CL1807.Contig1_All
CL1816.Contig1_All
CL1816.Contig2_All
CL1826.Contig2_All
CL1828.Contig2_All
CL1833.Contig3_All
CL1835.Contig1_All
CL1835.Contig2_All
CL1840.Contig2_All
CL1853.Contig1_All
CL1853.Contig2_All
CL1855.Contig1_All
CL1855.Contig2_All
CL1857.Contig2_All
CL1860.Contig2_All
CL1869.Contig3_All
CL1873.Contig2_All
CL1885.Contig2_All
CL1886.Contig1_All
CL1886.Contig2_All
CL1889.Contig4_All
CL1893.Contig2_All
CL1921.Contig2_All
CL1923.Contig1_All
CL1934.Contig1_All
CL1960.Contig3_All
CL1960.Contig5_All
CL2045.Contig1_All
CL2059.Contig1_All
CL2059.Contig2_All
CL2063.Contig1_All
CL2063.Contig2_All
CL2074.Contig1_All
CL2081.Contig1_All
CL2081.Contig2_All
CL2082.Contig2_All
CL2090.Contig3_All
CL2091.Contig1_All
CL2091.Contig2_All
CL2091.Contig3_All
CL2097.Contig1_All
CL2097.Contig4_All
CL2097.Contig5_All
CL2097.Contig6_All
CL2097.Contig7_All
CL2107.Contig1_All
CL2119.Contig2_All
CL2124.Contig1_All
CL2124.Contig3_All
CL2124.Contig4_All
CL2126.Contig3_All
CL2142.Contig1_All
CL2150.Contig1_All
CL2176.Contig3_All
CL2176.Contig4_All
CL2197.Contig2_All
CL2202.Contig2_All
CL2213.Contig4_All
CL2239.Contig3_All
CL2291.Contig2_All
CL2291.Contig3_All
CL2293.Contig1_All
CL2293.Contig3_All
CL2293.Contig4_All
CL2294.Contig2_All
CL2294.Contig4_All
CL2319.Contig2_All
CL2330.Contig1_All
CL2342.Contig1_All
CL2352.Contig1_All
CL2365.Contig2_All
CL2367.Contig1_All
CL2378.Contig3_All
CL2395.Contig2_All
CL2398.Contig2_All
CL2419.Contig2_All
CL2427.Contig1_All
CL2427.Contig2_All
CL2427.Contig3_All
CL2439.Contig1_All
CL2439.Contig2_All
CL2439.Contig3_All
CL2439.Contig4_All
CL2441.Contig1_All
CL2441.Contig2_All
CL2469.Contig1_All
CL2469.Contig2_All
CL2472.Contig1_All
CL2511.Contig2_All
CL2533.Contig1_All
CL2539.Contig1_All
CL2539.Contig2_All
CL2541.Contig1_All
CL2541.Contig2_All
CL2555.Contig2_All
CL2568.Contig1_All
CL2568.Contig2_All
CL2568.Contig3_All
CL2568.Contig4_All
CL2568.Contig5_All
CL2568.Contig6_All
CL2568.Contig7_All
CL2568.Contig8_All
CL2568.Contig9_All
CL2568.Contig10_All
CL2582.Contig1_All
CL2616.Contig1_All
CL2616.Contig2_All
CL2616.Contig3_All
CL2616.Contig5_All
CL2616.Contig6_All
CL2663.Contig1_All
CL2686.Contig1_All
CL2690.Contig1_All
CL2690.Contig5_All
CL2690.Contig6_All
CL2696.Contig1_All
CL2705.Contig1_All
CL2705.Contig2_All
CL2713.Contig1_All
CL2739.Contig2_All
CL2749.Contig1_All
CL2749.Contig2_All
CL2769.Contig2_All
CL2774.Contig2_All
CL2799.Contig1_All
CL2808.Contig1_All
CL2808.Contig2_All
CL2816.Contig1_All
CL2816.Contig2_All
CL2821.Contig1_All
CL2822.Contig1_All
CL2907.Contig1_All
CL2907.Contig2_All
CL2907.Contig3_All
CL2909.Contig2_All
CL2929.Contig1_All
CL2930.Contig2_All
CL2935.Contig2_All
CL2944.Contig2_All
CL2947.Contig1_All
CL2950.Contig1_All
CL2952.Contig1_All
CL2952.Contig2_All
CL2978.Contig1_All
CL2988.Contig3_All
CL2988.Contig5_All
CL2988.Contig6_All
CL2992.Contig2_All
CL3000.Contig2_All
CL3000.Contig3_All
CL3000.Contig4_All
CL3002.Contig1_All
CL3002.Contig2_All
CL3010.Contig3_All
CL3033.Contig2_All
CL3036.Contig2_All
CL3039.Contig2_All
CL3055.Contig2_All
CL3077.Contig1_All
CL3077.Contig2_All
CL3077.Contig3_All
CL3077.Contig4_All
CL3077.Contig5_All
CL3077.Contig6_All
CL3077.Contig7_All
CL3077.Contig8_All
CL3089.Contig2_All
CL3094.Contig2_All
CL3105.Contig2_All
CL3106.Contig1_All
CL3106.Contig2_All
CL3106.Contig3_All
CL3106.Contig4_All
CL3129.Contig1_All
CL3129.Contig2_All
CL3131.Contig1_All
CL3131.Contig2_All
CL3156.Contig2_All
CL3164.Contig1_All
CL3175.Contig2_All
CL3208.Contig1_All
CL3243.Contig2_All
CL3264.Contig3_All
CL3275.Contig2_All
CL3295.Contig1_All
CL3295.Contig2_All
CL3318.Contig1_All
CL3325.Contig1_All
CL3325.Contig2_All
CL3329.Contig2_All
CL3330.Contig2_All
CL3336.Contig1_All
CL3337.Contig2_All
CL3345.Contig1_All
CL3346.Contig2_All
CL3355.Contig1_All
CL3355.Contig2_All
CL3360.Contig1_All
CL3361.Contig2_All
CL3374.Contig2_All
CL3392.Contig1_All
CL3392.Contig2_All
CL3401.Contig1_All
CL3418.Contig2_All
CL3423.Contig2_All
CL3479.Contig2_All
CL3481.Contig3_All
CL3498.Contig2_All
CL3505.Contig1_All
CL3506.Contig3_All
CL3511.Contig1_All
CL3511.Contig2_All
CL3529.Contig2_All
CL3531.Contig2_All
CL3577.Contig2_All
CL3579.Contig2_All
CL3626.Contig1_All
CL3661.Contig2_All
CL3662.Contig1_All
CL3662.Contig2_All
CL3672.Contig1_All
CL3672.Contig2_All
CL3674.Contig1_All
CL3676.Contig1_All
CL3676.Contig2_All
CL3698.Contig2_All
CL3706.Contig1_All
CL3721.Contig1_All
CL3732.Contig1_All
CL3734.Contig1_All
CL3734.Contig2_All
CL3756.Contig1_All
CL3756.Contig2_All
CL3761.Contig2_All
CL3785.Contig1_All
CL3789.Contig1_All
CL3791.Contig1_All
CL3816.Contig2_All
CL3816.Contig4_All
CL3818.Contig1_All
CL3880.Contig1_All
CL3880.Contig2_All
CL3887.Contig1_All
CL3894.Contig1_All
CL3933.Contig1_All
CL3933.Contig2_All
CL3950.Contig1_All
CL3950.Contig2_All
CL3971.Contig2_All
CL3995.Contig1_All
CL4012.Contig1_All
CL4025.Contig2_All
CL4037.Contig2_All
CL4040.Contig1_All
CL4040.Contig2_All
CL4054.Contig2_All
CL4067.Contig1_All
CL4067.Contig2_All
CL4102.Contig2_All
CL4115.Contig1_All
CL4295.Contig1_All
Unigene33_All
Unigene44_All
Unigene89_All
Unigene97_All
Unigene101_All
Unigene107_All
Unigene125_All
Unigene138_All
Unigene155_All
Unigene166_All
Unigene167_All
Unigene169_All
Unigene181_All
Unigene186_All
Unigene205_All
Unigene209_All
Unigene210_All
Unigene230_All
Unigene266_All
Unigene305_All
Unigene314_All
Unigene326_All
Unigene333_All
Unigene340_All
Unigene352_All
Unigene363_All
Unigene367_All
Unigene478_All
Unigene485_All
Unigene493_All
Unigene505_All
Unigene520_All
Unigene531_All
Unigene532_All
Unigene630_All
Unigene690_All
Unigene742_All
Unigene743_All
Unigene744_All
Unigene747_All
Unigene750_All
Unigene752_All
Unigene754_All
Unigene758_All
Unigene760_All
Unigene761_All
Unigene767_All
Unigene803_All
Unigene808_All
Unigene814_All
Unigene822_All
Unigene824_All
Unigene825_All
Unigene826_All
Unigene838_All
Unigene845_All
Unigene849_All
Unigene852_All
Unigene863_All
Unigene881_All
Unigene891_All
Unigene894_All
Unigene897_All
Unigene898_All
Unigene899_All
Unigene901_All
Unigene904_All
Unigene907_All
Unigene914_All
Unigene925_All
Unigene936_All
Unigene973_All
Unigene1294_All
Unigene1445_All
Unigene1786_All
Unigene1919_All
Unigene1939_All
Unigene1944_All
Unigene1948_All
Unigene1956_All
Unigene1991_All
Unigene2009_All
Unigene2010_All
Unigene2021_All
Unigene2028_All
Unigene2048_All
Unigene2062_All
Unigene2072_All
Unigene2079_All
Unigene2086_All
Unigene2095_All
Unigene2103_All
Unigene2104_All
Unigene2116_All
Unigene2126_All
Unigene2139_All
Unigene2145_All
Unigene2158_All
Unigene2178_All
Unigene2179_All
Unigene2188_All
Unigene2215_All
Unigene2225_All
Unigene2227_All
Unigene2235_All
Unigene2236_All
Unigene2238_All
Unigene2243_All
Unigene2250_All
Unigene2256_All
Unigene2262_All
Unigene2264_All
Unigene2269_All
Unigene2279_All
Unigene2287_All
Unigene2300_All
Unigene2326_All
Unigene2389_All
Unigene2390_All
Unigene2395_All
Unigene2401_All
Unigene2437_All
Unigene2575_All
Unigene2660_All
Unigene2671_All
Unigene2673_All
Unigene2682_All
Unigene2684_All
Unigene2696_All
Unigene2705_All
Unigene2707_All
Unigene2719_All
Unigene2720_All
Unigene2721_All
Unigene2731_All
Unigene2741_All
Unigene2746_All
Unigene2752_All
Unigene2754_All
Unigene2763_All
Unigene2766_All
Unigene2769_All
Unigene2771_All
Unigene2779_All
Unigene2785_All
Unigene2799_All
Unigene2816_All
Unigene2823_All
Unigene2827_All
Unigene2833_All
Unigene2841_All
Unigene2844_All
Unigene3658_All
Unigene3684_All
Unigene3831_All
Unigene3852_All
Unigene3854_All
Unigene3860_All
Unigene3862_All
Unigene3863_All
Unigene3866_All
Unigene3877_All
Unigene3885_All
Unigene3900_All
Unigene3902_All
Unigene3906_All
Unigene3911_All
Unigene3914_All
Unigene3929_All
Unigene3939_All
Unigene3943_All
Unigene3946_All
Unigene3947_All
Unigene3976_All
Unigene3984_All
Unigene3991_All
Unigene3993_All
Unigene4005_All
Unigene4015_All
Unigene4022_All
Unigene4033_All
Unigene4037_All
Unigene4044_All
Unigene4059_All
Unigene4079_All
Unigene4080_All
Unigene4081_All
Unigene4096_All
Unigene4131_All
Unigene4145_All
Unigene4146_All
Unigene4155_All
Unigene4156_All
Unigene4183_All
Unigene4225_All
Unigene4252_All
Unigene4256_All
Unigene4268_All
Unigene4269_All
Unigene4280_All
Unigene4292_All
Unigene4307_All
Unigene4308_All
Unigene4313_All
Unigene4545_All
Unigene4552_All
Unigene4553_All
Unigene4556_All
Unigene4557_All
Unigene4563_All
Unigene4574_All
Unigene4576_All
Unigene4581_All
Unigene4587_All
Unigene4596_All
Unigene4601_All
Unigene4618_All
Unigene4625_All
Unigene4633_All
Unigene4646_All
Unigene4651_All
Unigene4653_All
Unigene4667_All
Unigene4668_All
Unigene4671_All
Unigene4677_All
Unigene4751_All
Unigene4878_All
Unigene4950_All
Unigene4987_All
Unigene5014_All
Unigene5084_All
Unigene5244_All
Unigene5420_All
Unigene5540_All
Unigene5572_All
Unigene5684_All
Unigene5685_All
Unigene5686_All
Unigene5687_All
Unigene5689_All
Unigene5693_All
Unigene5695_All
Unigene5698_All
Unigene5701_All
Unigene5719_All
Unigene5730_All
Unigene5731_All
Unigene5737_All
Unigene5747_All
Unigene5755_All
Unigene5759_All
Unigene5778_All
Unigene5789_All
Unigene5796_All
Unigene5799_All
Unigene5812_All
Unigene5840_All
Unigene5853_All
Unigene5876_All
Unigene5913_All
Unigene5921_All
Unigene5926_All
Unigene5927_All
Unigene5928_All
Unigene5939_All
Unigene5959_All
Unigene5960_All
Unigene5983_All
Unigene5984_All
Unigene5998_All
Unigene6082_All
Unigene6126_All
Unigene6155_All
Unigene6156_All
Unigene6170_All
Unigene6172_All
Unigene6173_All
Unigene6174_All
Unigene6183_All
Unigene6192_All
Unigene6194_All
Unigene6231_All
Unigene6272_All
Unigene6343_All
Unigene6350_All
Unigene6421_All
Unigene6424_All
Unigene6450_All
Unigene6460_All
Unigene6467_All
Unigene6481_All
Unigene6484_All
Unigene6492_All
Unigene6498_All
Unigene6499_All
Unigene6512_All
Unigene6526_All
Unigene6533_All
Unigene6535_All
Unigene6536_All
Unigene6538_All
Unigene6545_All
Unigene6549_All
Unigene6553_All
Unigene6676_All
Unigene6678_All
Unigene6710_All
Unigene6757_All
Unigene6907_All
Unigene6942_All
Unigene7569_All
Unigene7578_All
Unigene7580_All
Unigene7584_All
Unigene7596_All
Unigene7615_All
Unigene7623_All
Unigene7624_All
Unigene7631_All
Unigene7643_All
Unigene7648_All
Unigene7654_All
Unigene7659_All
Unigene7660_All
Unigene7667_All
Unigene7668_All
Unigene7675_All
Unigene7693_All
Unigene7696_All
Unigene7711_All
Unigene7714_All
Unigene7724_All
Unigene7739_All
Unigene7755_All
Unigene7758_All
Unigene7770_All
Unigene7811_All
Unigene7829_All
Unigene7831_All
Unigene7837_All
Unigene7843_All
Unigene7855_All
Unigene7868_All
Unigene7880_All
Unigene7882_All
Unigene7883_All
Unigene7896_All
Unigene7900_All
Unigene7913_All
Unigene7930_All
Unigene7950_All
Unigene7985_All
Unigene7989_All
Unigene7993_All
Unigene7997_All
Unigene8002_All
Unigene8003_All
Unigene8010_All
Unigene8039_All
Unigene8042_All
Unigene8048_All
Unigene8062_All
Unigene8065_All
Unigene8069_All
Unigene8109_All
Unigene8113_All
Unigene8139_All
Unigene8308_All
Unigene8319_All
Unigene8333_All
Unigene8337_All
Unigene8342_All
Unigene8344_All
Unigene8347_All
Unigene8358_All
Unigene8364_All
Unigene8369_All
Unigene8380_All
Unigene8398_All
Unigene8409_All
Unigene8415_All
Unigene8440_All
Unigene8445_All
Unigene8460_All
Unigene8464_All
Unigene8474_All
Unigene8479_All
Unigene8507_All
Unigene8570_All
Unigene8583_All
Unigene8702_All
Unigene8781_All
Unigene9028_All
Unigene9094_All
Unigene9125_All
Unigene9464_All
Unigene9486_All
Unigene9492_All
Unigene9499_All
Unigene9521_All
Unigene9528_All
Unigene9532_All
Unigene9537_All
Unigene9543_All
Unigene9549_All
Unigene9550_All
Unigene9576_All
Unigene9578_All
Unigene9581_All
Unigene9595_All
Unigene9597_All
Unigene9606_All
Unigene9616_All
Unigene9629_All
Unigene9638_All
Unigene9641_All
Unigene9643_All
Unigene9670_All
Unigene9701_All
Unigene9723_All
Unigene9740_All
Unigene9746_All
Unigene9774_All
Unigene9779_All
Unigene9864_All
Unigene9879_All
Unigene9886_All
Unigene9896_All
Unigene9899_All
Unigene9910_All
Unigene9913_All
Unigene9925_All
Unigene9926_All
Unigene9933_All
Unigene9954_All
Unigene10006_All
Unigene10019_All
Unigene10136_All
Unigene10142_All
Unigene10144_All
Unigene10170_All
Unigene10176_All
Unigene10180_All
Unigene10183_All
Unigene10187_All
Unigene10192_All
Unigene10193_All
Unigene10195_All
Unigene10216_All
Unigene10218_All
Unigene10223_All
Unigene10244_All
Unigene10248_All
Unigene10250_All
Unigene10267_All
Unigene10275_All
Unigene10278_All
Unigene10289_All
Unigene10299_All
Unigene10371_All
Unigene10544_All
Unigene10560_All
Unigene10605_All
Unigene10770_All
Unigene10850_All
Unigene11264_All
Unigene11277_All
Unigene11278_All
Unigene11284_All
Unigene11287_All
Unigene11328_All
Unigene11339_All
Unigene11341_All
Unigene11355_All
Unigene11360_All
Unigene11363_All
Unigene11380_All
Unigene11388_All
Unigene11399_All
Unigene11404_All
Unigene11443_All
Unigene11446_All
Unigene11456_All
Unigene11462_All
Unigene11479_All
Unigene11493_All
Unigene11501_All
Unigene11521_All
Unigene11531_All
Unigene11535_All
Unigene11536_All
Unigene11542_All
Unigene11553_All
Unigene11556_All
Unigene11561_All
Unigene11568_All
Unigene11575_All
Unigene11580_All
Unigene11608_All
Unigene11677_All
Unigene11693_All
Unigene11701_All
Unigene11721_All
Unigene11725_All
Unigene11736_All
Unigene11738_All
Unigene11742_All
Unigene11750_All
Unigene11884_All
Unigene11892_All
Unigene11916_All
Unigene11957_All
Unigene11966_All
Unigene11974_All
Unigene11984_All
Unigene11994_All
Unigene12000_All
Unigene12010_All
Unigene12040_All
Unigene12053_All
Unigene12066_All
Unigene12072_All
Unigene12073_All
Unigene12078_All
Unigene12080_All
Unigene12093_All
Unigene12100_All
Unigene12103_All
Unigene12139_All
Unigene12143_All
Unigene12145_All
Unigene12150_All
Unigene12158_All
Unigene12182_All
Unigene12452_All
Unigene12493_All
Unigene13105_All
Unigene13133_All
Unigene13150_All
Unigene13159_All
Unigene13163_All
Unigene13170_All
Unigene13196_All
Unigene13197_All
Unigene13213_All
Unigene13224_All
Unigene13237_All
Unigene13265_All
Unigene13327_All
Unigene13329_All
Unigene13330_All
Unigene13332_All
Unigene13381_All
Unigene13383_All
Unigene13388_All
Unigene13404_All
Unigene13416_All
Unigene13417_All
Unigene13422_All
Unigene13427_All
Unigene13437_All
Unigene13440_All
Unigene13446_All
Unigene13453_All
Unigene13466_All
Unigene13467_All
Unigene13537_All
Unigene13544_All
Unigene13554_All
Unigene13558_All
Unigene13575_All
Unigene13577_All
Unigene13578_All
Unigene13581_All
Unigene13588_All
Unigene13598_All
Unigene13610_All
Unigene13638_All
Unigene13659_All
Unigene13695_All
Unigene13792_All
Unigene13812_All
Unigene13813_All
Unigene13835_All
Unigene13853_All
Unigene13864_All
Unigene13866_All
Unigene13867_All
Unigene13878_All
Unigene13882_All
Unigene13887_All
Unigene13891_All
Unigene13896_All
Unigene13902_All
Unigene13906_All
Unigene13914_All
Unigene13915_All
Unigene13916_All
Unigene13917_All
Unigene13938_All
Unigene13956_All
Unigene13958_All
Unigene13965_All
Unigene13975_All
Unigene13984_All
Unigene13986_All
Unigene13990_All
Unigene13999_All
Unigene14058_All
Unigene14176_All
Unigene14240_All
Unigene14292_All
Unigene14328_All
Unigene14769_All
Unigene14946_All
Unigene14951_All
Unigene14978_All
Unigene14980_All
Unigene14984_All
Unigene14990_All
Unigene15004_All
Unigene15006_All
Unigene15013_All
Unigene15024_All
Unigene15027_All
Unigene15028_All
Unigene15045_All
Unigene15049_All
Unigene15057_All
Unigene15070_All
Unigene15077_All
Unigene15112_All
Unigene15113_All
Unigene15123_All
Unigene15125_All
Unigene15134_All
Unigene15140_All
Unigene15150_All
Unigene15152_All
Unigene15175_All
Unigene15179_All
Unigene15185_All
Unigene15187_All
Unigene15197_All
Unigene15199_All
Unigene15209_All
Unigene15223_All
Unigene15225_All
Unigene15226_All
Unigene15266_All
Unigene15283_All
Unigene15319_All
Unigene15356_All
Unigene15364_All
Unigene15384_All
Unigene15425_All
Unigene15426_All
Unigene15439_All
Unigene15456_All
Unigene15529_All
Unigene15539_All
Unigene15585_All
Unigene15643_All
Unigene15644_All
Unigene15651_All
Unigene15652_All
Unigene15686_All
Unigene15689_All
Unigene15708_All
Unigene15720_All
Unigene15723_All
Unigene15727_All
Unigene15741_All
Unigene15752_All
Unigene15753_All
Unigene15760_All
Unigene15774_All
Unigene15779_All
Unigene15785_All
Unigene15788_All
Unigene15797_All
Unigene15807_All
Unigene15809_All
Unigene15822_All
Unigene15825_All
Unigene15826_All
Unigene15828_All
Unigene15830_All
Unigene15831_All
Unigene15834_All
Unigene15841_All
Unigene15872_All
Unigene15911_All
Unigene16491_All
Unigene16812_All
Unigene16815_All
Unigene16819_All
Unigene16826_All
Unigene16835_All
Unigene16836_All
Unigene16857_All
Unigene16861_All
Unigene16891_All
Unigene16893_All
Unigene16899_All
Unigene16902_All
Unigene16908_All
Unigene16917_All
Unigene16933_All
Unigene16937_All
Unigene16940_All
Unigene16975_All
Unigene16978_All
Unigene16998_All
Unigene17003_All
Unigene17004_All
Unigene17012_All
Unigene17013_All
Unigene17014_All
Unigene17017_All
Unigene17019_All
Unigene17041_All
Unigene17043_All
Unigene17047_All
Unigene17086_All
Unigene17087_All
Unigene17105_All
Unigene17113_All
Unigene17117_All
Unigene17145_All
Unigene17164_All
Unigene17220_All
Unigene17227_All
Unigene17252_All
Unigene17253_All
Unigene17273_All
Unigene17279_All
Unigene17285_All
Unigene17310_All
Unigene17362_All
Unigene17409_All
Unigene17501_All
Unigene17507_All
Unigene17515_All
Unigene17524_All
Unigene17526_All
Unigene17527_All
Unigene17531_All
Unigene17540_All
Unigene17550_All
Unigene17560_All
Unigene17562_All
Unigene17565_All
Unigene17576_All
Unigene17581_All
Unigene17582_All
Unigene17584_All
Unigene17599_All
Unigene17633_All
Unigene17641_All
Unigene17642_All
Unigene17645_All
Unigene17650_All
Unigene17651_All
Unigene17655_All
Unigene17667_All
Unigene17669_All
Unigene17678_All
Unigene17679_All
Unigene17686_All
Unigene17736_All
Unigene18177_All
Unigene18490_All
Unigene18518_All
Unigene18527_All
Unigene18614_All
Unigene18780_All
Unigene19706_All
Unigene19956_All
Unigene20144_All
Unigene21101_All
Unigene21629_All
Unigene21868_All
Unigene22015_All
Unigene22282_All
Unigene22377_All
Unigene23240_All
Unigene23731_All
Unigene24473_All
Unigene24731_All
Unigene25316_All
Unigene25405_All
Unigene25673_All
Unigene26060_All
Unigene26177_All
Unigene26339_All
Unigene26363_All
Unigene26910_All
Unigene27488_All
Unigene27551_All
Unigene28150_All
Unigene28404_All
Unigene28427_All
Unigene28661_All
Unigene29014_All
Unigene29072_All
Unigene29676_All
Unigene29771_All
Unigene29844_All
Unigene29925_All
Unigene30219_All
Unigene30630_All
Unigene30693_All
Unigene30975_All
Unigene31615_All
Unigene31686_All
Unigene32059_All
Unigene32440_All
Unigene33026_All
Unigene33514_All
Unigene33560_All
Unigene33647_All
Unigene33671_All
Unigene33724_All
Unigene34883_All
Unigene34889_All
Unigene34925_All
Unigene35143_All
Unigene35174_All

## Sheet: unique to H.armigera
CL9.Contig2_All
CL9.Contig3_All
CL9.Contig4_All
CL9.Contig5_All
CL9.Contig6_All
CL9.Contig7_All
CL10.Contig2_All
CL10.Contig5_All
CL18.Contig2_All
CL19.Contig1_All
CL19.Contig2_All
CL19.Contig3_All
CL19.Contig4_All
CL26.Contig4_All
CL50.Contig1_All
CL50.Contig2_All
CL50.Contig3_All
CL50.Contig4_All
CL50.Contig5_All
CL50.Contig6_All
CL50.Contig7_All
CL50.Contig8_All
CL54.Contig3_All
CL60.Contig3_All
CL60.Contig5_All
CL68.Contig4_All
CL79.Contig3_All
CL86.Contig2_All
CL86.Contig5_All
CL105.Contig4_All
CL123.Contig4_All
CL123.Contig5_All
CL140.Contig1_All
CL140.Contig2_All
CL147.Contig6_All
CL186.Contig4_All
CL198.Contig4_All
CL198.Contig5_All
CL198.Contig6_All
CL199.Contig4_All
CL202.Contig1_All
CL202.Contig3_All
CL202.Contig4_All
CL202.Contig6_All
CL217.Contig5_All
CL234.Contig4_All
CL265.Contig5_All
CL265.Contig6_All
CL265.Contig7_All
CL318.Contig1_All
CL334.Contig1_All
CL334.Contig2_All
CL334.Contig4_All
CL334.Contig5_All
CL334.Contig6_All
CL334.Contig7_All
CL342.Contig20_All
CL357.Contig1_All
CL357.Contig2_All
CL381.Contig1_All
CL396.Contig1_All
CL396.Contig2_All
CL396.Contig3_All
CL396.Contig4_All
CL413.Contig1_All
CL413.Contig5_All
CL413.Contig6_All
CL415.Contig2_All
CL451.Contig1_All
CL451.Contig2_All
CL451.Contig3_All
CL468.Contig1_All
CL469.Contig1_All
CL469.Contig3_All
CL495.Contig1_All
CL496.Contig1_All
CL498.Contig2_All
CL524.Contig1_All
CL524.Contig2_All
CL544.Contig1_All
CL544.Contig2_All
CL544.Contig5_All
CL544.Contig6_All
CL545.Contig1_All
CL545.Contig4_All
CL552.Contig1_All
CL552.Contig2_All
CL559.Contig1_All
CL565.Contig5_All
CL566.Contig3_All
CL588.Contig1_All
CL588.Contig2_All
CL609.Contig10_All
CL631.Contig1_All
CL631.Contig2_All
CL631.Contig3_All
CL631.Contig4_All
CL631.Contig5_All
CL631.Contig6_All
CL635.Contig1_All
CL678.Contig2_All
CL688.Contig3_All
CL689.Contig1_All
CL689.Contig2_All
CL689.Contig3_All
CL696.Contig2_All
CL699.Contig1_All
CL699.Contig11_All
CL705.Contig5_All
CL710.Contig1_All
CL731.Contig2_All
CL734.Contig3_All
CL734.Contig4_All
CL735.Contig2_All
CL735.Contig3_All
CL754.Contig3_All
CL755.Contig14_All
CL763.Contig1_All
CL797.Contig1_All
CL807.Contig1_All
CL807.Contig2_All
CL807.Contig3_All
CL818.Contig2_All
CL818.Contig3_All
CL818.Contig4_All
CL832.Contig2_All
CL873.Contig1_All
CL913.Contig1_All
CL962.Contig4_All
CL962.Contig5_All
CL992.Contig1_All
CL992.Contig2_All
CL1022.Contig2_All
CL1027.Contig4_All
CL1043.Contig2_All
CL1043.Contig3_All
CL1043.Contig5_All
CL1043.Contig7_All
CL1043.Contig8_All
CL1086.Contig4_All
CL1086.Contig5_All
CL1090.Contig2_All
CL1097.Contig1_All
CL1101.Contig3_All
CL1115.Contig2_All
CL1126.Contig7_All
CL1126.Contig8_All
CL1126.Contig9_All
CL1126.Contig10_All
CL1126.Contig16_All
CL1137.Contig1_All
CL1137.Contig2_All
CL1137.Contig3_All
CL1137.Contig4_All
CL1137.Contig5_All
CL1137.Contig6_All
CL1141.Contig2_All
CL1141.Contig3_All
CL1173.Contig1_All
CL1200.Contig2_All
CL1200.Contig5_All
CL1212.Contig8_All
CL1212.Contig10_All
CL1216.Contig1_All
CL1220.Contig3_All
CL1234.Contig1_All
CL1246.Contig2_All
CL1262.Contig1_All
CL1262.Contig2_All
CL1262.Contig3_All
CL1262.Contig4_All
CL1280.Contig1_All
CL1305.Contig2_All
CL1305.Contig3_All
CL1327.Contig1_All
CL1347.Contig1_All
CL1353.Contig1_All
CL1353.Contig3_All
CL1354.Contig1_All
CL1389.Contig2_All
CL1439.Contig1_All
CL1447.Contig2_All
CL1498.Contig2_All
CL1498.Contig3_All
CL1498.Contig5_All
CL1498.Contig6_All
CL1516.Contig4_All
CL1516.Contig5_All
CL1520.Contig2_All
CL1541.Contig1_All
CL1541.Contig2_All
CL1551.Contig3_All
CL1556.Contig1_All
CL1556.Contig2_All
CL1589.Contig1_All
CL1594.Contig1_All
CL1594.Contig2_All
CL1606.Contig1_All
CL1606.Contig2_All
CL1610.Contig2_All
CL1647.Contig1_All
CL1647.Contig2_All
CL1652.Contig1_All
CL1652.Contig2_All
CL1652.Contig3_All
CL1652.Contig4_All
CL1652.Contig5_All
CL1652.Contig6_All
CL1652.Contig7_All
CL1652.Contig8_All
CL1652.Contig9_All
CL1652.Contig10_All
CL1652.Contig11_All
CL1652.Contig12_All
CL1684.Contig3_All
CL1684.Contig4_All
CL1792.Contig2_All
CL1816.Contig2_All
CL1845.Contig2_All
CL1845.Contig3_All
CL1845.Contig4_All
CL1855.Contig3_All
CL1855.Contig4_All
CL1879.Contig3_All
CL1895.Contig4_All
CL1895.Contig5_All
CL1895.Contig6_All
CL1900.Contig2_All
CL1904.Contig3_All
CL2069.Contig1_All
CL2069.Contig2_All
CL2117.Contig3_All
CL2117.Contig4_All
CL2182.Contig1_All
CL2182.Contig3_All
CL2239.Contig3_All
CL2262.Contig1_All
CL2262.Contig2_All
CL2284.Contig1_All
CL2297.Contig1_All
CL2303.Contig1_All
CL2304.Contig2_All
CL2306.Contig1_All
CL2306.Contig3_All
CL2306.Contig4_All
CL2376.Contig2_All
CL2385.Contig1_All
CL2437.Contig2_All
CL2485.Contig2_All
CL2491.Contig2_All
CL2491.Contig3_All
CL2507.Contig1_All
CL2507.Contig2_All
CL2532.Contig2_All
CL2534.Contig2_All
CL2534.Contig3_All
CL2559.Contig1_All
CL2559.Contig2_All
CL2571.Contig2_All
CL2580.Contig2_All
CL2592.Contig1_All
CL2592.Contig2_All
CL2675.Contig1_All
CL2687.Contig1_All
CL2745.Contig2_All
CL2756.Contig3_All
CL2758.Contig2_All
CL2767.Contig1_All
CL2770.Contig1_All
CL2770.Contig2_All
CL2770.Contig4_All
CL2775.Contig2_All
CL2775.Contig3_All
CL2794.Contig2_All
CL2822.Contig1_All
CL2838.Contig1_All
CL2907.Contig1_All
CL2907.Contig2_All
CL2914.Contig1_All
CL2914.Contig2_All
CL2914.Contig3_All
CL3077.Contig1_All
CL3077.Contig2_All
CL3077.Contig3_All
CL3077.Contig4_All
CL3088.Contig2_All
CL3125.Contig2_All
CL3133.Contig2_All
CL3148.Contig1_All
CL3148.Contig2_All
CL3148.Contig3_All
CL3148.Contig4_All
CL3148.Contig5_All
CL3148.Contig6_All
CL3167.Contig3_All
CL3174.Contig1_All
CL3204.Contig1_All
CL3204.Contig2_All
CL3279.Contig1_All
CL3279.Contig2_All
CL3279.Contig3_All
CL3322.Contig1_All
CL3322.Contig2_All
CL3332.Contig2_All
CL3427.Contig2_All
CL3444.Contig1_All
CL3445.Contig2_All
CL3454.Contig3_All
CL3473.Contig2_All
CL3480.Contig2_All
CL3489.Contig1_All
CL3543.Contig2_All
CL3560.Contig1_All
CL3578.Contig2_All
CL3628.Contig1_All
CL3652.Contig2_All
CL3665.Contig1_All
CL3665.Contig2_All
CL3689.Contig4_All
CL3706.Contig2_All
CL3711.Contig8_All
CL3715.Contig1_All
CL3732.Contig2_All
CL3804.Contig2_All
CL3804.Contig4_All
CL3805.Contig2_All
CL3807.Contig1_All
CL3807.Contig2_All
CL3818.Contig2_All
CL3836.Contig2_All
CL3869.Contig2_All
CL3869.Contig3_All
CL3883.Contig1_All
CL3952.Contig1_All
CL3954.Contig2_All
CL3975.Contig2_All
CL4002.Contig2_All
CL4007.Contig3_All
CL4052.Contig1_All
CL4071.Contig2_All
CL4135.Contig2_All
CL4153.Contig2_All
CL4153.Contig3_All
CL4153.Contig4_All
CL4163.Contig1_All
CL4179.Contig2_All
CL4196.Contig3_All
CL4202.Contig2_All
CL4202.Contig3_All
CL4228.Contig1_All
CL4237.Contig2_All
CL4237.Contig4_All
CL4240.Contig1_All
CL4240.Contig2_All
CL4261.Contig2_All
CL4276.Contig2_All
CL4281.Contig1_All
CL4292.Contig1_All
CL4293.Contig2_All
CL4316.Contig2_All
CL4320.Contig2_All
CL4331.Contig2_All
Unigene19_All
Unigene78_All
Unigene81_All
Unigene83_All
Unigene88_All
Unigene142_All
Unigene159_All
Unigene202_All
Unigene336_All
Unigene349_All
Unigene367_All
Unigene369_All
Unigene468_All
Unigene512_All
Unigene746_All
Unigene943_All
Unigene1910_All
Unigene1917_All
Unigene1920_All
Unigene1932_All
Unigene1943_All
Unigene1956_All
Unigene1992_All
Unigene1993_All
Unigene1994_All
Unigene1996_All
Unigene2003_All
Unigene2035_All
Unigene2057_All
Unigene2063_All
Unigene2185_All
Unigene2203_All
Unigene2214_All
Unigene2224_All
Unigene2256_All
Unigene2279_All
Unigene2289_All
Unigene2291_All
Unigene2325_All
Unigene2417_All
Unigene2567_All
Unigene2685_All
Unigene2694_All
Unigene2705_All
Unigene2766_All
Unigene2771_All
Unigene2786_All
Unigene3784_All
Unigene3808_All
Unigene3814_All
Unigene3845_All
Unigene3861_All
Unigene3958_All
Unigene3976_All
Unigene4050_All
Unigene4127_All
Unigene4132_All
Unigene4280_All
Unigene4293_All
Unigene4330_All
Unigene4583_All
Unigene4635_All
Unigene5665_All
Unigene5670_All
Unigene5680_All
Unigene5687_All
Unigene5690_All
Unigene5745_All
Unigene5788_All
Unigene5801_All
Unigene5819_All
Unigene5822_All
Unigene5824_All
Unigene5835_All
Unigene5839_All
Unigene5867_All
Unigene5868_All
Unigene5878_All
Unigene5895_All
Unigene5926_All
Unigene5939_All
Unigene5984_All
Unigene6009_All
Unigene6027_All
Unigene6087_All
Unigene6194_All
Unigene6405_All
Unigene6406_All
Unigene6462_All
Unigene6471_All
Unigene6499_All
Unigene6552_All
Unigene6576_All
Unigene6593_All
Unigene6891_All
Unigene7535_All
Unigene7550_All
Unigene7551_All
Unigene7554_All
Unigene7555_All
Unigene7584_All
Unigene7588_All
Unigene7637_All
Unigene7676_All
Unigene7699_All
Unigene7701_All
Unigene7725_All
Unigene7836_All
Unigene7883_All
Unigene8013_All
Unigene8065_All
Unigene8069_All
Unigene8956_All
Unigene9430_All
Unigene9440_All
Unigene9441_All
Unigene9443_All
Unigene9448_All
Unigene9449_All
Unigene9450_All
Unigene9453_All
Unigene9466_All
Unigene9472_All
Unigene9505_All
Unigene9618_All
Unigene9621_All
Unigene9628_All
Unigene9645_All
Unigene9650_All
Unigene9670_All
Unigene9769_All
Unigene9800_All
Unigene9815_All
Unigene9846_All
Unigene9924_All
Unigene10178_All
Unigene10302_All
Unigene11229_All
Unigene11234_All
Unigene11237_All
Unigene11238_All
Unigene11239_All
Unigene11248_All
Unigene11272_All
Unigene11279_All
Unigene11280_All
Unigene11333_All
Unigene11394_All
Unigene11415_All
Unigene11419_All
Unigene11460_All
Unigene11494_All
Unigene11511_All
Unigene11767_All
Unigene12152_All
Unigene12158_All
Unigene12417_All
Unigene13099_All
Unigene13102_All
Unigene13103_All
Unigene13111_All
Unigene13132_All
Unigene13134_All
Unigene13145_All
Unigene13168_All
Unigene13203_All
Unigene13212_All
Unigene13227_All
Unigene13258_All
Unigene13299_All
Unigene13316_All
Unigene13336_All
Unigene13424_All
Unigene13448_All
Unigene13596_All
Unigene13653_All
Unigene13851_All
Unigene13867_All
Unigene13885_All
Unigene13905_All
Unigene13952_All
Unigene13977_All
Unigene13996_All
Unigene14925_All
Unigene14928_All
Unigene14944_All
Unigene14945_All
Unigene14958_All
Unigene14964_All
Unigene14970_All
Unigene14976_All
Unigene15003_All
Unigene15023_All
Unigene15067_All
Unigene15120_All
Unigene15172_All
Unigene15180_All
Unigene15199_All
Unigene15270_All
Unigene15290_All
Unigene15296_All
Unigene15613_All
Unigene15670_All
Unigene15672_All
Unigene15692_All
Unigene15702_All
Unigene15724_All
Unigene15807_All
Unigene16780_All
Unigene16786_All
Unigene16799_All
Unigene16855_All
Unigene16862_All
Unigene16892_All
Unigene16902_All
Unigene16926_All
Unigene17026_All
Unigene17086_All
Unigene17087_All
Unigene17126_All
Unigene17270_All
Unigene17501_All
Unigene17559_All
Unigene17691_All
Unigene28627_All
Unigene28660_All
Unigene28666_All
Unigene32707_All
Unigene34784_All

## Sheet: unique to H.assulta
CL5.Contig1_All
CL5.Contig2_All
CL5.Contig5_All
CL5.Contig9_All
CL5.Contig10_All
CL5.Contig11_All
CL9.Contig2_All
CL9.Contig3_All
CL9.Contig4_All
CL9.Contig5_All
CL9.Contig6_All
CL9.Contig7_All
CL10.Contig1_All
CL10.Contig2_All
CL10.Contig5_All
CL18.Contig2_All
CL19.Contig1_All
CL19.Contig2_All
CL19.Contig3_All
CL19.Contig4_All
CL26.Contig4_All
CL27.Contig2_All
CL34.Contig1_All
CL34.Contig2_All
CL34.Contig3_All
CL34.Contig4_All
CL35.Contig2_All
CL41.Contig1_All
CL41.Contig2_All
CL41.Contig3_All
CL41.Contig7_All
CL41.Contig9_All
CL41.Contig11_All
CL41.Contig13_All
CL41.Contig14_All
CL41.Contig15_All
CL41.Contig19_All
CL41.Contig21_All
CL41.Contig22_All
CL41.Contig23_All
CL41.Contig24_All
CL41.Contig25_All
CL41.Contig26_All
CL41.Contig27_All
CL41.Contig28_All
CL50.Contig1_All
CL50.Contig2_All
CL50.Contig3_All
CL50.Contig4_All
CL50.Contig5_All
CL50.Contig6_All
CL50.Contig7_All
CL50.Contig8_All
CL53.Contig3_All
CL54.Contig3_All
CL57.Contig3_All
CL57.Contig5_All
CL57.Contig6_All
CL59.Contig3_All
CL59.Contig4_All
CL60.Contig3_All
CL60.Contig5_All
CL60.Contig7_All
CL60.Contig11_All
CL65.Contig2_All
CL65.Contig3_All
CL65.Contig4_All
CL65.Contig5_All
CL65.Contig6_All
CL65.Contig7_All
CL65.Contig8_All
CL65.Contig9_All
CL65.Contig10_All
CL68.Contig4_All
CL71.Contig2_All
CL86.Contig2_All
CL86.Contig5_All
CL107.Contig2_All
CL115.Contig1_All
CL115.Contig2_All
CL115.Contig3_All
CL115.Contig4_All
CL123.Contig2_All
CL123.Contig3_All
CL123.Contig4_All
CL123.Contig5_All
CL136.Contig1_All
CL136.Contig3_All
CL136.Contig4_All
CL140.Contig1_All
CL140.Contig2_All
CL143.Contig3_All
CL147.Contig6_All
CL165.Contig4_All
CL186.Contig4_All
CL198.Contig1_All
CL198.Contig2_All
CL198.Contig3_All
CL198.Contig4_All
CL198.Contig5_All
CL198.Contig6_All
CL199.Contig1_All
CL199.Contig3_All
CL199.Contig4_All
CL199.Contig5_All
CL202.Contig1_All
CL202.Contig3_All
CL202.Contig4_All
CL202.Contig6_All
CL203.Contig6_All
CL217.Contig5_All
CL218.Contig1_All
CL234.Contig4_All
CL243.Contig1_All
CL244.Contig3_All
CL247.Contig2_All
CL258.Contig4_All
CL264.Contig1_All
CL264.Contig2_All
CL265.Contig2_All
CL265.Contig4_All
CL265.Contig5_All
CL265.Contig6_All
CL266.Contig1_All
CL311.Contig1_All
CL314.Contig3_All
CL314.Contig4_All
CL318.Contig1_All
CL334.Contig1_All
CL334.Contig2_All
CL334.Contig4_All
CL334.Contig5_All
CL334.Contig6_All
CL334.Contig7_All
CL336.Contig1_All
CL336.Contig2_All
CL336.Contig3_All
CL336.Contig4_All
CL336.Contig5_All
CL336.Contig8_All
CL337.Contig1_All
CL342.Contig14_All
CL342.Contig15_All
CL346.Contig2_All
CL347.Contig2_All
CL348.Contig1_All
CL348.Contig2_All
CL348.Contig5_All
CL348.Contig6_All
CL358.Contig2_All
CL365.Contig5_All
CL386.Contig1_All
CL406.Contig5_All
CL413.Contig1_All
CL413.Contig5_All
CL413.Contig6_All
CL415.Contig2_All
CL416.Contig1_All
CL416.Contig2_All
CL416.Contig3_All
CL418.Contig2_All
CL426.Contig4_All
CL429.Contig2_All
CL447.Contig4_All
CL451.Contig1_All
CL451.Contig2_All
CL451.Contig3_All
CL468.Contig1_All
CL468.Contig2_All
CL469.Contig2_All
CL469.Contig3_All
CL490.Contig2_All
CL490.Contig3_All
CL490.Contig9_All
CL496.Contig1_All
CL498.Contig2_All
CL499.Contig1_All
CL514.Contig1_All
CL515.Contig1_All
CL527.Contig4_All
CL527.Contig5_All
CL527.Contig7_All
CL545.Contig1_All
CL545.Contig4_All
CL552.Contig1_All
CL552.Contig2_All
CL559.Contig1_All
CL559.Contig2_All
CL565.Contig5_All
CL574.Contig2_All
CL574.Contig3_All
CL578.Contig1_All
CL578.Contig2_All
CL578.Contig5_All
CL587.Contig1_All
CL587.Contig2_All
CL587.Contig3_All
CL587.Contig4_All
CL587.Contig5_All
CL587.Contig6_All
CL588.Contig1_All
CL588.Contig2_All
CL588.Contig3_All
CL588.Contig4_All
CL604.Contig3_All
CL609.Contig4_All
CL609.Contig5_All
CL609.Contig6_All
CL629.Contig8_All
CL631.Contig1_All
CL631.Contig2_All
CL631.Contig3_All
CL631.Contig4_All
CL631.Contig5_All
CL631.Contig6_All
CL633.Contig1_All
CL633.Contig2_All
CL635.Contig1_All
CL635.Contig2_All
CL635.Contig3_All
CL644.Contig7_All
CL644.Contig9_All
CL644.Contig14_All
CL644.Contig15_All
CL647.Contig1_All
CL647.Contig2_All
CL663.Contig1_All
CL663.Contig3_All
CL663.Contig4_All
CL663.Contig5_All
CL663.Contig6_All
CL663.Contig7_All
CL678.Contig2_All
CL680.Contig1_All
CL682.Contig2_All
CL688.Contig3_All
CL689.Contig1_All
CL689.Contig2_All
CL689.Contig3_All
CL696.Contig2_All
CL699.Contig1_All
CL699.Contig11_All
CL705.Contig3_All
CL705.Contig5_All
CL710.Contig1_All
CL710.Contig2_All
CL711.Contig1_All
CL711.Contig2_All
CL711.Contig3_All
CL711.Contig4_All
CL711.Contig5_All
CL711.Contig6_All
CL731.Contig2_All
CL735.Contig2_All
CL735.Contig3_All
CL738.Contig1_All
CL738.Contig2_All
CL754.Contig1_All
CL754.Contig2_All
CL754.Contig3_All
CL763.Contig1_All
CL770.Contig1_All
CL770.Contig3_All
CL794.Contig1_All
CL794.Contig2_All
CL794.Contig3_All
CL794.Contig4_All
CL794.Contig5_All
CL794.Contig6_All
CL794.Contig7_All
CL794.Contig8_All
CL794.Contig9_All
CL794.Contig10_All
CL794.Contig12_All
CL797.Contig1_All
CL798.Contig2_All
CL818.Contig2_All
CL818.Contig3_All
CL818.Contig4_All
CL819.Contig4_All
CL839.Contig2_All
CL848.Contig3_All
CL865.Contig2_All
CL873.Contig1_All
CL913.Contig1_All
CL943.Contig4_All
CL943.Contig5_All
CL948.Contig1_All
CL950.Contig3_All
CL952.Contig3_All
CL1022.Contig2_All
CL1037.Contig1_All
CL1037.Contig2_All
CL1037.Contig3_All
CL1037.Contig4_All
CL1037.Contig5_All
CL1043.Contig2_All
CL1043.Contig3_All
CL1043.Contig4_All
CL1043.Contig5_All
CL1043.Contig8_All
CL1051.Contig2_All
CL1076.Contig3_All
CL1079.Contig2_All
CL1079.Contig4_All
CL1079.Contig5_All
CL1079.Contig6_All
CL1079.Contig12_All
CL1079.Contig14_All
CL1081.Contig3_All
CL1086.Contig4_All
CL1086.Contig5_All
CL1090.Contig2_All
CL1097.Contig1_All
CL1101.Contig3_All
CL1104.Contig2_All
CL1104.Contig4_All
CL1105.Contig1_All
CL1105.Contig2_All
CL1108.Contig4_All
CL1115.Contig2_All
CL1123.Contig2_All
CL1125.Contig2_All
CL1126.Contig1_All
CL1126.Contig2_All
CL1126.Contig3_All
CL1126.Contig4_All
CL1126.Contig5_All
CL1126.Contig6_All
CL1126.Contig7_All
CL1126.Contig8_All
CL1126.Contig9_All
CL1126.Contig10_All
CL1126.Contig11_All
CL1126.Contig12_All
CL1126.Contig13_All
CL1126.Contig14_All
CL1126.Contig15_All
CL1126.Contig16_All
CL1137.Contig1_All
CL1137.Contig2_All
CL1137.Contig3_All
CL1137.Contig4_All
CL1137.Contig5_All
CL1137.Contig6_All
CL1141.Contig2_All
CL1141.Contig3_All
CL1147.Contig2_All
CL1150.Contig4_All
CL1158.Contig1_All
CL1159.Contig1_All
CL1159.Contig2_All
CL1159.Contig3_All
CL1159.Contig4_All
CL1159.Contig5_All
CL1172.Contig3_All
CL1172.Contig7_All
CL1173.Contig1_All
CL1182.Contig4_All
CL1182.Contig5_All
CL1187.Contig2_All
CL1188.Contig1_All
CL1200.Contig2_All
CL1200.Contig5_All
CL1203.Contig2_All
CL1203.Contig4_All
CL1212.Contig8_All
CL1212.Contig10_All
CL1220.Contig2_All
CL1220.Contig3_All
CL1221.Contig2_All
CL1226.Contig1_All
CL1226.Contig2_All
CL1243.Contig1_All
CL1246.Contig1_All
CL1246.Contig2_All
CL1246.Contig3_All
CL1246.Contig4_All
CL1246.Contig5_All
CL1250.Contig2_All
CL1250.Contig4_All
CL1280.Contig1_All
CL1335.Contig2_All
CL1335.Contig3_All
CL1335.Contig4_All
CL1342.Contig2_All
CL1354.Contig1_All
CL1389.Contig2_All
CL1429.Contig1_All
CL1429.Contig2_All
CL1435.Contig3_All
CL1439.Contig1_All
CL1459.Contig4_All
CL1473.Contig2_All
CL1498.Contig2_All
CL1498.Contig3_All
CL1498.Contig5_All
CL1500.Contig2_All
CL1506.Contig1_All
CL1506.Contig2_All
CL1506.Contig3_All
CL1506.Contig4_All
CL1506.Contig5_All
CL1506.Contig6_All
CL1506.Contig7_All
CL1506.Contig8_All
CL1506.Contig9_All
CL1516.Contig4_All
CL1516.Contig5_All
CL1520.Contig2_All
CL1541.Contig1_All
CL1541.Contig2_All
CL1552.Contig3_All
CL1552.Contig4_All
CL1555.Contig2_All
CL1556.Contig1_All
CL1556.Contig2_All
CL1588.Contig2_All
CL1589.Contig1_All
CL1594.Contig1_All
CL1594.Contig2_All
CL1606.Contig1_All
CL1607.Contig2_All
CL1610.Contig2_All
CL1619.Contig1_All
CL1619.Contig2_All
CL1619.Contig3_All
CL1619.Contig4_All
CL1619.Contig5_All
CL1619.Contig6_All
CL1619.Contig7_All
CL1619.Contig8_All
CL1619.Contig9_All
CL1619.Contig10_All
CL1619.Contig11_All
CL1619.Contig12_All
CL1619.Contig13_All
CL1622.Contig1_All
CL1647.Contig1_All
CL1647.Contig2_All
CL1652.Contig1_All
CL1652.Contig2_All
CL1652.Contig3_All
CL1652.Contig4_All
CL1652.Contig7_All
CL1652.Contig9_All
CL1652.Contig12_All
CL1666.Contig1_All
CL1684.Contig1_All
CL1684.Contig2_All
CL1684.Contig3_All
CL1720.Contig1_All
CL1721.Contig3_All
CL1729.Contig1_All
CL1732.Contig2_All
CL1746.Contig1_All
CL1746.Contig2_All
CL1758.Contig2_All
CL1760.Contig1_All
CL1778.Contig2_All
CL1781.Contig2_All
CL1792.Contig2_All
CL1807.Contig1_All
CL1833.Contig1_All
CL1833.Contig2_All
CL1833.Contig3_All
CL1839.Contig2_All
CL1845.Contig2_All
CL1845.Contig3_All
CL1845.Contig4_All
CL1853.Contig1_All
CL1853.Contig2_All
CL1855.Contig3_All
CL1855.Contig4_All
CL1879.Contig3_All
CL1895.Contig4_All
CL1895.Contig5_All
CL1895.Contig6_All
CL1904.Contig3_All
CL1920.Contig1_All
CL1933.Contig1_All
CL2059.Contig1_All
CL2059.Contig2_All
CL2069.Contig1_All
CL2069.Contig2_All
CL2138.Contig2_All
CL2163.Contig2_All
CL2164.Contig3_All
CL2175.Contig4_All
CL2182.Contig3_All
CL2192.Contig1_All
CL2234.Contig1_All
CL2234.Contig3_All
CL2234.Contig4_All
CL2239.Contig3_All
CL2240.Contig1_All
CL2250.Contig1_All
CL2256.Contig1_All
CL2259.Contig2_All
CL2262.Contig1_All
CL2262.Contig2_All
CL2265.Contig2_All
CL2282.Contig3_All
CL2284.Contig1_All
CL2297.Contig1_All
CL2299.Contig1_All
CL2303.Contig1_All
CL2306.Contig1_All
CL2306.Contig2_All
CL2306.Contig3_All
CL2306.Contig4_All
CL2308.Contig2_All
CL2311.Contig2_All
CL2330.Contig1_All
CL2353.Contig1_All
CL2376.Contig2_All
CL2381.Contig1_All
CL2381.Contig2_All
CL2381.Contig3_All
CL2381.Contig4_All
CL2394.Contig1_All
CL2394.Contig2_All
CL2399.Contig2_All
CL2407.Contig1_All
CL2407.Contig2_All
CL2435.Contig1_All
CL2438.Contig1_All
CL2438.Contig2_All
CL2450.Contig3_All
CL2454.Contig2_All
CL2485.Contig2_All
CL2486.Contig1_All
CL2486.Contig2_All
CL2486.Contig3_All
CL2491.Contig2_All
CL2507.Contig1_All
CL2507.Contig2_All
CL2523.Contig2_All
CL2534.Contig1_All
CL2559.Contig1_All
CL2559.Contig2_All
CL2582.Contig1_All
CL2592.Contig1_All
CL2592.Contig2_All
CL2637.Contig2_All
CL2645.Contig2_All
CL2661.Contig2_All
CL2661.Contig3_All
CL2675.Contig1_All
CL2679.Contig1_All
CL2682.Contig1_All
CL2687.Contig1_All
CL2701.Contig1_All
CL2741.Contig3_All
CL2756.Contig3_All
CL2758.Contig2_All
CL2761.Contig1_All
CL2775.Contig2_All
CL2775.Contig3_All
CL2785.Contig2_All
CL2792.Contig4_All
CL2794.Contig2_All
CL2808.Contig2_All
CL2821.Contig1_All
CL2821.Contig2_All
CL2822.Contig1_All
CL2830.Contig1_All
CL2830.Contig2_All
CL2843.Contig1_All
CL2843.Contig2_All
CL2856.Contig1_All
CL2864.Contig1_All
CL2864.Contig2_All
CL2866.Contig1_All
CL2866.Contig4_All
CL2907.Contig1_All
CL2907.Contig2_All
CL2914.Contig1_All
CL2914.Contig2_All
CL2914.Contig3_All
CL2917.Contig1_All
CL2917.Contig2_All
CL2919.Contig1_All
CL2919.Contig2_All
CL2924.Contig1_All
CL2924.Contig2_All
CL2933.Contig1_All
CL2935.Contig2_All
CL2947.Contig2_All
CL2987.Contig2_All
CL3000.Contig1_All
CL3000.Contig3_All
CL3025.Contig1_All
CL3025.Contig2_All
CL3025.Contig3_All
CL3077.Contig1_All
CL3077.Contig2_All
CL3077.Contig3_All
CL3077.Contig4_All
CL3105.Contig2_All
CL3125.Contig2_All
CL3133.Contig2_All
CL3148.Contig1_All
CL3148.Contig2_All
CL3148.Contig3_All
CL3148.Contig4_All
CL3148.Contig5_All
CL3148.Contig6_All
CL3151.Contig1_All
CL3164.Contig1_All
CL3167.Contig3_All
CL3186.Contig2_All
CL3202.Contig1_All
CL3204.Contig2_All
CL3207.Contig2_All
CL3213.Contig2_All
CL3213.Contig3_All
CL3216.Contig1_All
CL3225.Contig2_All
CL3230.Contig1_All
CL3230.Contig2_All
CL3230.Contig3_All
CL3239.Contig1_All
CL3239.Contig2_All
CL3241.Contig1_All
CL3245.Contig1_All
CL3245.Contig2_All
CL3250.Contig2_All
CL3286.Contig1_All
CL3286.Contig2_All
CL3292.Contig1_All
CL3293.Contig2_All
CL3329.Contig2_All
CL3332.Contig2_All
CL3336.Contig3_All
CL3349.Contig2_All
CL3408.Contig1_All
CL3408.Contig2_All
CL3421.Contig1_All
CL3421.Contig2_All
CL3427.Contig2_All
CL3436.Contig1_All
CL3444.Contig1_All
CL3446.Contig4_All
CL3453.Contig3_All
CL3456.Contig1_All
CL3473.Contig2_All
CL3482.Contig2_All
CL3489.Contig1_All
CL3496.Contig1_All
CL3535.Contig1_All
CL3543.Contig2_All
CL3560.Contig1_All
CL3574.Contig2_All
CL3597.Contig1_All
CL3597.Contig2_All
CL3628.Contig1_All
CL3632.Contig2_All
CL3652.Contig2_All
CL3665.Contig1_All
CL3665.Contig2_All
CL3672.Contig1_All
CL3672.Contig2_All
CL3675.Contig1_All
CL3687.Contig1_All
CL3711.Contig8_All
CL3715.Contig1_All
CL3715.Contig2_All
CL3732.Contig2_All
CL3741.Contig2_All
CL3755.Contig3_All
CL3756.Contig1_All
CL3756.Contig2_All
CL3776.Contig1_All
CL3800.Contig1_All
CL3804.Contig2_All
CL3804.Contig4_All
CL3818.Contig1_All
CL3818.Contig2_All
CL3821.Contig1_All
CL3836.Contig2_All
CL3854.Contig1_All
CL3882.Contig1_All
CL3882.Contig2_All
CL3887.Contig1_All
CL3887.Contig2_All
CL3892.Contig2_All
CL3952.Contig1_All
CL3954.Contig2_All
CL3975.Contig2_All
CL4002.Contig2_All
CL4007.Contig3_All
CL4052.Contig1_All
CL4059.Contig2_All
CL4080.Contig2_All
CL4101.Contig1_All
CL4101.Contig2_All
CL4153.Contig2_All
CL4153.Contig3_All
CL4153.Contig4_All
CL4163.Contig1_All
CL4163.Contig3_All
CL4179.Contig2_All
CL4196.Contig1_All
CL4196.Contig2_All
CL4196.Contig3_All
CL4202.Contig2_All
CL4202.Contig3_All
CL4220.Contig1_All
CL4225.Contig1_All
CL4228.Contig1_All
CL4234.Contig2_All
CL4234.Contig3_All
CL4237.Contig2_All
CL4237.Contig4_All
CL4237.Contig5_All
CL4240.Contig1_All
CL4240.Contig2_All
CL4241.Contig1_All
CL4241.Contig2_All
CL4260.Contig1_All
CL4261.Contig2_All
CL4261.Contig3_All
CL4276.Contig2_All
CL4281.Contig1_All
CL4292.Contig1_All
CL4316.Contig2_All
CL4331.Contig2_All
Unigene6_All
Unigene8_All
Unigene11_All
Unigene12_All
Unigene13_All
Unigene15_All
Unigene19_All
Unigene27_All
Unigene29_All
Unigene33_All
Unigene45_All
Unigene80_All
Unigene81_All
Unigene83_All
Unigene88_All
Unigene90_All
Unigene142_All
Unigene170_All
Unigene177_All
Unigene201_All
Unigene212_All
Unigene253_All
Unigene294_All
Unigene349_All
Unigene380_All
Unigene429_All
Unigene468_All
Unigene513_All
Unigene535_All
Unigene794_All
Unigene798_All
Unigene826_All
Unigene832_All
Unigene836_All
Unigene897_All
Unigene943_All
Unigene1207_All
Unigene1260_All
Unigene1559_All
Unigene1793_All
Unigene1894_All
Unigene1910_All
Unigene1913_All
Unigene1920_All
Unigene1921_All
Unigene1932_All
Unigene1933_All
Unigene1943_All
Unigene1956_All
Unigene1958_All
Unigene1992_All
Unigene1993_All
Unigene1994_All
Unigene1996_All
Unigene1998_All
Unigene2011_All
Unigene2035_All
Unigene2050_All
Unigene2059_All
Unigene2063_All
Unigene2100_All
Unigene2127_All
Unigene2128_All
Unigene2133_All
Unigene2161_All
Unigene2168_All
Unigene2185_All
Unigene2186_All
Unigene2195_All
Unigene2214_All
Unigene2236_All
Unigene2238_All
Unigene2256_All
Unigene2279_All
Unigene2289_All
Unigene2293_All
Unigene2294_All
Unigene2324_All
Unigene2325_All
Unigene2367_All
Unigene2405_All
Unigene2417_All
Unigene2435_All
Unigene2566_All
Unigene2567_All
Unigene2665_All
Unigene2685_All
Unigene2694_All
Unigene2695_All
Unigene2721_All
Unigene2766_All
Unigene2771_All
Unigene2779_All
Unigene2786_All
Unigene3065_All
Unigene3683_All
Unigene3781_All
Unigene3784_All
Unigene3796_All
Unigene3808_All
Unigene3812_All
Unigene3823_All
Unigene3832_All
Unigene3839_All
Unigene3845_All
Unigene3861_All
Unigene3883_All
Unigene3930_All
Unigene3941_All
Unigene3958_All
Unigene3976_All
Unigene4009_All
Unigene4016_All
Unigene4040_All
Unigene4058_All
Unigene4060_All
Unigene4067_All
Unigene4095_All
Unigene4123_All
Unigene4127_All
Unigene4134_All
Unigene4154_All
Unigene4163_All
Unigene4280_All
Unigene4299_All
Unigene4330_All
Unigene4542_All
Unigene4562_All
Unigene4598_All
Unigene4638_All
Unigene4668_All
Unigene5665_All
Unigene5674_All
Unigene5679_All
Unigene5693_All
Unigene5701_All
Unigene5729_All
Unigene5741_All
Unigene5745_All
Unigene5761_All
Unigene5763_All
Unigene5766_All
Unigene5779_All
Unigene5780_All
Unigene5784_All
Unigene5786_All
Unigene5788_All
Unigene5801_All
Unigene5822_All
Unigene5824_All
Unigene5862_All
Unigene5868_All
Unigene5878_All
Unigene5889_All
Unigene5901_All
Unigene5913_All
Unigene5918_All
Unigene5926_All
Unigene5939_All
Unigene5945_All
Unigene5987_All
Unigene6027_All
Unigene6050_All
Unigene6087_All
Unigene6118_All
Unigene6170_All
Unigene6183_All
Unigene6194_All
Unigene6273_All
Unigene6405_All
Unigene6406_All
Unigene6471_All
Unigene6533_All
Unigene6538_All
Unigene6552_All
Unigene6568_All
Unigene6576_All
Unigene6748_All
Unigene6891_All
Unigene7517_All
Unigene7528_All
Unigene7529_All
Unigene7531_All
Unigene7535_All
Unigene7540_All
Unigene7550_All
Unigene7551_All
Unigene7553_All
Unigene7554_All
Unigene7555_All
Unigene7566_All
Unigene7579_All
Unigene7580_All
Unigene7584_All
Unigene7585_All
Unigene7587_All
Unigene7588_All
Unigene7592_All
Unigene7596_All
Unigene7613_All
Unigene7614_All
Unigene7637_All
Unigene7649_All
Unigene7669_All
Unigene7676_All
Unigene7688_All
Unigene7694_All
Unigene7701_All
Unigene7725_All
Unigene7727_All
Unigene7740_All
Unigene7750_All
Unigene7792_All
Unigene7883_All
Unigene7946_All
Unigene7984_All
Unigene8013_All
Unigene8048_All
Unigene8059_All
Unigene8140_All
Unigene8167_All
Unigene8333_All
Unigene8337_All
Unigene8711_All
Unigene8956_All
Unigene9430_All
Unigene9440_All
Unigene9441_All
Unigene9443_All
Unigene9448_All
Unigene9449_All
Unigene9450_All
Unigene9453_All
Unigene9466_All
Unigene9472_All
Unigene9483_All
Unigene9490_All
Unigene9492_All
Unigene9502_All
Unigene9542_All
Unigene9546_All
Unigene9547_All
Unigene9596_All
Unigene9616_All
Unigene9618_All
Unigene9621_All
Unigene9628_All
Unigene9631_All
Unigene9650_All
Unigene9670_All
Unigene9714_All
Unigene9736_All
Unigene9764_All
Unigene9785_All
Unigene9795_All
Unigene9805_All
Unigene9843_All
Unigene9846_All
Unigene9924_All
Unigene10178_All
Unigene10302_All
Unigene11228_All
Unigene11229_All
Unigene11234_All
Unigene11237_All
Unigene11238_All
Unigene11239_All
Unigene11241_All
Unigene11248_All
Unigene11255_All
Unigene11262_All
Unigene11266_All
Unigene11271_All
Unigene11272_All
Unigene11277_All
Unigene11279_All
Unigene11280_All
Unigene11286_All
Unigene11287_All
Unigene11321_All
Unigene11322_All
Unigene11333_All
Unigene11342_All
Unigene11359_All
Unigene11368_All
Unigene11373_All
Unigene11376_All
Unigene11391_All
Unigene11394_All
Unigene11415_All
Unigene11419_All
Unigene11430_All
Unigene11460_All
Unigene11470_All
Unigene11510_All
Unigene11511_All
Unigene11518_All
Unigene11533_All
Unigene11576_All
Unigene11613_All
Unigene11670_All
Unigene11684_All
Unigene11691_All
Unigene11741_All
Unigene11747_All
Unigene11767_All
Unigene12000_All
Unigene12079_All
Unigene12158_All
Unigene12417_All
Unigene12689_All
Unigene13096_All
Unigene13098_All
Unigene13099_All
Unigene13102_All
Unigene13103_All
Unigene13107_All
Unigene13120_All
Unigene13129_All
Unigene13132_All
Unigene13134_All
Unigene13145_All
Unigene13162_All
Unigene13168_All
Unigene13170_All
Unigene13189_All
Unigene13203_All
Unigene13227_All
Unigene13287_All
Unigene13290_All
Unigene13295_All
Unigene13299_All
Unigene13336_All
Unigene13405_All
Unigene13424_All
Unigene13537_All
Unigene13547_All
Unigene13590_All
Unigene13596_All
Unigene13597_All
Unigene13653_All
Unigene13781_All
Unigene13851_All
Unigene13867_All
Unigene13885_All
Unigene13905_All
Unigene13927_All
Unigene13996_All
Unigene13999_All
Unigene14005_All
Unigene14006_All
Unigene14167_All
Unigene14922_All
Unigene14925_All
Unigene14928_All
Unigene14945_All
Unigene14958_All
Unigene14959_All
Unigene14960_All
Unigene14964_All
Unigene14970_All
Unigene14976_All
Unigene14990_All
Unigene15003_All
Unigene15006_All
Unigene15013_All
Unigene15023_All
Unigene15026_All
Unigene15027_All
Unigene15029_All
Unigene15096_All
Unigene15120_All
Unigene15125_All
Unigene15142_All
Unigene15159_All
Unigene15172_All
Unigene15177_All
Unigene15199_All
Unigene15216_All
Unigene15253_All
Unigene15261_All
Unigene15270_All
Unigene15286_All
Unigene15296_All
Unigene15352_All
Unigene15408_All
Unigene15436_All
Unigene15508_All
Unigene15613_All
Unigene15672_All
Unigene15678_All
Unigene15691_All
Unigene15692_All
Unigene15702_All
Unigene15724_All
Unigene15766_All
Unigene15788_All
Unigene15795_All
Unigene15807_All
Unigene15808_All
Unigene16780_All
Unigene16786_All
Unigene16799_All
Unigene16812_All
Unigene16847_All
Unigene16873_All
Unigene16899_All
Unigene16926_All
Unigene16945_All
Unigene16986_All
Unigene16987_All
Unigene16997_All
Unigene17022_All
Unigene17026_All
Unigene17031_All
Unigene17077_All
Unigene17081_All
Unigene17085_All
Unigene17087_All
Unigene17126_All
Unigene17234_All
Unigene17239_All
Unigene17272_All
Unigene17501_All
Unigene17515_All
Unigene17554_All
Unigene17559_All
Unigene17703_All
Unigene18666_All
Unigene22679_All
Unigene23937_All
Unigene23939_All
Unigene23972_All
Unigene28627_All
Unigene28666_All
Unigene28670_All
Unigene32707_All
Unigene34125_All
Unigene34773_All
