# Supplementary material for: Transcriptome analysis of molecular mechanisms responsible for light-stress response in Mythimna separata (Walker)
Source: Sci Rep. 2017 Mar 27;7:45188. doi: 10.1038/srep45188 (PMC5367045; doi:10.1038/srep45188)
Supplement: Supplementary Dataset 3 [file srep45188-s4.xls]

## Sheet: dark vs white light.diff
geneID(12012)	dark_FPKM	white_light_FPKM	log2 Ratio(day/dark)	FDR
Unigene25296_All	0	98.6636	16.5902	0
Unigene25317_All	0	55.3387	15.756	1.99e-66
Unigene24948_All	0	38.6961	15.2399	1.08e-216
Unigene26229_All	0	34.1422	15.0593	9.42e-72
CL900.Contig1_All	0	29.1126	14.8294	6.47e-287
Unigene26230_All	0	27.5033	14.7473	4.69e-134
Unigene25138_All	0	25.2306	14.6229	3.54e-33
Unigene23956_All	0	24.4814	14.5794	9.62e-39
Unigene27300_All	0	23.1885	14.5011	1.25e-27
Unigene12574_All	0	22.8577	14.4804	4.37e-29
Unigene12544_All	0	22.4532	14.4546	4.37e-29
Unigene24757_All	0	22.4219	14.4526	3.92e-31
Unigene27463_All	0	21.1667	14.3695	3.54e-26
Unigene27424_All	0	20.9747	14.3564	9.96e-25
Unigene21478_All	0	19.8136	14.2742	3.76e-24
CL1423.Contig2_All	0	19.337	14.2391	2.65e-32
Unigene27397_All	0	19.2101	14.2296	3.54e-26
Unigene27528_All	0	18.6541	14.1872	1.5e-21
Unigene27419_All	0	18.6155	14.1842	9.29e-27
Unigene24570_All	0	18.5472	14.1789	1.05e-22
Unigene26150_All	0	18.3576	14.1641	6.9e-33
Unigene26621_All	0	18.2126	14.1526	5.09e-25
Unigene26935_All	0	18.0498	14.1397	6.43e-28
Unigene27374_All	0	18.0078	14.1363	8.55e-29
Unigene25308_All	0	17.9764	14.1338	2.03e-22
Unigene26460_All	0	17.4171	14.0882	2.03e-22
Unigene24583_All	0	17.2925	14.0779	2.9e-21
Unigene26721_All	0	17.1712	14.0677	2.79e-23
Unigene24503_All	0	16.8297	14.0387	1.55e-19
Unigene27450_All	0	16.821	14.038	7.67e-22
Unigene25921_All	0	16.6071	14.0195	1.05e-22
Unigene26645_All	0	16.5977	14.0187	2.9e-21
Unigene27422_All	0	16.5239	14.0123	2.9e-21
Unigene27058_All	0	16.4123	14.0025	3.28e-28
Unigene25508_All	0	16.2473	13.9879	1.13e-18
Unigene3135_All	0	16.2367	13.987	1.51e-30
Unigene24506_All	0	16.127	13.9772	2.03e-22
Unigene25562_All	0	16.0969	13.9745	5.8e-19
Unigene25802_All	0	15.9974	13.9655	2.17e-18
Unigene26454_All	0	15.9755	13.9636	8.01e-20
Unigene27391_All	0	15.6852	13.9371	2.16e-18
Unigene19389_All	0	15.6394	13.9329	5.38e-23
CL537.Contig2_All	0	15.4724	13.9174	1.35e-25
Unigene26546_All	0	15.4043	13.911	1.12e-18
Unigene25849_All	0	15.3894	13.9096	1.55e-19
Unigene34857_All	0	15.2695	13.8984	8.09e-18
Unigene26499_All	0	15.163	13.8883	2.98e-19
Unigene24819_All	0	15.0256	13.8751	2.17e-18
CL1836.Contig1_All	0	14.9119	13.8642	1.12e-18
Unigene20102_All	0	14.8716	13.8603	2.89e-21
Unigene34531_All	0	14.777	13.8511	4.14e-20
Unigene24722_All	0	14.7657	13.85	3.94e-22
Unigene27064_All	0	14.726	13.8461	1.55e-19
Unigene25307_All	0	14.6825	13.8418	2.17e-18
Unigene26274_All	0	14.6628	13.8399	1.55e-19
Unigene23501_All	0	14.5863	13.8323	4.2e-18
Unigene27555_All	0	14.5064	13.8244	1.42e-23
Unigene27441_All	0	14.5007	13.8238	2.13e-20
Unigene27507_All	0	14.3548	13.8092	5.79e-19
CL3968.Contig1_All	0	14.3242	13.8062	2.98e-19
Unigene24513_All	0	14.1886	13.7924	1.56e-17
Unigene27482_All	0	14.1373	13.7872	1.13e-18
Unigene26484_All	0	14.0845	13.7818	2.99e-19
Unigene23125_All	0	14.0486	13.7781	5.83e-17
Unigene25803_All	0	14.0159	13.7748	1.12e-18
Unigene24571_All	0	14.0097	13.7741	5.08e-25
Unigene16672_All	0	13.88	13.7607	2.13e-20
Unigene26037_All	0	13.8347	13.756	6.91e-33
Unigene27452_All	0	13.7206	13.7441	1.55e-19
Unigene24507_All	0	13.6837	13.7402	2.99e-19
CL3271.Contig1_All	0	13.5434	13.7253	8.1e-18
Unigene27437_All	0	13.4947	13.7201	1.12e-18
Unigene3716_All	0	13.4925	13.7199	7.67e-22
Unigene25137_All	0	13.4819	13.7187	3.29e-40
Unigene14855_All	0	13.4619	13.7166	2.65e-32
CL1423.Contig1_All	0	13.4346	13.7137	5.64e-21
Unigene26278_All	0	13.4267	13.7128	8.11e-18
Unigene24576_All	0	13.3199	13.7013	2.18e-16
CL745.Contig2_All	0	13.2638	13.6952	5.79e-19
Unigene34825_All	0	13.1702	13.685	2.79e-23
Unigene5344_All	0	13.0498	13.6717	3.01e-17
Unigene27702_All	0	13.0435	13.671	1.54e-15
Unigene25318_All	0	13.0398	13.6706	1.55e-19
Unigene5144_All	0	13.009	13.6672	1.12e-16
Unigene25311_All	0	13.0037	13.6666	5.8e-19
Unigene7022_All	0	12.9856	13.6646	3.75e-24
Unigene25098_All	0	12.8638	13.651	2.95e-15
CL2166.Contig2_All	0	12.8277	13.647	1.1e-20
Unigene27657_All	0	12.802	13.6441	2.96e-15
Unigene8997_All	0	12.7222	13.6351	5.82e-17
Unigene24713_All	0	12.6824	13.6305	5.71e-15
Unigene25828_All	0	12.6642	13.6285	1.56e-17
CL3492.Contig1_All	0	12.6223	13.6237	1.1e-14
CL1430.Contig2_All	0	12.5954	13.6206	6.9e-26
Unigene22972_All	0	12.5056	13.6103	2.17e-16
Unigene5559_All	0	12.3369	13.5907	8.01e-20
Unigene24560_All	0	12.3122	13.5878	8.1e-18
CL1393.Contig3_All	0	12.2998	13.5863	5.82e-17
CL461.Contig1_All	0	12.2862	13.5848	4.17e-16
Unigene26364_All	0	12.2101	13.5758	1.56e-17
Unigene7508_All	0	12.1986	13.5744	5.82e-17
Unigene26393_All	0	12.1402	13.5675	1.13e-18
Unigene27873_All	0	12.0773	13.56	2.12e-14
Unigene26639_All	0	12.058	13.5577	3.01e-17
Unigene19240_All	0	12.0506	13.5568	1.12e-18
Unigene25973_All	0	12.0395	13.5555	5.71e-15
Unigene26929_All	0	11.9843	13.5489	5.7e-15
Unigene25530_All	0	11.9725	13.5474	4.18e-16
Unigene26281_All	0	11.9402	13.5435	3.94e-22
Unigene27758_All	0	11.9178	13.5408	1.1e-14
Unigene26517_All	0	11.8789	13.5361	1.56e-17
Unigene24620_All	0	11.8216	13.5291	3.01e-17
Unigene27547_All	0	11.7959	13.526	1.54e-15
Unigene27430_All	0	11.7587	13.5214	8.07e-16
Unigene34782_All	0	11.7587	13.5214	8.06e-16
Unigene27137_All	0	11.7165	13.5163	5.81e-17
Unigene17829_All	0	11.6841	13.5123	3e-17
Unigene24433_All	0	11.6262	13.5051	4.18e-16
CL1308.Contig2_All	0	11.5942	13.5011	3e-17
Unigene24491_All	0	11.5774	13.499	2.96e-15
Unigene27724_All	0	11.5519	13.4958	4.2e-18
Unigene26573_All	0	11.5086	13.4904	9.28e-27
Unigene3503_All	0	11.443	13.4822	2.17e-18
Unigene24561_All	0	11.3449	13.4698	4.13e-20
Unigene25940_All	0	11.329	13.4677	2.86e-13
Unigene26263_All	0	11.3098	13.4653	5.71e-15
Unigene5411_All	0	11.308	13.4651	1.05e-22
Unigene22818_All	0	11.3044	13.4646	1.54e-15
Unigene26465_All	0	11.2575	13.4586	1.55e-15
Unigene26380_All	0	11.2481	13.4574	5.47e-13
Unigene27314_All	0	11.2429	13.4567	2.17e-18
Unigene26757_All	0	11.1648	13.4467	3.75e-24
Unigene34833_All	0	11.1173	13.4405	5.7e-15
Unigene11152_All	0	11.095	13.4376	2.96e-15
Unigene25168_All	0	11.0397	13.4304	4.05e-14
Unigene24656_All	0	11.0235	13.4283	5.7e-15
Unigene25418_All	0	10.9035	13.4125	1.1e-14
Unigene19099_All	0	10.8931	13.4111	4.05e-14
Unigene27309_All	0	10.8755	13.4088	2.13e-20
Unigene27964_All	0	10.8631	13.4071	4.18e-16
Unigene27664_All	0	10.8365	13.4036	1.04e-12
Unigene24983_All	0	10.8293	13.4027	3.64e-122
Unigene25400_All	0	10.7661	13.3942	1.54e-15
CL153.Contig4_All	0	10.7661	13.3942	7.82e-14
Unigene26349_All	0	10.7482	13.3918	1.97e-12
Unigene19249_All	0	10.7182	13.3878	7.83e-14
CL1602.Contig1_All	0	10.7182	13.3878	7.82e-14
Unigene26959_All	0	10.6996	13.3853	2.87e-13
Unigene27674_All	0	10.6897	13.3839	3e-17
Unigene24486_All	0	10.6764	13.3821	1.1e-14
Unigene24716_All	0	10.6321	13.3761	1.1e-14
Unigene26796_All	0	10.6281	13.3756	5.8e-19
CL1948.Contig2_All	0	10.6238	13.375	7.82e-14
CL900.Contig2_All	0	10.6005	13.3718	1.25e-27
Unigene25059_All	0	10.5843	13.3696	1.05e-22
Unigene27342_All	0	10.467	13.3536	8.06e-16
CL2594.Contig3_All	0	10.4634	13.3531	6.22e-35
Unigene26250_All	0	10.4104	13.3457	2.87e-13
Unigene25644_All	0	10.3883	13.3427	8.06e-16
Unigene34638_All	0	10.371	13.3403	5.48e-13
Unigene27479_All	0	10.3378	13.3356	2.11e-14
Unigene28055_All	0	10.3236	13.3337	5.47e-13
Unigene27545_All	0	10.3116	13.332	1.5e-13
Unigene25587_All	0	10.282	13.3278	1.04e-12
Unigene26234_All	0	10.2805	13.3276	8.11e-18
Unigene24763_All	0	10.2716	13.3264	2.87e-13
Unigene26687_All	0	10.2435	13.3224	3.76e-12
Unigene24523_All	0	10.1841	13.314	5.46e-13
Unigene26678_All	0	10.1434	13.3083	2.17e-18
Unigene25004_All	0	10.1346	13.307	1.5e-13
Unigene17807_All	0	10.0825	13.2996	5.81e-17
Unigene26487_All	0	10.0039	13.2883	5.46e-13
Unigene27407_All	0	9.9686	13.2832	2.12e-14
Unigene18163_All	0	9.9332	13.278	8e-20
Unigene24673_All	0	9.9132	13.2751	1.04e-12
Unigene27536_All	0	9.8998	13.2732	1.36e-11
Unigene24538_All	0	9.8802	13.2703	1.5e-13
Unigene25796_All	0	9.8474	13.2655	4.05e-14
Unigene27509_All	0	9.7982	13.2583	1.5e-13
Unigene25863_All	0	9.6852	13.2416	7.83e-14
Unigene26590_All	0	9.6663	13.2387	1.91e-48
Unigene26642_All	0	9.6619	13.2381	2.11e-14
Unigene25101_All	0	9.605	13.2296	2.6e-11
CL3354.Contig2_All	0	9.5482	13.221	3.76e-12
CL1621.Contig1_All	0	9.5366	13.2193	7.14e-12
Unigene27624_All	0	9.5216	13.217	1.5e-13
CL614.Contig2_All	0	9.5207	13.2169	7.35e-24
Unigene25475_All	0	9.5118	13.2155	2.6e-11
Unigene10803_All	0	9.51	13.2152	2.95e-15
Unigene5573_All	0	9.5095	13.2152	3e-17
Unigene34424_All	0	9.5052	13.2145	3.76e-12
Unigene25507_All	0	9.4834	13.2112	1.5e-13
Unigene27218_All	0	9.4762	13.2101	2.95e-15
Unigene27585_All	0	9.4718	13.2094	2.87e-13
Unigene26428_All	0	9.4597	13.2076	5.46e-13
Unigene24238_All	0	9.4324	13.2034	4.06e-14
Unigene26518_All	0	9.4049	13.1992	4.97e-11
Unigene26444_All	0	9.3948	13.1976	2.86e-13
CL2101.Contig2_All	0	9.3877	13.1966	1.54e-15
Unigene27307_All	0	9.3756	13.1947	1.77e-76
Unigene27410_All	0	9.3606	13.1924	4.06e-14
Unigene25378_All	0	9.3588	13.1921	4.96e-11
Unigene12839_All	0	9.3473	13.1903	4.18e-16
CL2449.Contig1_All	0	9.3276	13.1873	1.04e-12
Unigene27777_All	0	9.3276	13.1873	1.04e-12
Unigene27979_All	0	9.312	13.1849	1.98e-12
Unigene24512_All	0	9.298	13.1827	2.18e-16
Unigene24389_All	0	9.2884	13.1812	1.04e-12
Unigene22821_All	0	9.2864	13.1809	2.6e-11
Unigene27533_All	0	9.2659	13.1777	5.47e-13
Unigene18684_All	0	9.2551	13.176	3.76e-12
CL2030.Contig2_All	0	9.2551	13.176	4.06e-14
Unigene24494_All	0	9.2426	13.1741	2.6e-11
Unigene27791_All	0	9.2139	13.1696	2.96e-15
Unigene24854_All	0	9.211	13.1691	1.04e-12
Unigene26626_All	0	9.2027	13.1678	9.48e-11
Unigene24685_All	0	9.1932	13.1664	1.98e-12
Unigene25115_All	0	9.1766	13.1637	1.36e-11
Unigene25926_All	0	9.1562	13.1605	2.6e-11
Unigene24380_All	0	9.1146	13.154	7.13e-12
Unigene26012_All	0	9.1018	13.1519	2.11e-14
Unigene27499_All	0	9.1004	13.1517	7.81e-14
Unigene34891_All	0	9.0989	13.1515	2.87e-13
CL2343.Contig2_All	0	9.0973	13.1512	1.04e-12
Unigene28218_All	0	9.0935	13.1506	1.36e-11
Unigene27476_All	0	9.0773	13.148	1.98e-12
Unigene27406_All	0	9.0632	13.1458	2.87e-13
Unigene25821_All	0	9.0304	13.1406	8.05e-16
Unigene25381_All	0	9.0016	13.136	1.97e-12
Unigene5365_All	0	8.9779	13.1322	5.71e-15
Unigene24453_All	0	8.9561	13.1287	7.14e-12
Unigene5539_All	0	8.9319	13.1248	1.36e-11
Unigene24774_All	0	8.9272	13.124	1.98e-12
CL2434.Contig1_All	0	8.9232	13.1233	2.86e-13
Unigene26079_All	0	8.9214	13.1231	4.97e-11
Unigene24927_All	0	8.9099	13.1212	1.81e-10
Unigene1552_All	0	8.8662	13.1141	3.76e-12
Unigene27864_All	0	8.8549	13.1123	2.87e-13
Unigene1989_All	0	8.8425	13.1102	1.04e-12
CL3978.Contig1_All	0	8.8291	13.1081	3.75e-12
Unigene26533_All	0	8.7923	13.102	3.75e-12
CL2591.Contig2_All	0	8.7882	13.1014	2.96e-15
CL4212.Contig1_All	0	8.7821	13.1004	1.97e-12
CL2434.Contig2_All	0	8.7821	13.1004	1.97e-12
CL671.Contig2_All	0	8.7751	13.0992	1.1e-14
Unigene27590_All	0	8.7746	13.0991	8.11e-18
Unigene26125_All	0	8.7656	13.0976	7.15e-12
Unigene23689_All	0	8.7577	13.0963	4.96e-11
Unigene22614_All	0	8.7465	13.0945	1.98e-12
Unigene17785_All	0	8.7299	13.0917	4.05e-14
Unigene10734_All	0	8.7293	13.0917	5.48e-13
Unigene25042_All	0	8.7225	13.0905	2.11e-14
Unigene19310_All	0	8.7196	13.09	3.76e-12
Unigene24356_All	0	8.7086	13.0882	2.6e-11
Unigene34996_All	0	8.6957	13.0861	1.8e-10
Unigene25666_All	0	8.6781	13.0832	4.97e-11
Unigene18265_All	0	8.6685	13.0816	4.06e-14
Unigene24963_All	0	8.6541	13.0792	1.81e-10
CL2763.Contig2_All	0	8.6189	13.0733	7.12e-12
Unigene25342_All	0	8.6078	13.0714	4.06e-14
Unigene28371_All	0	8.6071	13.0713	1.97e-12
Unigene28176_All	0	8.5883	13.0682	1.36e-11
Unigene27958_All	0	8.583	13.0673	7.15e-12
Unigene26900_All	0	8.5779	13.0664	1.68e-40
Unigene27567_All	0	8.572	13.0654	1.8e-10
Unigene27370_All	0	8.5369	13.0595	1.56e-17
CL1023.Contig1_All	0	8.5185	13.0564	4.06e-14
Unigene26527_All	0	8.5155	13.0559	1.36e-11
Unigene20691_All	0	8.5087	13.0547	3.76e-12
Unigene25956_All	0	8.5055	13.0542	1.98e-12
Unigene28192_All	0	8.4986	13.053	6.49e-10
Unigene27511_All	0	8.4916	13.0518	1.81e-10
Unigene28385_All	0	8.4745	13.0489	3.76e-12
Unigene23296_All	0	8.4745	13.0489	3.75e-12
Unigene22622_All	0	8.4565	13.0458	6.51e-10
Unigene27532_All	0	8.4361	13.0424	5.46e-13
Unigene26360_All	0	8.4115	13.0381	9.5e-11
Unigene25000_All	0	8.4087	13.0377	1.36e-11
Unigene24693_All	0	8.4078	13.0375	7.14e-12
Unigene24587_All	0	8.4016	13.0364	2.11e-14
CL1998.Contig1_All	0	8.3928	13.0349	5.64e-21
Unigene24795_All	0	8.3736	13.0316	6.51e-10
Unigene27790_All	0	8.3736	13.0316	6.49e-10
Unigene22695_All	0	8.3736	13.0316	2.59e-11
CL3395.Contig2_All	0	8.3463	13.0269	1.1e-14
Unigene27449_All	0	8.3397	13.0258	7.13e-12
CL153.Contig2_All	0	8.335	13.025	1.8e-10
Unigene19781_All	0	8.3339	13.0248	3.42e-10
Unigene28237_All	0	8.3328	13.0246	6.52e-10
Unigene26923_All	0	8.3328	13.0246	6.49e-10
Unigene27936_All	0	8.2989	13.0187	9.49e-11
Unigene25868_All	0	8.2923	13.0176	6.5e-10
Unigene24890_All	0	8.2801	13.0154	5.83e-17
Unigene27729_All	0	8.2795	13.0153	1.04e-12
Unigene10765_All	0	8.2774	13.015	1.98e-12
Unigene24822_All	0	8.262	13.0123	9.48e-11
Unigene24689_All	0	8.2557	13.0112	3.42e-10
Unigene35148_All	0	8.2363	13.0078	1.36e-11
Unigene19395_All	0	8.2126	13.0036	6.51e-10
Unigene27785_All	0	8.2126	13.0036	6.51e-10
Unigene24899_All	0	8.2126	13.0036	1.1e-14
CL1585.Contig2_All	0	8.1892	12.9995	9.49e-11
Unigene25939_All	0	8.1892	12.9995	9.49e-11
Unigene26614_All	0	8.1842	12.9986	1.8e-10
Unigene25090_All	0	8.1789	12.9977	3.42e-10
Unigene26648_All	0	8.1733	12.9967	6.5e-10
CL2105.Contig2_All	0	8.1733	12.9967	6.49e-10
Unigene28029_All	0	8.1674	12.9957	1.23e-09
Unigene28211_All	0	8.1273	12.9886	1.24e-09
Unigene26547_All	0	8.1273	12.9886	1.23e-09
Unigene27866_All	0	8.1177	12.9869	9.48e-11
Unigene26522_All	0	8.1092	12.9853	2.87e-13
Unigene25324_All	0	8.1035	12.9843	3.43e-10
Unigene12734_All	0	8.1035	12.9843	3.42e-10
CL7.Contig2_All	0	8.0968	12.9831	2.6e-11
Unigene28170_All	0	8.0968	12.9831	2.6e-11
Unigene24959_All	0	8.0968	12.9831	2.59e-11
Unigene20358_All	0	8.0958	12.983	6.48e-10
Unigene27614_All	0	8.0324	12.9716	1.1e-14
CL1579.Contig1_All	0	8.0312	12.9714	1.98e-12
Unigene26589_All	0	8.0276	12.9708	1.12e-16
Unigene25369_All	0	8.0198	12.9694	6.5e-10
Unigene26933_All	0	8.0198	12.9694	6.49e-10
Unigene27900_All	0	8.0127	12.9681	9.5e-11
Unigene26228_All	0	8.0003	12.9658	2.12e-14
CL1497.Contig2_All	0	7.9842	12.9629	7.13e-12
Unigene26432_All	0	7.971	12.9605	1.23e-09
Unigene27523_All	0	7.9591	12.9584	2.34e-09
Unigene16663_All	0	7.9533	12.9573	7.12e-12
Unigene25372_All	0	7.9507	12.9569	1.5e-13
Unigene26931_All	0	7.9442	12.9557	9.5e-11
Unigene34343_All	0	7.9434	12.9555	1.36e-11
Unigene25141_All	0	7.9329	12.9536	1.24e-09
Unigene25206_All	0	7.9329	12.9536	1.8e-10
Unigene27537_All	0	7.9329	12.9536	1.23e-09
Unigene27799_All	0	7.9219	12.9516	4.97e-11
Unigene26540_All	0	7.9219	12.9516	4.97e-11
Unigene28107_All	0	7.9199	12.9513	2.34e-09
Unigene25604_All	0	7.9084	12.9492	6.5e-10
CL3287.Contig1_All	0	7.8811	12.9442	1.36e-11
Unigene25088_All	0	7.8623	12.9407	7.12e-12
Unigene27459_All	0	7.8503	12.9385	5.48e-13
Unigene24772_All	0	7.8503	12.9385	3.42e-10
Unigene25586_All	0	7.8503	12.9385	3.41e-10
Unigene26440_All	0	7.8359	12.9359	6.48e-10
Unigene28076_All	0	7.8275	12.9343	1.98e-12
Unigene28280_All	0	7.8245	12.9338	4.96e-11
Unigene8884_All	0	7.8107	12.9312	9.51e-11
Unigene22897_All	0	7.8027	12.9298	7.13e-12
Unigene24445_All	0	7.778	12.9252	9.48e-11
Unigene27677_All	0	7.7712	12.9239	1.98e-12
Unigene26252_All	0	7.7646	12.9227	6.52e-10
Unigene28164_All	0	7.7433	12.9187	1.98e-12
Unigene27368_All	0	7.7427	12.9186	5.47e-13
Unigene28098_All	0	7.7295	12.9162	1.04e-12
Unigene22480_All	0	7.7115	12.9128	1.23e-09
Unigene28504_All	0	7.6966	12.91	1.81e-10
Unigene18636_All	0	7.6724	12.9055	4.42e-09
Unigene25222_All	0	7.664	12.9039	1.8e-10
CL3860.Contig1_All	0	7.6413	12.8996	1.36e-11
Unigene25854_All	0	7.6242	12.8964	2.6e-11
Unigene27591_All	0	7.5875	12.8894	9.5e-11
Unigene28488_All	0	7.5837	12.8887	2.34e-09
Unigene28044_All	0	7.5837	12.8887	2.34e-09
Unigene25641_All	0	7.5761	12.8872	4.97e-11
Unigene24975_All	0	7.5761	12.8872	4.97e-11
Unigene27711_All	0	7.5761	12.8872	4.95e-11
Unigene25046_All	0	7.5551	12.8832	1.36e-11
CL291.Contig1_All	0	7.5438	12.8811	2.11e-14
Unigene26111_All	0	7.5252	12.8775	6.52e-10
Unigene25104_All	0	7.5241	12.8773	4.43e-09
Unigene24700_All	0	7.5148	12.8755	3.42e-10
Unigene26617_All	0	7.5128	12.8751	2.34e-09
Unigene27220_All	0	7.4988	12.8724	3.01e-17
Unigene24387_All	0	7.4922	12.8712	6.51e-10
Unigene24597_All	0	7.4778	12.8684	2.34e-09
Unigene27859_All	0	7.4595	12.8649	6.52e-10
Unigene24699_All	0	7.4578	12.8645	4.96e-11
Unigene24768_All	0	7.4521	12.8634	4.44e-09
Unigene26512_All	0	7.4521	12.8634	4.42e-09
Unigene25729_All	0	7.4062	12.8545	9.49e-11
Unigene26088_All	0	7.3986	12.853	1.98e-12
Unigene28444_All	0	7.3949	12.8523	6.48e-10
Unigene25036_All	0	7.3885	12.8511	3.42e-10
Unigene7188_All	0	7.3832	12.85	7.14e-12
CL3569.Contig1_All	0	7.3825	12.8499	1.8e-10
Unigene25120_All	0	7.3749	12.8484	2.34e-09
CL2601.Contig1_All	0	7.3749	12.8484	2.34e-09
Unigene26498_All	0	7.3749	12.8484	2.34e-09
Unigene24712_All	0	7.363	12.8461	6.49e-10
Unigene25755_All	0	7.3524	12.844	8.43e-09
CL4212.Contig2_All	0	7.343	12.8422	4.96e-11
Unigene26019_All	0	7.3362	12.8408	1.24e-09
Unigene25354_All	0	7.3362	12.8408	1.23e-09
Unigene25473_All	0	7.3227	12.8382	1.8e-10
Unigene27719_All	0	7.3227	12.8382	1.8e-10
Unigene20112_All	0	7.3113	12.8359	2.59e-11
Unigene27723_All	0	7.3079	12.8352	1.36e-11
Unigene24602_All	0	7.3039	12.8345	1.24e-09
Unigene24465_All	0	7.2841	12.8305	2.6e-11
Unigene28468_All	0	7.2814	12.83	8.41e-09
Unigene23478_All	0	7.2814	12.83	8.41e-09
Unigene27521_All	0	7.278	12.8293	4.43e-09
Unigene28315_All	0	7.2748	12.8287	2.35e-09
Unigene27699_All	0	7.2551	12.8248	1.36e-11
Unigene7577_All	0	7.2514	12.824	3.76e-12
Unigene34184_All	0	7.2442	12.8226	4.44e-09
Unigene25242_All	0	7.2382	12.8214	6.51e-10
Unigene28282_All	0	7.2213	12.818	1.5e-13
Unigene25262_All	0	7.2117	12.8161	8.41e-09
Unigene21734_All	0	7.2031	12.8144	1.36e-11
Unigene27781_All	0	7.2013	12.814	1.98e-12
Unigene28125_All	0	7.1774	12.8092	1.6e-08
CL3833.Contig1_All	0	7.1774	12.8092	1.6e-08
Unigene21318_All	0	7.1774	12.8092	8.42e-09
Unigene28369_All	0	7.1774	12.8092	1.8e-10
CL1935.Contig1_All	0	7.1482	12.8034	3.42e-10
Unigene27803_All	0	7.1474	12.8032	6.51e-10
Unigene24331_All	0	7.1455	12.8028	2.34e-09
Unigene24997_All	0	7.1434	12.8024	8.43e-09
Unigene26265_All	0	7.1422	12.8022	1.6e-08
Unigene24236_All	0	7.1422	12.8022	1.6e-08
Unigene27834_All	0	7.1265	12.799	1.36e-11
Unigene24068_All	0	7.1265	12.799	1.36e-11
Unigene25049_All	0	7.1158	12.7968	1.24e-09
Unigene26841_All	0	7.1139	12.7964	2.34e-09
Unigene26220_All	0	7.1118	12.796	4.43e-09
Unigene25002_All	0	7.0825	12.79	2.35e-09
Unigene27403_All	0	7.0621	12.7859	3.43e-10
Unigene24381_All	0	7.0552	12.7845	1.24e-09
Unigene26333_All	0	7.0552	12.7845	1.23e-09
Unigene27502_All	0	7.0545	12.7843	7.12e-12
Unigene24965_All	0	7.0355	12.7804	2.51e-49
Unigene28517_All	0	7.0253	12.7783	1.24e-09
Unigene27603_All	0	7.0207	12.7774	2.34e-09
CL2802.Contig2_All	0	7.0058	12.7743	3.41e-10
CL893.Contig1_All	0	6.9916	12.7714	1.97e-12
Unigene25207_All	0	6.978	12.7686	8.44e-09
Unigene27870_All	0	6.9642	12.7657	3.03e-08
Unigene24664_All	0	6.9642	12.7657	3.02e-08
Unigene16541_All	0	6.9565	12.7641	5.47e-13
Unigene23084_All	0	6.9565	12.7641	1.8e-10
Unigene27721_All	0	6.9531	12.7634	4.42e-09
Unigene28085_All	0	6.9531	12.7634	4.41e-09
Unigene12846_All	0	6.9238	12.7573	2.59e-11
Unigene27826_All	0	6.9222	12.757	4.42e-09
Unigene24680_All	0	6.9068	12.7538	8.09e-18
Unigene28118_All	0	6.9053	12.7535	1.6e-08
Unigene34502_All	0	6.9002	12.7524	2.34e-09
Unigene26119_All	0	6.8959	12.7515	3.42e-10
Unigene26797_All	0	6.8959	12.7515	3.01e-08
Unigene28083_All	0	6.8916	12.7506	4.43e-09
Unigene28074_All	0	6.8916	12.7506	4.43e-09
Unigene27382_All	0	6.8886	12.75	1.81e-26
Unigene27995_All	0	6.888	12.7499	6.5e-10
Unigene20566_All	0	6.8824	12.7487	8.44e-09
Unigene27860_All	0	6.8796	12.7481	1.24e-09
Unigene25276_All	0	6.8676	12.7456	4.96e-11
Unigene16764_All	0	6.8664	12.7453	7.13e-12
Unigene5388_All	0	6.8596	12.7439	9.47e-11
Unigene26606_All	0	6.8589	12.7438	1.36e-11
Unigene25376_All	0	6.8311	12.7379	4.42e-09
Unigene22241_All	0	6.8304	12.7378	5.47e-13
Unigene27013_All	0	6.8151	12.7345	1.98e-12
Unigene28089_All	0	6.795	12.7303	1.23e-09
Unigene28182_All	0	6.7837	12.7279	2.35e-09
Unigene25479_All	0	6.7786	12.7268	6.5e-10
Unigene28303_All	0	6.7768	12.7264	1.6e-08
Unigene25764_All	0	6.7717	12.7253	4.43e-09
CL2165.Contig2_All	0	6.7717	12.7253	4.43e-09
Unigene24760_All	0	6.7633	12.7235	3.01e-08
Unigene27606_All	0	6.7143	12.713	1.6e-08
Unigene28208_All	0	6.7133	12.7128	4.43e-09
Unigene19015_All	0	6.6989	12.7097	3.02e-08
Unigene27830_All	0	6.6835	12.7064	1.6e-08
Unigene22338_All	0	6.6824	12.7062	5.72e-08
Unigene27493_All	0	6.6711	12.7037	2.34e-09
Unigene25765_All	0	6.6671	12.7028	3.02e-08
Unigene25006_All	0	6.6671	12.7028	3.02e-08
Unigene24489_All	0	6.6664	12.7027	7.14e-12
Unigene26332_All	0	6.6585	12.701	1.24e-09
Unigene26042_All	0	6.6399	12.6969	8.41e-09
Unigene27486_All	0	6.6291	12.6946	4.96e-11
Unigene12651_All	0	6.627	12.6941	1.97e-12
Unigene26591_All	0	6.6225	12.6932	1.9e-38
Unigene22228_All	0	6.621	12.6928	6.52e-10
Unigene28077_All	0	6.6172	12.692	5.72e-08
Unigene27937_All	0	6.6155	12.6916	9.47e-11
Unigene27650_All	0	6.6108	12.6906	8.44e-09
Unigene3429_All	0	6.6055	12.6895	1.23e-09
Unigene25469_All	0	6.6011	12.6885	1.8e-10
Unigene10887_All	0	6.592	12.6865	9.5e-11
Unigene28615_All	0	6.5851	12.685	5.72e-08
Unigene34940_All	0	6.5819	12.6843	8.42e-09
Unigene26095_All	0	6.5737	12.6825	3.02e-08
Unigene28453_All	0	6.5631	12.6802	1.6e-08
Unigene34876_All	0	6.5533	12.678	1.24e-09
Unigene25435_All	0	6.5449	12.6762	6.5e-10
Unigene28360_All	0	6.5199	12.6706	6.49e-10
Unigene27539_All	0	6.5128	12.6691	3.02e-08
Unigene8946_All	0	6.5019	12.6666	1.23e-09
Unigene25393_All	0	6.4989	12.666	1.09e-07
CL2104.Contig1_All	0	6.4968	12.6655	8.43e-09
CL2627.Contig1_All	0	6.4938	12.6648	4.96e-11
Unigene23185_All	0	6.4896	12.6639	4.43e-09
Unigene28540_All	0	6.4828	12.6624	3.03e-08
Unigene27312_All	0	6.4689	12.6593	8.43e-09
Unigene25032_All	0	6.4668	12.6588	1.09e-07
Unigene25688_All	0	6.4668	12.6588	1.09e-07
Unigene22193_All	0	6.4597	12.6573	1.8e-10
Unigene27846_All	0	6.4513	12.6554	1.23e-09
Unigene24053_All	0	6.4469	12.6544	1.6e-08
Unigene24382_All	0	6.4412	12.6531	3.42e-10
Unigene24304_All	0	6.4412	12.6531	3.42e-10
Unigene25073_All	0	6.4349	12.6517	1.08e-07
Unigene24605_All	0	6.4282	12.6502	4.97e-11
Unigene28256_All	0	6.4177	12.6478	3.42e-10
Unigene27812_All	0	6.4094	12.646	4.44e-09
Unigene24376_All	0	6.4034	12.6446	1.08e-07
Unigene24638_All	0	6.4034	12.6446	1.08e-07
Unigene25953_All	0	6.3987	12.6436	5.73e-08
CL1727.Contig1_All	0	6.3944	12.6426	3.42e-10
Unigene22854_All	0	6.3867	12.6409	8.41e-09
Unigene25215_All	0	6.3721	12.6376	1.08e-07
Unigene27971_All	0	6.3547	12.6336	2.34e-09
Unigene28120_All	0	6.3389	12.63	5.72e-08
Unigene27386_All	0	6.3187	12.6254	7.15e-12
Unigene23144_All	0	6.3106	12.6236	1.09e-07
Unigene28071_All	0	6.3084	12.6231	3.02e-08
Unigene27148_All	0	6.3084	12.6231	3.01e-08
CL2639.Contig1_All	0	6.3048	12.6222	2.34e-09
Unigene27705_All	0	6.3021	12.6216	1.81e-10
Unigene24386_All	0	6.2802	12.6166	1.09e-07
Unigene26842_All	0	6.2802	12.6166	3.02e-08
Unigene24371_All	0	6.2802	12.6166	1.09e-07
CL4110.Contig2_All	0	6.255	12.6108	4.42e-09
Unigene27609_All	0	6.2523	12.6102	3.02e-08
Unigene27474_All	0	6.2513	12.6099	1.55e-15
Unigene28321_All	0	6.2502	12.6097	1.09e-07
Unigene24606_All	0	6.2402	12.6074	2.59e-11
Unigene28357_All	0	6.2344	12.606	6.5e-10
CL4231.Contig1_All	0	6.2204	12.6028	1.09e-07
Unigene28592_All	0	6.218	12.6022	2.05e-07
Unigene28449_All	0	6.218	12.6022	2.05e-07
CL654.Contig1_All	0	6.2117	12.6008	6.52e-10
Unigene25689_All	0	6.2052	12.5993	4.44e-09
Unigene28426_All	0	6.1909	12.5959	1.09e-07
Unigene28466_All	0	6.1874	12.5951	2.05e-07
Unigene24295_All	0	6.182	12.5939	4.71e-34
Unigene27858_All	0	6.17	12.5911	3.42e-10
Unigene23877_All	0	6.166	12.5901	5.72e-08
Unigene27882_All	0	6.1587	12.5884	4.97e-11
Unigene24385_All	0	6.1381	12.5836	5.72e-08
Unigene22872_All	0	6.127	12.581	2.05e-07
Unigene27432_All	0	6.1078	12.5764	4.42e-09
Unigene28334_All	0	6.1022	12.5751	8.42e-09
Unigene27931_All	0	6.084	12.5708	4.42e-09
Unigene24287_All	0	6.084	12.5708	4.42e-09
Unigene23272_All	0	6.0709	12.5677	1.6e-08
Unigene25699_All	0	6.0637	12.566	3.01e-08
Unigene25280_All	0	6.0408	12.5605	7.15e-12
Unigene28451_All	0	6.0376	12.5598	3.02e-08
Unigene6825_All	0	6.0361	12.5594	6.51e-10
Unigene27143_All	0	6.035	12.5591	1.36e-11
Unigene27330_All	0	6.0215	12.5559	2.17e-18
Unigene24974_All	0	6.0207	12.5557	1.6e-08
Unigene25997_All	0	6.0098	12.5531	2.05e-07
Unigene23575_All	0	6.0098	12.5531	2.05e-07
Unigene24297_All	0	5.9921	12.5488	1.08e-07
Unigene25153_All	0	5.9812	12.5462	2.05e-07
Unigene24832_All	0	5.9812	12.5462	2.05e-07
Unigene26457_All	0	5.9767	12.5451	2.35e-09
Unigene26627_All	0	5.9714	12.5439	1.6e-08
Unigene27919_All	0	5.9693	12.5433	3.88e-07
Unigene35125_All	0	5.9648	12.5423	1.09e-07
CL1452.Contig2_All	0	5.9648	12.5423	1.08e-07
Unigene24639_All	0	5.9609	12.5413	3.02e-08
Unigene25440_All	0	5.9546	12.5398	2.35e-09
Unigene25850_All	0	5.9497	12.5386	5.71e-08
Unigene24717_All	0	5.9446	12.5374	4.42e-09
Unigene23867_All	0	5.9399	12.5362	3.88e-07
Unigene23787_All	0	5.9341	12.5348	8.42e-09
Unigene25331_All	0	5.9251	12.5326	5.65e-21
Unigene24294_All	0	5.9247	12.5325	2.06e-07
Unigene24227_All	0	5.9247	12.5325	2.05e-07
Unigene25594_All	0	5.9247	12.5325	2.05e-07
Unigene24741_All	0	5.9213	12.5317	1.23e-09
Unigene26368_All	0	5.9108	12.5291	1.09e-07
Unigene24132_All	0	5.9108	12.5291	3.87e-07
Unigene24276_All	0	5.8979	12.526	5.73e-08
Unigene28558_All	0	5.8969	12.5257	2.05e-07
Unigene28319_All	0	5.8861	12.5231	3.02e-08
Unigene22791_All	0	5.8842	12.5226	1.08e-07
Unigene28231_All	0	5.882	12.5221	3.87e-07
Unigene27988_All	0	5.8648	12.5179	8.43e-09
CL2870.Contig2_All	0	5.8642	12.5177	9.51e-11
Unigene24708_All	0	5.8534	12.5151	3.88e-07
Unigene1578_All	0	5.8514	12.5146	1.6e-08
CL649.Contig2_All	0	5.8514	12.5146	1.6e-08
Unigene24311_All	0	5.8471	12.5135	5.72e-08
Unigene25723_All	0	5.8421	12.5123	2.06e-07
Unigene25060_All	0	5.8421	12.5123	8.42e-09
Unigene25958_All	0	5.8316	12.5097	1.09e-07
Unigene27960_All	0	5.8251	12.5081	2.35e-09
Unigene26162_All	0	5.8251	12.5081	3.89e-07
Unigene24600_All	0	5.822	12.5073	5.72e-08
Unigene28530_All	0	5.822	12.5073	5.71e-08
Unigene25040_All	0	5.8115	12.5047	4.42e-09
CL3806.Contig1_All	0	5.7971	12.5011	8.42e-09
Unigene24202_All	0	5.7971	12.5011	3.88e-07
Unigene24566_All	0	5.7971	12.5011	3.75e-12
Unigene34985_All	0	5.7882	12.4989	2.05e-07
CL1365.Contig1_All	0	5.787	12.4986	1.04e-12
CL2481.Contig2_All	0	5.7854	12.4982	4.96e-11
Unigene12920_All	0	5.7786	12.4965	1.8e-10
Unigene28035_All	0	5.7725	12.495	5.73e-08
Unigene27897_All	0	5.7685	12.494	4.43e-09
Unigene24541_All	0	5.7529	12.4901	8.42e-09
Unigene28066_All	0	5.748	12.4888	5.73e-08
Unigene27365_All	0	5.7463	12.4884	2.9e-21
Unigene25452_All	0	5.7354	12.4857	2.05e-07
Unigene28177_All	0	5.7293	12.4841	1.08e-07
Unigene25232_All	0	5.7237	12.4827	5.72e-08
Unigene14791_All	0	5.7138	12.4802	1.6e-08
Unigene27146_All	0	5.7093	12.4791	2.05e-07
Unigene28172_All	0	5.7093	12.4791	2.05e-07
CL675.Contig2_All	0	5.7031	12.4775	3.76e-12
Unigene26884_All	0	5.6997	12.4767	5.72e-08
Unigene28368_All	0	5.6914	12.4746	1.6e-08
Unigene27546_All	0	5.6877	12.4736	1.8e-10
Unigene27704_All	0	5.6877	12.4736	3.88e-07
Unigene28291_All	0	5.6835	12.4726	2.05e-07
Unigene35018_All	0	5.6795	12.4715	1.09e-07
Unigene20447_All	0	5.6758	12.4706	5.73e-08
Unigene34568_All	0	5.6645	12.4677	7.3e-07
Unigene24281_All	0	5.6645	12.4677	7.29e-07
Unigene3508_All	0	5.6586	12.4662	1.23e-09
Unigene24781_All	0	5.6564	12.4657	6.52e-10
Unigene25058_All	0	5.6542	12.4651	3.42e-10
Unigene22907_All	0	5.6451	12.4628	8.43e-09
Unigene25263_All	0	5.6369	12.4607	7.3e-07
Unigene28400_All	0	5.6369	12.4607	7.28e-07
Unigene27158_All	0	5.6346	12.4601	3.89e-07
Unigene24674_All	0	5.6215	12.4567	2.35e-09
Unigene24531_All	0	5.6073	12.4531	2.06e-07
Unigene27776_All	0	5.6073	12.4531	2.05e-07
CL1836.Contig2_All	0	5.6064	12.4529	1.09e-07
Unigene27983_All	0	5.6064	12.4529	1.08e-07
Unigene25752_All	0	5.5824	12.4467	2.06e-07
Unigene21580_All	0	5.5824	12.4467	3.02e-08
Unigene22850_All	0	5.5824	12.4467	3.88e-07
CL3354.Contig1_All	0	5.5824	12.4467	1.09e-07
Unigene26050_All	0	5.5824	12.4467	6.49e-10
Unigene28386_All	0	5.5595	12.4407	5.73e-08
CL2991.Contig2_All	0	5.5523	12.4389	7.15e-12
Unigene27946_All	0	5.5439	12.4367	2.34e-09
Unigene25252_All	0	5.5312	12.4334	3.87e-07
Unigene22903_All	0	5.5118	12.4283	1.08e-07
Unigene24770_All	0	5.509	12.4276	2.06e-07
Unigene25404_All	0	5.5059	12.4268	3.88e-07
Unigene25183_All	0	5.5027	12.4259	7.3e-07
CL4173.Contig1_All	0	5.4991	12.425	1.38e-06
Unigene25235_All	0	5.4991	12.425	1.37e-06
Unigene26807_All	0	5.4991	12.425	1.37e-06
Unigene27952_All	0	5.4849	12.4212	2.06e-07
Unigene24687_All	0	5.4823	12.4206	5.64e-21
Unigene27548_All	0	5.4809	12.4202	3.88e-07
Unigene24248_All	0	5.4738	12.4183	3.01e-08
Unigene25866_All	0	5.4719	12.4178	1.37e-06
Unigene25195_All	0	5.4611	12.415	2.05e-07
Unigene27653_All	0	5.4526	12.4127	3.02e-08
Unigene28408_All	0	5.4526	12.4127	3.02e-08
Unigene26351_All	0	5.4449	12.4107	1.37e-06
Unigene28537_All	0	5.4429	12.4102	1.09e-07
Unigene20580_All	0	5.4315	12.4071	3.88e-07
Unigene24995_All	0	5.4203	12.4042	1.09e-07
Unigene24350_All	0	5.4203	12.4042	1.09e-07
Unigene24804_All	0	5.4182	12.4036	1.37e-06
Unigene25987_All	0	5.3998	12.3987	7.29e-07
Unigene27844_All	0	5.3998	12.3987	7.29e-07
CL3692.Contig2_All	0	5.3907	12.3963	2.05e-07
Unigene28187_All	0	5.383	12.3942	3.88e-07
Unigene28194_All	0	5.383	12.3942	1.8e-10
Unigene34882_All	0	5.3693	12.3905	3.02e-08
Unigene28091_All	0	5.3677	12.3901	2.06e-07
Unigene25148_All	0	5.3677	12.3901	2.05e-07
CL1311.Contig4_All	0	5.3608	12.3882	1.98e-12
Unigene28096_All	0	5.3498	12.3853	7.28e-07
Unigene25775_All	0	5.3397	12.3825	1.37e-06
Unigene28136_All	0	5.3354	12.3814	3.87e-07
Unigene27918_All	0	5.3318	12.3804	1.09e-07
Unigene27001_All	0	5.3318	12.3804	1.08e-07
Unigene28506_All	0	5.3222	12.3778	2.05e-07
Unigene23646_All	0	5.314	12.3756	1.38e-06
Unigene28162_All	0	5.3119	12.375	3.88e-07
Unigene24170_All	0	5.2775	12.3656	2.05e-07
Unigene28347_All	0	5.2655	12.3624	3.88e-07
Unigene23389_All	0	5.2554	12.3596	2.05e-07
Unigene28610_All	0	5.2491	12.3579	2.59e-06
Unigene21603_All	0	5.2385	12.3549	1.37e-06
Unigene14448_All	0	5.2376	12.3547	5.73e-08
Unigene24879_All	0	5.2376	12.3547	5.72e-08
Unigene27649_All	0	5.2296	12.3525	3.02e-08
Unigene19478_All	0	5.2251	12.3512	1.08e-07
Unigene25105_All	0	5.2231	12.3507	2.59e-06
Unigene28443_All	0	5.2231	12.3507	2.59e-06
Unigene24823_All	0	5.2138	12.3481	1.37e-06
Unigene24843_All	0	5.1974	12.3436	2.6e-06
Unigene27014_All	0	5.1974	12.3436	8.43e-09
Unigene24214_All	0	5.1974	12.3436	3.88e-07
Unigene19297_All	0	5.1796	12.3386	8.41e-09
Unigene28534_All	0	5.1744	12.3372	4.43e-09
Unigene35194_All	0	5.1719	12.3365	2.59e-06
Unigene28298_All	0	5.1587	12.3328	7.29e-07
Unigene28498_All	0	5.1587	12.3328	7.28e-07
Unigene28126_All	0	5.153	12.3312	3.88e-07
Unigene25636_All	0	5.1477	12.3297	2.05e-07
Unigene28567_All	0	5.1467	12.3294	2.59e-06
Unigene23491_All	0	5.141	12.3278	1.38e-06
Unigene24167_All	0	5.141	12.3278	1.37e-06
Unigene34920_All	0	5.141	12.3278	1.37e-06
Unigene34875_All	0	5.1342	12.3259	3.01e-08
Unigene27017_All	0	5.1311	12.3251	3.87e-07
Unigene27814_All	0	5.1267	12.3238	2.05e-07
Unigene23422_All	0	5.1131	12.32	7.29e-07
Unigene24834_All	0	5.1093	12.3189	3.89e-07
Unigene21412_All	0	5.097	12.3154	2.59e-06
Unigene28377_All	0	5.097	12.3154	3.02e-08
Unigene27530_All	0	5.0944	12.3147	1.6e-08
Unigene24469_All	0	5.0936	12.3145	1.37e-06
CL278.Contig1_All	0	5.093	12.3143	2.9e-21
Unigene34942_All	0	5.0906	12.3136	7.29e-07
CL3879.Contig1_All	0	5.0878	12.3128	3.88e-07
CL2893.Contig1_All	0	5.0878	12.3128	3.87e-07
Unigene27542_All	0	5.0862	12.3124	7.12e-12
Unigene27959_All	0	5.0852	12.3121	2.05e-07
Unigene25189_All	0	5.0703	12.3079	1.37e-06
Unigene28020_All	0	5.0664	12.3067	3.88e-07
Unigene27456_All	0	5.0165	12.2925	1.13e-18
Unigene24744_All	0	5.0119	12.2911	7.15e-12
Unigene24776_All	0	5.0024	12.2884	7.31e-07
Unigene25906_All	0	5.0024	12.2884	7.3e-07
Unigene24679_All	0	4.9992	12.2875	4.9e-06
Unigene23268_All	0	4.9992	12.2875	4.89e-06
Unigene23517_All	0	4.9992	12.2875	4.89e-06
Unigene28169_All	0	4.9992	12.2875	4.89e-06
CL1363.Contig1_All	0	4.992	12.2854	4.43e-09
CL1989.Contig1_All	0	4.9872	12.284	5.72e-08
Unigene24812_All	0	4.9709	12.2793	3.03e-08
Unigene27798_All	0	4.9669	12.2781	1.09e-07
Unigene28313_All	0	4.9646	12.2775	2.06e-07
Unigene24155_All	0	4.9581	12.2756	8.41e-09
Unigene25640_All	0	4.9566	12.2751	1.37e-06
Unigene20122_All	0	4.9508	12.2734	5.72e-08
Unigene25762_All	0	4.9499	12.2732	4.89e-06
Unigene28312_All	0	4.9451	12.2718	2.05e-07
Unigene26214_All	0	4.9383	12.2698	7.31e-07
Unigene11147_All	0	4.9383	12.2698	7.28e-07
Unigene28272_All	0	4.9345	12.2687	1.37e-06
Unigene25935_All	0	4.9303	12.2675	2.6e-06
Unigene25629_All	0	4.9303	12.2675	2.59e-06
Unigene24922_All	0	4.9303	12.2675	2.59e-06
Unigene28209_All	0	4.9303	12.2675	2.59e-06
Unigene27756_All	0	4.9257	12.2661	2.05e-07
Unigene27755_All	0	4.9216	12.2649	3.88e-07
Unigene27480_All	0	4.9188	12.2641	3.03e-08
Unigene27861_All	0	4.9188	12.2641	3.02e-08
Unigene27185_All	0	4.9173	12.2637	7.28e-07
Unigene24592_All	0	4.9125	12.2622	1.37e-06
Unigene25693_All	0	4.9073	12.2607	2.6e-06
Unigene34569_All	0	4.9073	12.2607	2.59e-06
Unigene20969_All	0	4.9016	12.259	4.9e-06
Unigene28471_All	0	4.9016	12.259	4.9e-06
Unigene24601_All	0	4.9016	12.259	4.89e-06
Unigene34981_All	0	4.8778	12.252	4.89e-06
Unigene26268_All	0	4.8758	12.2514	7.3e-07
Unigene26772_All	0	4.8692	12.2495	1.37e-06
Unigene9304_All	0	4.8621	12.2474	5.71e-08
Unigene24196_All	0	4.8426	12.2416	3.89e-07
Unigene28042_All	0	4.8406	12.241	1.6e-08
Unigene27727_All	0	4.8202	12.2349	1.09e-07
Unigene25813_All	0	4.8078	12.2312	4.89e-06
Unigene20473_All	0	4.8057	12.2305	1.38e-06
Unigene28119_All	0	4.7958	12.2276	2.59e-06
Unigene35104_All	0	4.7949	12.2273	7.3e-07
Unigene28117_All	0	4.7941	12.227	2.05e-07
Unigene34256_All	0	4.7849	12.2243	4.89e-06
Unigene23745_All	0	4.7741	12.221	2.59e-06
Unigene24902_All	0	4.7643	12.218	1.37e-06
Unigene28545_All	0	4.7643	12.218	1.37e-06
Unigene9251_All	0	4.7501	12.2137	1.09e-07
Unigene20039_All	0	4.7501	12.2137	1.08e-07
Unigene26726_All	0	4.7492	12.2135	9.2e-06
Unigene24815_All	0	4.7492	12.2135	9.2e-06
Unigene28219_All	0	4.7439	12.2119	1.38e-06
Unigene22292_All	0	4.7286	12.2072	3.89e-07
Unigene28227_All	0	4.7257	12.2063	9.21e-06
Unigene27701_All	0	4.7257	12.2063	9.2e-06
Unigene26241_All	0	4.7257	12.2063	9.19e-06
Unigene25582_All	0	4.7102	12.2016	2.6e-06
Unigene23700_All	0	4.7102	12.2016	2.59e-06
Unigene34976_All	0	4.7102	12.2016	2.59e-06
Unigene34885_All	0	4.7043	12.1998	2.05e-07
Unigene24187_All	0	4.7024	12.1992	9.21e-06
CL2173.Contig1_All	0	4.7024	12.1992	9.2e-06
Unigene28268_All	0	4.7024	12.1992	9.18e-06
Unigene19042_All	0	4.6955	12.1971	4.9e-06
Unigene28135_All	0	4.6955	12.1971	4.9e-06
Unigene28441_All	0	4.6955	12.1971	4.89e-06
CL2977.Contig2_All	0	4.6918	12.1959	3.88e-07
Unigene28489_All	0	4.6836	12.1934	1.37e-06
Unigene27246_All	0	4.6772	12.1914	4.44e-09
Unigene28339_All	0	4.6736	12.1903	4.9e-06
Unigene23653_All	0	4.6736	12.1903	4.89e-06
Unigene25123_All	0	4.6638	12.1873	1.38e-06
Unigene25788_All	0	4.6595	12.186	1.81e-26
Unigene26544_All	0	4.6582	12.1856	3.02e-08
Unigene28576_All	0	4.6566	12.1851	9.19e-06
Unigene27891_All	0	4.6479	12.1824	2.6e-06
Unigene27623_All	0	4.6408	12.1802	7.28e-07
Unigene26310_All	0	4.6339	12.178	9.18e-06
Unigene28522_All	0	4.6306	12.177	4.89e-06
Unigene28416_All	0	4.6222	12.1744	7.3e-07
CL3121.Contig2_All	0	4.6093	12.1703	4.9e-06
Unigene25773_All	0	4.6093	12.1703	4.9e-06
Unigene20124_All	0	4.6055	12.1691	1.38e-06
CL1288.Contig1_All	0	4.5984	12.1669	2.79e-23
Unigene24245_All	0	4.5883	12.1637	4.89e-06
Unigene24384_All	0	4.5848	12.1626	3.87e-07
Unigene25204_All	0	4.5674	12.1572	1.38e-06
Unigene27518_All	0	4.5674	12.1572	4.13e-20
Unigene20670_All	0	4.5316	12.1458	7.28e-07
Unigene22777_All	0	4.5241	12.1434	9.18e-06
CL3551.Contig1_All	0	4.5218	12.1427	5.73e-08
Unigene24540_All	0	4.5161	12.1409	7.82e-14
CL3312.Contig2_All	0	4.5148	12.1404	2.6e-11
Unigene25017_All	0	4.5139	12.1402	7.31e-07
Unigene24383_All	0	4.5028	12.1366	9.2e-06
Unigene27147_All	0	4.5028	12.1366	9.18e-06
Unigene12601_All	0	4.5028	12.1366	9.18e-06
Unigene27235_All	0	4.4993	12.1355	1.72e-05
Unigene25428_All	0	4.4993	12.1355	1.71e-05
Unigene21164_All	0	4.4897	12.1324	2.59e-06
Unigene25712_All	0	4.4885	12.132	4.42e-09
Unigene28520_All	0	4.4859	12.1312	4.9e-06
Unigene26243_All	0	4.4859	12.1312	4.89e-06
Unigene28285_All	0	4.4817	12.1298	9.18e-06
Unigene25865_All	0	4.4789	12.1289	7.31e-07
Unigene22834_All	0	4.4789	12.1289	7.28e-07
Unigene27762_All	0	4.4707	12.1263	2.59e-06
Unigene28302_All	0	4.4616	12.1233	7.3e-07
Unigene28105_All	0	4.4607	12.1231	9.21e-06
Unigene19403_All	0	4.4549	12.1212	1.72e-05
Unigene25770_All	0	4.4549	12.1212	1.72e-05
Unigene22843_All	0	4.4462	12.1184	4.9e-06
Unigene24129_All	0	4.4331	12.1141	1.72e-05
Unigene19360_All	0	4.4331	12.1141	1.71e-05
Unigene28448_All	0	4.4274	12.1122	7.28e-07
Unigene20957_All	0	4.4266	12.112	4.9e-06
Unigene26013_All	0	4.4194	12.1096	9.17e-06
Unigene24401_All	0	4.4169	12.1088	3.88e-07
Unigene27278_All	0	4.3997	12.1032	4.42e-09
CL3935.Contig2_All	0	4.399	12.103	9.18e-06
CL1008.Contig2_All	0	4.399	12.103	9.17e-06
Unigene16238_All	0	4.3938	12.1013	7.29e-07
Unigene28565_All	0	4.3901	12.1	1.71e-05
Unigene25420_All	0	4.3779	12.096	2.59e-06
Unigene22784_All	0	4.3771	12.0958	7.29e-07
Unigene28022_All	0	4.3771	12.0958	7.29e-07
Unigene27914_All	0	4.3765	12.0956	2.06e-07
Unigene25067_All	0	4.3688	12.093	1.38e-06
CL548.Contig2_All	0	4.3688	12.093	1.37e-06
Unigene27991_All	0	4.3688	12.093	1.37e-06
Unigene26554_All	0	4.3688	12.093	3.87e-07
Unigene28587_All	0	4.3478	12.0861	1.72e-05
Unigene25412_All	0	4.3419	12.0841	2.59e-06
Unigene23228_All	0	4.3419	12.0841	2.59e-06
Unigene27277_All	0	4.3403	12.0836	1.23e-09
Unigene25230_All	0	4.3312	12.0806	4.9e-06
Unigene28529_All	0	4.327	12.0792	1.72e-05
Unigene26618_All	0	4.3219	12.0774	2.35e-09
Unigene28493_All	0	4.3194	12.0766	9.17e-06
Unigene24269_All	0	4.3188	12.0764	8.43e-09
Unigene24073_All	0	4.3176	12.076	1.37e-06
Unigene22890_All	0	4.2942	12.0682	4.9e-06
Unigene20656_All	0	4.2889	12.0664	2.59e-06
Unigene25487_All	0	4.286	12.0654	1.72e-05
Unigene27800_All	0	4.286	12.0654	1.72e-05
Unigene25529_All	0	4.2807	12.0636	9.19e-06
Unigene5188_All	0	4.2716	12.0606	2.59e-06
Unigene22823_All	0	4.2689	12.0596	1.09e-07
Unigene22949_All	0	4.2658	12.0586	1.71e-05
Unigene25217_All	0	4.2641	12.058	7.3e-07
Unigene26247_All	0	4.2458	12.0518	1.72e-05
CL278.Contig2_All	0	4.2458	12.0518	1.71e-05
Unigene24514_All	0	4.2358	12.0484	1.8e-10
Unigene18765_All	0	4.2349	12.0481	1.38e-06
Unigene25178_All	0	4.2283	12.0459	3.23e-05
CL1052.Contig1_All	0	4.2283	12.0459	3.22e-05
Unigene24678_All	0	4.2259	12.045	1.72e-05
Unigene27169_All	0	4.2259	12.045	1.72e-05
Unigene24701_All	0	4.2198	12.043	2.34e-09
CL649.Contig1_All	0	4.2074	12.0387	3.22e-05
Unigene26217_All	0	4.2053	12.038	9.17e-06
Unigene28433_All	0	4.2035	12.0374	2.59e-06
CL55.Contig1_All	0	4.2014	12.0367	3.88e-07
Unigene26892_All	0	4.191	12.0331	3.76e-24
Unigene14610_All	0	4.1868	12.0316	9.19e-06
Unigene21941_All	0	4.1868	12.0316	4.89e-06
Unigene28581_All	0	4.1868	12.0316	3.22e-05
CL2991.Contig1_All	0	4.1868	12.0316	2.34e-09
CL1015.Contig1_All	0	4.1717	12.0264	7.28e-07
Unigene28100_All	0	4.1675	12.025	1.72e-05
Unigene35045_All	0	4.1538	12.0202	2.59e-06
Unigene26571_All	0	4.1504	12.019	9.18e-06
CL28.Contig2_All	0	4.1324	12.0128	9.21e-06
Unigene28470_All	0	4.1324	12.0128	9.21e-06
CL671.Contig1_All	0	4.1324	12.0128	9.19e-06
CL2129.Contig1_All	0	4.1295	12.0118	1.72e-05
Unigene28591_All	0	4.1261	12.0106	3.22e-05
Unigene25880_All	0	4.1182	12.0078	4.89e-06
Unigene28574_All	0	4.1063	12.0036	3.22e-05
CL3886.Contig1_All	0	4.1054	12.0033	2.6e-06
Unigene24520_All	0	4.0795	11.9942	9.2e-06
CL3175.Contig1_All	0	4.0737	11.9921	1.71e-05
Unigene23502_All	0	4.0672	11.9898	3.23e-05
Unigene24306_All	0	4.0621	11.988	9.19e-06
Unigene35134_All	0	4.0621	11.988	9.18e-06
Unigene22980_All	0	4.0546	11.9853	7.31e-07
Unigene34863_All	0	4.0546	11.9853	7.3e-07
Unigene28463_All	0	4.0449	11.9819	9.21e-06
Unigene27069_All	0	4.0373	11.9792	1.72e-05
Unigene20145_All	0	4.0373	11.9792	1.72e-05
Unigene24682_All	0	4.036	11.9787	1.6e-08
Unigene9413_All	0	4.0294	11.9763	2.34e-09
CL3008.Contig2_All	0	4.0278	11.9758	9.2e-06
CL2912.Contig2_All	0	4.0242	11.9745	1.23e-09
Unigene35027_All	0	4.0109	11.9697	9.19e-06
Unigene28180_All	0	4.0109	11.9697	9.18e-06
Unigene19332_All	0	4.0099	11.9694	3.22e-05
Unigene28614_All	0	4.0099	11.9694	3.22e-05
Unigene28438_All	0	3.9993	11.9655	6.04e-05
Unigene28121_All	0	3.9993	11.9655	6.04e-05
Unigene26611_All	0	3.9985	11.9652	7.29e-07
CL3123.Contig2_All	0	3.9965	11.9645	2.59e-06
Unigene27874_All	0	3.9948	11.9639	1.09e-07
Unigene35043_All	0	3.9941	11.9637	9.2e-06
Unigene27710_All	0	3.9936	11.9635	4.42e-09
CL3764.Contig1_All	0	3.9912	11.9626	3.22e-05
Unigene25210_All	0	3.9903	11.9623	1.38e-06
CL185.Contig1_All	0	3.9847	11.9603	7.3e-07
Unigene21672_All	0	3.9839	11.96	1.72e-05
Unigene20511_All	0	3.9814	11.9591	2.6e-06
Unigene28440_All	0	3.9795	11.9584	6.04e-05
Unigene23067_All	0	3.9775	11.9576	9.19e-06
Unigene28597_All	0	3.9726	11.9559	3.22e-05
Unigene34860_All	0	3.9717	11.9555	4.89e-06
Unigene28549_All	0	3.9665	11.9537	1.72e-05
Unigene23413_All	0	3.9665	11.9537	2.59e-06
Unigene23507_All	0	3.9665	11.9537	1.72e-05
Unigene28200_All	0	3.9665	11.9537	1.71e-05
Unigene28014_All	0	3.9542	11.9492	3.22e-05
Unigene27787_All	0	3.9542	11.9492	3.22e-05
CL2904.Contig2_All	0	3.9542	11.9492	3.22e-05
Unigene24913_All	0	3.9405	11.9442	6.05e-05
Unigene27713_All	0	3.936	11.9425	3.22e-05
Unigene25622_All	0	3.9354	11.9423	8.44e-09
CL59.Contig7_All	0	3.9335	11.9416	1.37e-06
CL2206.Contig4_All	0	3.9305	11.9405	7.29e-07
Unigene34405_All	0	3.9251	11.9385	4.89e-06
Unigene27802_All	0	3.9213	11.9371	6.05e-05
Unigene28102_All	0	3.9179	11.9359	3.23e-05
CL2201.Contig4_All	0	3.9123	11.9338	9.19e-06
Unigene24891_All	0	3.9023	11.9301	6.04e-05
Unigene24172_All	0	3.9	11.9293	3.23e-05
CL2104.Contig2_All	0	3.8981	11.9286	1.72e-05
CL983.Contig2_All	0	3.8963	11.9279	9.2e-06
Unigene27564_All	0	3.8914	11.9261	5.46e-13
Unigene20261_All	0	3.8823	11.9227	3.23e-05
Unigene28551_All	0	3.8823	11.9227	3.22e-05
Unigene28606_All	0	3.8647	11.9161	6.05e-05
CL3276.Contig2_All	0	3.8647	11.9161	6.04e-05
Unigene28600_All	0	3.8647	11.9161	6.04e-05
Unigene28080_All	0	3.8647	11.9161	3.22e-05
CL1297.Contig1_All	0	3.8647	11.9161	1.08e-07
Unigene27901_All	0	3.8483	11.91	1.72e-05
Unigene28510_All	0	3.8463	11.9093	6.05e-05
Unigene34522_All	0	3.8463	11.9093	6.04e-05
Unigene23120_All	0	3.8366	11.9056	2.59e-06
CL3334.Contig2_All	0	3.8335	11.9044	1.94e-24
Unigene25668_All	0	3.8301	11.9032	3.22e-05
Unigene19386_All	0	3.8246	11.9011	1.37e-06
Unigene12365_All	0	3.8158	11.8978	8.44e-09
Unigene28345_All	0	3.8158	11.8978	1.72e-05
Unigene28387_All	0	3.813	11.8967	3.22e-05
Unigene28228_All	0	3.796	11.8903	3.23e-05
Unigene23589_All	0	3.796	11.8903	3.23e-05
CL63.Contig2_All	0	3.7952	11.89	2.59e-06
Unigene28052_All	0	3.7853	11.8862	1.38e-06
Unigene23156_All	0	3.7776	11.8833	4.89e-06
Unigene28330_All	0	3.7681	11.8796	1.72e-05
Unigene25851_All	0	3.7634	11.8778	4.89e-06
Unigene23271_All	0	3.7626	11.8775	3.23e-05
CL2129.Contig2_All	0	3.7564	11.8751	6.04e-05
Unigene25737_All	0	3.753	11.8738	4.43e-09
Unigene24898_All	0	3.7494	11.8724	0.000113136
Unigene24221_All	0	3.7389	11.8684	6.05e-05
Unigene24813_All	0	3.7308	11.8653	0.000113293
Unigene20113_All	0	3.7297	11.8648	3.23e-05
Unigene25871_All	0	3.7216	11.8617	6.04e-05
Unigene23063_All	0	3.7135	11.8586	3.23e-05
CL2304.Contig3_All	0	3.7064	11.8558	1.72e-05
Unigene28465_All	0	3.7064	11.8558	1.72e-05
Unigene26610_All	0	3.7049	11.8552	7.13e-12
Unigene22938_All	0	3.6974	11.8523	3.22e-05
Unigene34230_All	0	3.6942	11.851	0.000113417
Unigene28584_All	0	3.6942	11.851	0.000113343
CL2408.Contig2_All	0	3.6942	11.851	0.000113301
Unigene23442_All	0	3.6942	11.851	0.00011326
Unigene25759_All	0	3.6912	11.8499	1.72e-05
Unigene28594_All	0	3.6875	11.8484	6.04e-05
Unigene25359_All	0	3.6857	11.8477	9.2e-06
Unigene34884_All	0	3.6857	11.8477	9.19e-06
Unigene24439_All	0	3.6834	11.8468	2.05e-07
Unigene24803_All	0	3.6815	11.8461	3.22e-05
Unigene18851_All	0	3.6584	11.837	0.000113202
Unigene22991_All	0	3.65	11.8337	3.22e-05
Unigene28379_All	0	3.6466	11.8323	1.72e-05
Unigene24459_All	0	3.6445	11.8315	3.02e-08
Unigene23303_All	0	3.6435	11.8311	9.17e-06
Unigene28555_All	0	3.6407	11.83	4.9e-06
Unigene18186_All	0	3.6374	11.8287	6.05e-05
Unigene25728_All	0	3.6374	11.8287	6.04e-05
Unigene28514_All	0	3.6319	11.8265	1.71e-05
Unigene26706_All	0	3.6247	11.8236	1.81e-10
Unigene24761_All	0	3.6232	11.823	0.000113376
Unigene22661_All	0	3.621	11.8222	6.05e-05
Unigene34231_All	0	3.6191	11.8214	3.23e-05
Unigene28525_All	0	3.6048	11.8157	6.05e-05
Unigene34326_All	0	3.6048	11.8157	6.05e-05
CL2242.Contig2_All	0	3.6048	11.8157	6.04e-05
Unigene18486_All	0	3.5887	11.8092	1.72e-05
Unigene20727_All	0	3.5887	11.8092	3.22e-05
Unigene28431_All	0	3.5619	11.7984	9.17e-06
Unigene25203_All	0	3.5588	11.7972	3.23e-05
Unigene24725_All	0	3.5569	11.7964	6.05e-05
Unigene28492_All	0	3.5569	11.7964	6.04e-05
Unigene24130_All	0	3.5569	11.7964	6.04e-05
Unigene24432_All	0	3.5524	11.7946	2.59e-06
Unigene23506_All	0	3.5413	11.7901	6.04e-05
Unigene28586_All	0	3.5381	11.7888	0.000113367
Unigene20931_All	0	3.5381	11.7888	0.000113359
Unigene25254_All	0	3.5326	11.7865	1.72e-05
CL3594.Contig2_All	0	3.5326	11.7865	1.72e-05
Unigene26176_All	0	3.5326	11.7865	1.72e-05
CL2279.Contig2_All	0	3.5257	11.7837	6.05e-05
Unigene28145_All	0	3.5225	11.7824	9.21e-06
Unigene23727_All	0	3.5149	11.7793	3.23e-05
Unigene28533_All	0	3.5103	11.7774	6.05e-05
Unigene26877_All	0	3.5004	11.7733	3.23e-05
Unigene27170_All	0	3.4994	11.7729	0.000212496
Unigene28026_All	0	3.4994	11.7729	0.000211825
Unigene28410_All	0	3.489	11.7686	0.000113318
Unigene27930_All	0	3.4868	11.7677	1.38e-06
Unigene24197_All	0	3.4821	11.7657	0.000212525
Unigene21602_All	0	3.4821	11.7657	0.000212482
Unigene34520_All	0	3.4821	11.7657	0.000212379
Unigene28174_All	0	3.4649	11.7586	6.04e-05
Unigene21597_All	0	3.4649	11.7586	0.000212117
Unigene28557_All	0	3.457	11.7553	0.000113285
Unigene28487_All	0	3.457	11.7553	0.000113211
CL1856.Contig2_All	0	3.457	11.7553	0.000113161
Unigene28189_All	0	3.448	11.7515	0.000212073
Unigene20067_All	0	3.448	11.7515	0.000211985
CL1203.Contig1_All	0	3.4367	11.7468	2.59e-06
Unigene24185_All	0	3.4311	11.7445	0.000211854
CL1982.Contig2_All	0	3.4164	11.7383	3.22e-05
Unigene27467_All	0	3.4145	11.7375	0.000212175
Unigene28243_All	0	3.4126	11.7367	1.72e-05
Unigene27688_All	0	3.4115	11.7362	1.23e-09
Unigene34997_All	0	3.4101	11.7356	0.000113169
Unigene27034_All	0	3.4028	11.7325	3.23e-05
Unigene28508_All	0	3.3998	11.7312	1.72e-05
Unigene24353_All	0	3.3925	11.7281	2.59e-06
Unigene25255_All	0	3.3817	11.7235	0.000212029
CL4335.Contig3_All	0	3.3795	11.7226	0.000113392
Unigene25787_All	0	3.3754	11.7208	1.09e-07
Unigene26401_All	0	3.3655	11.7166	0.000212189
CL485.Contig2_All	0	3.3655	11.7166	0.000212015
Unigene25373_All	0	3.3655	11.7166	0.000211782
Unigene34852_All	0	3.3626	11.7154	3.22e-05
Unigene19413_All	0	3.3494	11.7097	0.000212423
Unigene27929_All	0	3.3494	11.7097	1.72e-05
Unigene24941_All	0	3.3494	11.7097	0.000212292
Unigene26142_All	0	3.3494	11.7097	7.29e-07
Unigene25514_All	0	3.3494	11.7097	0.000211927
Unigene28122_All	0	3.3494	11.7097	0.000211884
CL1845.Contig5_All	0	3.3443	11.7075	1.98e-12
Unigene24969_All	0	3.3371	11.7044	1.72e-05
CL2651.Contig2_All	0	3.3336	11.7029	0.000212
CL474.Contig2_All	0	3.3218	11.6977	6.04e-05
Unigene22795_All	0	3.3199	11.6969	0.000113425
Unigene23898_All	0	3.3178	11.696	0.000212204
Unigene35095_All	0	3.3178	11.696	0.000211811
Unigene24925_All	0	3.3081	11.6918	6.05e-05
Unigene21755_All	0	3.3054	11.6906	0.00011331
CL2853.Contig1_All	0	3.2977	11.6872	3.22e-05
CL45.Contig2_All	0	3.2917	11.6846	9.18e-06
Unigene28094_All	0	3.2856	11.6819	3.87e-07
Unigene22968_All	0	3.2716	11.6758	0.000212131
Unigene25904_All	0	3.2564	11.6691	0.000212438
Unigene34243_All	0	3.2564	11.6691	0.000212306
Unigene25386_All	0	3.2564	11.6691	0.000211913
Unigene24980_All	0	3.2509	11.6666	1.37e-06
Unigene21882_All	0	3.2495	11.666	0.000396109
Unigene23006_All	0	3.2484	11.6655	0.000113235
Unigene27841_All	0	3.2476	11.6652	3.22e-05
Unigene16269_All	0	3.2353	11.6597	3.23e-05
Unigene28513_All	0	3.2334	11.6588	0.000396698
Unigene24977_All	0	3.2334	11.6588	0.000395955
Unigene35151_All	0	3.2334	11.6588	0.000395623
Unigene26659_All	0	3.231	11.6578	4.9e-06
Unigene24226_All	0	3.2284	11.6566	6.04e-05
Unigene28598_All	0	3.2265	11.6558	0.000211971
Unigene27750_All	0	3.2145	11.6504	5.71e-08
Unigene7607_All	0	3.2124	11.6494	2.06e-07
Unigene34396_All	0	3.2069	11.647	0.000113219
Unigene1707_All	0	3.2033	11.6453	9.2e-06
Unigene28138_All	0	3.2017	11.6446	0.000396544
Unigene27236_All	0	3.1875	11.6382	2.59e-06
Unigene18928_All	0	3.1861	11.6376	0.000396313
Unigene22418_All	0	3.1861	11.6376	0.000396006
Unigene34414_All	0	3.1861	11.6376	0.000395725
Unigene23470_All	0	3.1827	11.636	0.000212394
Unigene23354_All	0	3.1827	11.636	0.00021235
Unigene26926_All	0	3.1827	11.636	0.000211796
Unigene20308_All	0	3.1799	11.6348	0.000113277
Unigene25218_All	0	3.1714	11.6309	9.17e-06
Unigene23054_All	0	3.1706	11.6305	0.00039593
Unigene23656_All	0	3.1684	11.6295	0.00021184
Unigene28499_All	0	3.1665	11.6287	0.000113434
Unigene25707_All	0	3.1553	11.6236	0.000396647
Unigene26899_All	0	3.1553	11.6236	0.000395904
Unigene10701_All	0	3.1517	11.6219	3.22e-05
Unigene24321_All	0	3.1517	11.6219	3.22e-05
CL261.Contig4_All	0	3.1401	11.6166	3.23e-05
Unigene28140_All	0	3.1308	11.6123	2.6e-06
Unigene1492_All	0	3.1308	11.6123	2.59e-06
Unigene20415_All	0	3.1298	11.6119	9.2e-06
CL674.Contig3_All	0	3.1279	11.611	6.05e-05
CL1787.Contig3_All	0	3.1279	11.611	6.05e-05
Unigene24753_All	0	3.1262	11.6102	0.000212087
CL1256.Contig2_All	0	3.1251	11.6097	0.000395853
Unigene28179_All	0	3.1102	11.6028	0.000396493
Unigene28248_All	0	3.1102	11.6028	0.000395699
CL2307.Contig2_All	0	3.1013	11.5987	0.000113227
CL3546.Contig2_All	0	3.1013	11.5987	0.000113178
Unigene34987_All	0	3.0986	11.5974	0.00021216
CL3857.Contig3_All	0	3.0834	11.5903	3.23e-05
Unigene28464_All	0	3.0834	11.5903	3.22e-05
CL537.Contig1_All	0	3.0834	11.5903	3.22e-05
Unigene26592_All	0	3.0809	11.5891	0.000395878
Unigene23427_All	0	3.0715	11.5847	0.000212277
Unigene22488_All	0	3.0682	11.5832	6.04e-05
Unigene28445_All	0	3.0664	11.5823	0.000395674
Unigene18934_All	0	3.0635	11.581	0.000113401
Unigene21565_All	0	3.0635	11.581	0.000113194
Unigene25913_All	0	3.0635	11.581	0.000113153
Unigene27934_All	0	3.0582	11.5785	0.000212321
Unigene25018_All	0	3.0511	11.5751	0.000113326
Unigene27111_All	0	3.0494	11.5743	2.59e-06
Unigene21166_All	0	3.045	11.5722	0.000212335
Unigene27982_All	0	3.045	11.5722	1.72e-05
Unigene28196_All	0	3.0379	11.5689	0.000396775
Unigene27284_All	0	3.0379	11.5689	0.000396467
Unigene28113_All	0	3.0318	11.566	3.03e-08
Unigene34399_All	0	3.0318	11.566	0.000211956
Unigene28115_All	0	3.0288	11.5645	3.22e-05
Unigene24786_All	0	3.0238	11.5621	0.000396416
Unigene25087_All	0	3.007	11.5541	3.87e-07
Unigene20349_All	0	2.9995	11.5505	0.000737669
Unigene20741_All	0	2.9995	11.5505	0.000736954
Unigene23985_All	0	2.9931	11.5474	0.000212058
Unigene23058_All	0	2.9847	11.5434	0.000737356
Unigene25305_All	0	2.9847	11.5434	0.000737267
Unigene28355_All	0	2.9824	11.5423	0.000395572
Unigene21240_All	0	2.97	11.5362	0.000737311
Unigene35098_All	0	2.97	11.5362	0.000736108
Unigene26412_All	0	2.97	11.5362	0.000735974
CL3801.Contig1_All	0	2.9688	11.5357	0.000396519
CL3443.Contig1_All	0	2.9554	11.5291	0.000212365
Unigene24215_All	0	2.9554	11.5291	0.000737044
Unigene24188_All	0	2.9554	11.5291	0.00073593
CL1586.Contig1_All	0	2.9439	11.5235	0.000113252
Unigene23554_All	0	2.9421	11.5226	0.000396262
Unigene27892_All	0	2.9289	11.5161	0.000396365
Unigene24852_All	0	2.9289	11.5161	0.000396134
Unigene34840_All	0	2.9158	11.5097	0.00039657
Unigene22865_All	0	2.915	11.5093	3.22e-05
Unigene20743_All	0	2.9126	11.5081	6.05e-05
CL3833.Contig2_All	0	2.9126	11.5081	0.000736286
Unigene23540_All	0	2.9029	11.5033	0.000396672
Unigene28392_All	0	2.9029	11.5033	0.000395521
CL1197.Contig1_All	0	2.9015	11.5026	9.19e-06
Unigene28518_All	0	2.89	11.4969	0.000395802
CL1674.Contig2_All	0	2.8886	11.4962	3.02e-08
CL4236.Contig1_All	0	2.8875	11.4956	0.000113351
CL562.Contig1_All	0	2.8847	11.4942	0.000737401
Unigene24367_All	0	2.871	11.4873	0.000212233
CL4209.Contig1_All	0	2.871	11.4873	0.000736152
Unigene27747_All	0	2.8522	11.4779	1.09e-07
CL675.Contig1_All	0	2.8506	11.477	6.05e-05
Unigene24930_All	0	2.8405	11.4719	6.05e-05
Unigene26031_All	0	2.8397	11.4715	0.000396032
Unigene22335_All	0	2.8362	11.4697	0.000211942
Unigene34387_All	0	2.8305	11.4668	0.000736197
Unigene24999_All	0	2.8153	11.4591	0.000396621
Unigene26167_All	0	2.8153	11.4591	0.000396083
Unigene21321_All	0	2.8042	11.4534	0.000737445
Unigene25180_All	0	2.8032	11.4529	0.000396288
CL1842.Contig2_All	0	2.7912	11.4467	0.00039639
Unigene34675_All	0	2.7656	11.4334	0.000738027
Unigene35119_All	0	2.7656	11.4334	0.000737222
CL3985.Contig2_All	0	2.7641	11.4326	3.22e-05
CL3677.Contig2_All	0	2.7488	11.4246	1.72e-05
Unigene28414_All	0	2.7405	11.4202	0.000738116
CL45.Contig1_All	0	2.7405	11.4202	3.88e-07
Unigene23349_All	0	2.7281	11.4137	0.000737848
Unigene24040_All	0	2.7263	11.4127	0.000212467
CL1288.Contig2_All	0	2.7263	11.4127	0.000212146
CL59.Contig5_All	0	2.7217	11.4103	9.49e-11
Unigene18898_All	0	2.7158	11.4072	0.000737892
Unigene24153_All	0	2.6915	11.3942	0.000737178
Unigene24910_All	0	2.6893	11.393	1.37e-06
Unigene35128_All	0	2.6796	11.3878	0.000737982
Unigene28447_All	0	2.6724	11.3839	0.000113145
Unigene35066_All	0	2.6677	11.3814	0.000737937
Unigene28469_All	0	2.6659	11.3804	0.000396595
Unigene34307_All	0	2.6659	11.3804	0.000395776
Unigene28348_All	0	2.6443	11.3687	3.23e-05
CL2824.Contig2_All	0	2.6336	11.3628	0.000395827
Unigene27939_All	0	2.6246	11.3579	0.000212452
Unigene34874_All	0	2.6168	11.3536	0.000113334
Unigene28207_All	0	2.6015	11.3451	6.04e-05
Unigene35118_All	0	2.5987	11.3436	0.000736731
Unigene24420_All	0	2.597	11.3426	1.08e-07
Unigene28353_All	0	2.5918	11.3397	0.000396211
CL812.Contig2_All	0	2.5876	11.3374	0.000737624
Unigene24777_All	0	2.586	11.3365	0.000212511
Unigene24666_All	0	2.5765	11.3312	0.000736464
Unigene22520_All	0	2.573	11.3292	9.18e-06
Unigene25353_All	0	2.5578	11.3207	3.03e-08
Unigene28284_All	0	2.5485	11.3154	0.000212102
CL2042.Contig2_All	0	2.5332	11.3067	0.00073691
CL3334.Contig1_All	0	2.5121	11.2947	2.96e-15
Unigene28393_All	0	2.5031	11.2895	0.000212408
Unigene23644_All	0	2.5017	11.2887	0.000737758
Unigene18637_All	0	2.4913	11.2827	0.000736687
Unigene28401_All	0	2.4834	11.2781	0.000396827
Unigene28308_All	0	2.4825	11.2776	2.59e-06
Unigene23696_All	0	2.4767	11.2742	0.000212044
CL295.Contig2_All	0	2.468	11.2691	0.000211898
CL3566.Contig1_All	0	2.4647	11.2672	0.000395981
Unigene28352_All	0	2.4608	11.2649	0.000736999
Unigene23279_All	0	2.4311	11.2474	0.000736553
CL1146.Contig2_All	0	2.4213	11.2416	0.000736509
Unigene34895_All	0	2.419	11.2402	0.000396339
Unigene21763_All	0	2.3844	11.2194	0.000212219
CL1847.Contig1_All	0	2.383	11.2186	0.000737535
Unigene34429_All	0	2.383	11.2186	0.000737133
CL354.Contig1_All	0	2.3459	11.1959	0.000736063
Unigene28511_All	0	2.3368	11.1903	0.000737714
Unigene34721_All	0	2.3308	11.1866	1.72e-05
Unigene28201_All	0	2.3244	11.1826	0.000396801
CL450.Contig1_All	0	2.3188	11.1792	0.000736821
CL1365.Contig2_All	0	2.3117	11.1747	0.000113268
CL3334.Contig3_All	0	2.2924	11.1626	0.000736019
CL2582.Contig2_All	0	2.2665	11.1463	1.71e-05
Unigene28425_All	0	2.2631	11.1441	0.000113384
CL1962.Contig1_All	0	2.2477	11.1342	3.22e-05
Unigene20427_All	0	2.2368	11.1272	0.00039616
CL2207.Contig3_All	0	2.2368	11.1272	0.000395648
Unigene22105_All	0	2.2363	11.1269	0.000113244
CL1210.Contig1_All	0	2.2259	11.1202	0.000211767
Unigene24000_All	0	2.1765	11.0878	0.000737088
Unigene28442_All	0	2.1709	11.0841	0.000212262
CL1852.Contig1_All	0	2.1687	11.0826	0.00073633
Unigene21837_All	0	2.1532	11.0723	0.000735885
CL3058.Contig1_All	0	2.15	11.0701	9.21e-06
CL3522.Contig1_All	0	2.1415	11.0644	0.000396724
CL1393.Contig1_All	0	2.1315	11.0577	0.000212248
Unigene28259_All	0	2.1229	11.0518	0.00073642
CL1799.Contig2_All	0	2.1007	11.0367	0.000736642
Unigene27144_All	0	2.0862	11.0267	0.000737579
CL2912.Contig1_All	0	2.0559	11.0056	6.05e-05
CL2100.Contig1_All	0	2.0539	11.0042	0.000396237
CL1178.Contig1_All	0	2.0368	10.9921	0.000738071
Unigene21987_All	0	2.0347	10.9906	0.000395546
CL2173.Contig2_All	0	2.0284	10.9861	0.000396057
CL3723.Contig1_All	0	2.0097	10.9728	0.000211869
CL3907.Contig1_All	0	1.9792	10.9507	0.00039675
CL3874.Contig1_All	0	1.9767	10.9489	0.000735841
CL914.Contig2_All	0	1.9511	10.9301	0.000736598
Unigene25352_All	0	1.9427	10.9238	1.6e-08
Unigene23344_All	0	1.9381	10.9204	0.000396185
CL2206.Contig3_All	0	1.8782	10.8751	0.000736241
CL1775.Contig1_All	0	1.8608	10.8617	0.000395597
Unigene20920_All	0	1.8494	10.8528	0.000736375
CL175.Contig3_All	0	1.8292	10.837	0.000113409
CL1375.Contig1_All	0	1.8134	10.8245	3.22e-05
Unigene21823_All	0	1.7577	10.7795	0.000737803
Unigene28486_All	0	1.7417	10.7663	0.000395751
CL647.Contig3_All	0	1.7325	10.7586	6.04e-05
Unigene21510_All	0	1.7128	10.7421	0.00073749
CL2879.Contig1_All	0	1.6974	10.7291	0.000113128
CL1503.Contig2_All	0	1.6191	10.661	1.23e-09
Unigene9233_All	0	1.6164	10.6586	0.000736865
CL2066.Contig1_All	0	1.5296	10.5789	0.000396442
CL3163.Contig1_All	0	1.3462	10.3947	3.02e-08
CL2294.Contig4_All	0	1.2698	10.3104	7.3e-07
CL3862.Contig4_All	0	1.0288	10.0067	0.000736776
CL2381.Contig2_All	0	0.9315	9.86341	6.04e-05
CL2071.Contig2_All	0	0.76	9.56986	9.19e-06
CL2663.Contig3_All	0	0.7208	9.49346	3.23e-05
CL1212.Contig10_All	0	0.4428	8.79051	0.000113186
Unigene25316_All	0.1721	65.0087	8.56124	4.26e-110
Unigene3079_All	0.1443	22.6301	7.29303	3.31e-44
Unigene26562_All	0.0707	9.895	7.12885	2.93e-39
Unigene17346_All	0.1264	16.3317	7.01353	4.54e-36
Unigene25310_All	0.2244	28.5515	6.99135	1.73e-35
Unigene1377_All	0.2006	23.7362	6.88662	6.89e-33
Unigene10342_All	0.1392	16.3354	6.8747	1.33e-32
Unigene25052_All	0.2014	23.4329	6.86233	2.6e-32
Unigene25829_All	0.2014	19.8584	6.62354	3.98e-27
Unigene24646_All	0.1665	16.0905	6.59454	1.49e-26
CL701.Contig1_All	0.3919	36.7151	6.54974	1.36e-51
CL2011.Contig2_All	0.1982	18.3764	6.53475	2.06e-25
Unigene23292_All	0.2392	21.9365	6.51897	3.97e-25
Unigene5127_All	0.1654	14.5179	6.45573	5.51e-24
Unigene27226_All	0.251	21.5322	6.42266	2.04e-23
CL4318.Contig1_All	0.3174	26.4513	6.38089	1.65e-45
Unigene5448_All	0.153	12.5227	6.35487	2.77e-22
Unigene12675_All	0.1568	12.3672	6.30145	1.98e-21
Unigene27211_All	0.2071	16.1345	6.28368	3.79e-21
Unigene27321_All	0.2196	17.1082	6.28367	3.79e-21
Unigene25080_All	0.1644	12.8035	6.28318	3.79e-21
Unigene27344_All	0.1687	12.81	6.24667	1.39e-20
CL4077.Contig1_All	0.2123	16.1192	6.24653	1.39e-20
Unigene26826_All	0.1908	14.1128	6.2088	5.14e-20
CL1703.Contig2_All	0.2187	16.1722	6.20842	5.15e-20
Unigene27383_All	0.1681	12.2703	6.18971	9.83e-20
Unigene27004_All	0.1839	13.2406	6.1699	1.87e-19
Unigene7423_All	0.4076	29.3412	6.16963	7.07e-39
Unigene26671_All	0.2125	14.9835	6.13977	2.24e-76
Unigene26760_All	0.2063	13.8317	6.06709	4.75e-18
Unigene10426_All	0.1967	12.9969	6.04603	9.04e-18
Unigene5001_All	0.1317	8.6982	6.04539	9.04e-18
Unigene19772_All	0.2497	15.7621	5.98012	6.25e-17
CL575.Contig1_All	0.2682	16.3947	5.93378	5.92e-49
Unigene25555_All	0.2105	12.6642	5.91079	4.29e-16
Unigene25135_All	0.1826	10.8047	5.88683	8.14e-16
Unigene26613_All	0.2415	14.0486	5.86226	1.54e-15
Unigene27633_All	0.2497	14.2844	5.8381	2.91e-15
Unigene16610_All	0.2006	11.4725	5.83771	2.91e-15
Unigene9354_All	0.18	10.1194	5.81298	5.52e-15
Unigene7400_All	0.2105	11.6262	5.78742	1.05e-14
Unigene27563_All	0.2088	11.5309	5.78724	1.05e-14
Unigene24246_All	0.1628	8.9087	5.77404	6.63e-58
CL4265.Contig1_All	0.2473	12.9263	5.7079	7.08e-14
CL3669.Contig1_All	0.1597	8.3474	5.70789	7.07e-14
Unigene28246_All	0.1535	8.0205	5.70738	7.07e-14
Unigene19767_All	0.2426	12.4408	5.68036	1.34e-13
Unigene19258_All	0.5498	28.0125	5.67102	4.6e-40
Unigene27993_All	0.2105	10.5881	5.65248	2.51e-13
CL471.Contig1_All	0.1687	8.4845	5.6523	2.51e-13
Unigene24657_All	0.2415	12.1437	5.65204	2.51e-13
Unigene27323_All	0.18	8.8766	5.62394	4.71e-13
Unigene26104_All	0.2522	12.4361	5.62382	4.7e-13
Unigene27501_All	0.2159	10.6444	5.62359	4.71e-13
Unigene25117_All	0.2381	11.7387	5.62356	4.7e-13
Unigene27352_All	0.1525	7.3708	5.59494	8.76e-13
Unigene11153_All	0.1577	7.6218	5.59488	8.77e-13
Unigene27671_All	0.2215	10.7037	5.59466	8.76e-13
Unigene25072_All	0.2337	11.2929	5.59461	8.77e-13
Unigene24647_All	0.2326	11.0119	5.56507	1.64e-12
Unigene27972_All	0.1563	7.3976	5.56467	1.64e-12
Unigene34331_All	0.2438	11.5388	5.56465	1.64e-12
Unigene18259_All	0.182	8.6129	5.56449	1.64e-12
Unigene26864_All	0.8978	42.0525	5.54965	9.83e-49
Unigene14703_All	0.1887	8.5597	5.50339	5.71e-12
Unigene25035_All	0.2485	11.0287	5.47187	1.06e-11
Unigene7006_All	0.1558	6.914	5.47175	1.06e-11
Unigene7081_All	0.2168	9.6208	5.47172	1.06e-11
Unigene25808_All	0.2316	10.2767	5.4716	1.06e-11
Unigene24588_All	0.2235	9.9161	5.47143	1.06e-11
CL2954.Contig2_All	0.1952	8.5661	5.45561	1.15e-22
Unigene25534_All	0.1982	8.6017	5.43959	2e-11
Unigene27769_All	0.2449	10.6281	5.43955	1.99e-11
CL3737.Contig1_All	0.3904	16.9397	5.43931	2.19e-22
Unigene27367_All	0.3996	17.3383	5.43926	2.18e-22
Unigene25563_All	0.2132	9.2495	5.4391	1.99e-11
CL889.Contig1_All	0.1923	8.342	5.43896	2e-11
Unigene27327_All	0.5061	21.7936	5.42834	3.05e-33
Unigene18119_All	0.772	32.9236	5.41438	6.83e-44
Unigene12332_All	0.1384	5.8706	5.40659	3.73e-11
Unigene26879_All	0.8599	36.4624	5.4061	1.31e-43
Unigene27984_All	0.1704	7.2254	5.40608	3.73e-11
Unigene25395_All	0.237	9.8147	5.37199	6.99e-11
Unigene3442_All	0.4569	18.6998	5.355	5.48e-21
Unigene27375_All	0.406	16.6138	5.35476	5.47e-21
Unigene21128_All	0.2196	8.8789	5.33743	1.3e-10
Unigene24691_All	0.2038	8.2396	5.33735	1.3e-10
Unigene25661_All	0.2535	10.2483	5.33726	1.3e-10
Unigene5406_All	0.4995	19.8668	5.31373	2.03e-30
CL3679.Contig1_All	0.2911	11.4838	5.30194	3.74e-20
Unigene24100_All	0.2088	8.2363	5.3018	2.41e-10
Unigene24123_All	0.193	7.6124	5.30168	2.41e-10
Unigene27193_All	0.4971	19.6065	5.30165	3.74e-20
Unigene12791_All	0.8741	34.2333	5.29146	5.76e-70
Unigene18403_All	0.3626	14.1249	5.28372	7.08e-20
Unigene34524_All	0.2522	9.7001	5.26536	4.49e-10
CL736.Contig1_All	0.171	6.5753	5.26499	4.49e-10
Unigene26513_All	0.3904	14.8223	5.24667	2.52e-19
Unigene24563_All	0.1859	6.9678	5.2281	8.31e-10
Unigene28236_All	0.2473	9.2679	5.22791	8.31e-10
Unigene24521_All	0.5044	18.9028	5.22789	4.76e-19
Unigene10809_All	0.2522	9.4514	5.22789	8.31e-10
Unigene27332_All	0.3235	11.9623	5.20859	9.06e-19
Unigene27569_All	0.3397	12.5604	5.20848	9.05e-19
Unigene16225_All	0.6232	22.7394	5.18936	8.32e-37
Unigene25749_All	0.2168	7.9104	5.18931	1.54e-09
Unigene25185_All	0.1757	6.4102	5.18918	1.54e-09
Unigene26866_All	0.251	9.1574	5.18918	1.54e-09
Unigene26071_All	0.2415	8.8102	5.18908	1.54e-09
Unigene21395_All	0.2206	8.0474	5.18902	1.54e-09
Unigene25684_All	0.2275	8.2989	5.18898	1.54e-09
Unigene26159_All	0.1644	5.9966	5.18886	1.54e-09
Unigene27096_All	0.459	16.5964	5.17623	2.49e-27
Unigene7281_All	0.2249	8.0963	5.16991	3.22e-18
Unigene1706_All	0.3397	12.2255	5.16949	3.22e-18
CL500.Contig2_All	0.1296	4.6023	5.15022	2.87e-09
Unigene12687_All	0.1937	6.8772	5.14993	2.87e-09
Unigene15883_All	0.769	27.3012	5.14984	1.11e-35
Unigene27426_All	0.2337	8.2968	5.14983	2.87e-09
Unigene26062_All	0.1952	6.9299	5.14981	2.87e-09
Unigene22886_All	0.153	5.4315	5.14975	2.87e-09
CL651.Contig1_All	0.4776	16.4856	5.10926	6.2e-26
Unigene1094_All	0.4228	14.593	5.10916	2.13e-17
Unigene26667_All	0.2415	8.3339	5.1089	5.29e-09
Unigene26623_All	0.2473	8.2923	5.06744	9.84e-09
Unigene26291_All	0.4739	15.8904	5.06743	7.54e-17
Unigene34892_All	0.2168	7.269	5.06732	9.84e-09
Unigene25724_All	0.5538	18.3856	5.05307	8.02e-25
CL1912.Contig2_All	0.355	11.7289	5.0461	1.42e-16
CL2103.Contig2_All	0.3514	11.6076	5.04581	1.42e-16
Unigene5347_All	0.2696	8.9053	5.04577	1.42e-16
Unigene24300_All	0.6342	20.8472	5.03877	1.52e-24
Unigene27302_All	0.2264	7.3688	5.02448	1.82e-08
CL493.Contig1_All	0.1544	5.0242	5.02415	1.82e-08
Unigene20780_All	0.2014	6.5533	5.02409	1.82e-08
Unigene27875_All	0.196	6.3768	5.02391	1.82e-08
CL463.Contig1_All	0.0813	2.6443	5.02349	1.82e-08
Unigene2932_All	0.2754	8.8262	5.00219	4.98e-16
Unigene7354_All	0.3679	11.7896	5.00206	4.98e-16
Unigene26014_All	0.5834	18.6009	4.99474	1.03e-23
Unigene20032_All	0.6239	19.8916	4.9947	1.03e-23
Unigene27823_All	0.4569	14.4192	4.97997	9.32e-16
CL1747.Contig2_All	0.1633	5.153	4.97982	3.34e-08
CL1600.Contig1_All	0.2022	6.3799	4.97968	3.34e-08
CL3544.Contig2_All	0.5363	16.7472	4.96474	3.67e-23
CL2699.Contig3_All	0.5518	17.2309	4.96471	3.67e-23
Unigene26384_All	0.3889	12.081	4.9572	1.74e-15
Unigene24352_All	0.406	12.6105	4.957	1.74e-15
Unigene27301_All	0.9263	28.5008	4.94338	7.09e-38
Unigene24375_All	0.2264	6.9222	4.93428	6.16e-08
Unigene24778_All	0.2177	6.656	4.93424	6.16e-08
Unigene20149_All	0.1597	4.8824	4.93415	6.16e-08
Unigene28038_All	0.2348	7.1774	4.93396	6.16e-08
Unigene24504_All	0.4355	13.3119	4.9339	1.3e-22
Unigene23705_All	0.4044	12.3611	4.93388	3.24e-15
Unigene24141_All	0.2438	7.4521	4.93388	6.16e-08
Unigene22868_All	0.4264	13.0334	4.93386	3.23e-15
Unigene25038_All	0.215	6.5717	4.93386	6.16e-08
CL361.Contig1_All	0.1807	5.523	4.93378	6.17e-08
CL2292.Contig1_All	0.1945	5.9446	4.93374	6.16e-08
Unigene2879_All	1.0103	30.7428	4.92739	2.1e-52
Unigene24373_All	0.4109	12.3578	4.91049	6.06e-15
Unigene26275_All	0.2326	6.8824	4.88699	1.14e-07
Unigene26871_All	0.7582	22.4293	4.88666	3.37e-36
Unigene26966_All	0.2285	6.759	4.88654	1.14e-07
Unigene27477_All	0.2206	6.5249	4.88645	1.14e-07
Unigene24569_All	0.976	28.4896	4.86741	1.22e-35
Unigene26318_All	0.3538	10.2926	4.86253	2.11e-14
Unigene2938_All	0.4211	12.249	4.86236	2.11e-14
Unigene22803_All	0.1937	5.54	4.83799	2.09e-07
Unigene24058_All	0.2403	6.8727	4.83797	2.09e-07
Unigene28168_All	0.2426	6.9381	4.83789	2.09e-07
Unigene23771_All	0.2114	6.0457	4.83786	2.09e-07
Unigene28281_All	0.1687	4.8245	4.83785	2.09e-07
CL931.Contig2_All	0.1846	5.279	4.83779	2.09e-07
Unigene10959_All	0.6389	18.2697	4.83772	7.41e-28
Unigene26718_All	1.4403	41.01	4.83153	1.81e-55
Unigene27358_All	0.2672	7.5538	4.82121	1.1e-20
Unigene20781_All	0.333	9.3588	4.81273	7.37e-14
Unigene19527_All	0.4696	13.1971	4.81264	7.37e-14
Unigene10980_All	0.6955	19.3765	4.80011	4.97e-27
Unigene28314_All	0.4469	12.3401	4.78726	1.37e-13
Unigene28215_All	0.2196	6.0637	4.78725	3.85e-07
Unigene22568_All	0.2295	6.3368	4.78719	3.85e-07
Unigene20086_All	0.4355	12.0237	4.78706	1.37e-13
Unigene25389_All	0.2415	6.6671	4.78696	3.85e-07
Unigene18772_All	1.057	28.9776	4.77689	3.88e-33
Unigene27354_All	0.8251	22.5783	4.77422	1.78e-26
Unigene27481_All	0.6449	17.5952	4.76996	7.28e-20
Unigene23982_All	1.2083	32.7663	4.76116	2.92e-39
Unigene5209_All	0.3514	9.5286	4.76108	2.54e-13
Unigene28093_All	0.2403	6.3987	4.73487	7.03e-07
Unigene27845_All	0.2403	6.3987	4.73487	7.03e-07
Unigene9326_All	0.2426	6.4597	4.73482	7.03e-07
Unigene24841_All	0.2196	5.8471	4.73477	7.02e-07
Unigene23138_All	0.4228	11.2575	4.73477	4.69e-13
Unigene26870_All	0.2359	6.2802	4.73456	7.02e-07
Unigene16304_All	0.2141	5.6997	4.73453	7.02e-07
Unigene22168_All	0.1628	4.334	4.73453	7.03e-07
Unigene25358_All	0.918	24.2156	4.7213	2.24e-25
Unigene24405_All	1.0996	28.9161	4.71682	7.15e-38
CL3881.Contig1_All	0.199	5.1027	4.68042	1.28e-06
Unigene23582_All	0.4739	12.1515	4.68041	1.58e-12
Unigene24435_All	0.2215	5.6795	4.68039	1.28e-06
Unigene24537_All	0.3845	9.8588	4.68036	1.59e-12
Unigene23378_All	0.1952	5.0049	4.68032	1.28e-06
Unigene21242_All	0.1952	5.0049	4.68032	1.28e-06
CL1153.Contig2_All	0.7438	19.0699	4.68024	1.5e-24
Unigene24309_All	0.1975	5.0631	4.6801	1.28e-06
Unigene28295_All	0.1788	4.5835	4.68003	1.28e-06
CL3312.Contig1_All	0.6566	16.7041	4.66904	2.28e-30
Unigene25936_All	0.4495	11.3783	4.66182	3.11e-18
Unigene14652_All	0.7936	20.0341	4.6579	4.31e-30
Unigene24750_All	0.3042	7.6487	4.65212	2.91e-12
Unigene14630_All	0.3502	8.8053	4.65212	2.91e-12
Unigene27808_All	0.3298	8.2923	4.65211	2.91e-12
Unigene27361_All	0.656	16.3879	4.64279	5.78e-18
Unigene23997_All	0.2326	5.7354	4.62397	2.34e-06
Unigene20406_All	0.3419	8.4298	4.62385	5.33e-12
Unigene11017_All	0.443	10.9221	4.6238	1.07e-17
Unigene3490_All	0.2337	5.7617	4.62376	2.34e-06
CL1379.Contig2_All	0.2196	5.414	4.62374	2.34e-06
Unigene3535_All	0.5725	13.9247	4.60423	2e-17
Unigene2488_All	2.0337	49.1862	4.59607	4.53e-109
Unigene24419_All	0.3665	8.8556	4.5947	9.82e-12
Unigene18478_All	0.3965	9.5792	4.59451	9.82e-12
CL2275.Contig1_All	0.1373	3.2501	4.56508	4.26e-06
Unigene22007_All	0.2254	5.3354	4.56504	4.26e-06
Unigene24338_All	0.2305	5.4561	4.56503	4.26e-06
Unigene21750_All	0.6138	14.5277	4.56489	6.93e-17
Unigene24916_All	0.1727	4.0875	4.56488	4.26e-06
Unigene24872_All	0.6733	15.9357	4.56487	6.93e-17
Unigene17988_All	0.7299	17.2751	4.56485	6.87e-28
Unigene18260_All	0.3774	8.9319	4.5648	1.81e-11
CL3860.Contig2_All	0.6316	14.948	4.5648	6.93e-17
Unigene21143_All	0.4971	11.7639	4.56469	1.81e-11
CL2359.Contig1_All	0.1404	3.3218	4.56435	4.26e-06
Unigene25348_All	1.2366	29.0231	4.55275	1.29e-27
Unigene27139_All	0.4946	11.4629	4.53457	3.32e-11
Unigene7223_All	0.9957	23.0752	4.53449	1.26e-32
Unigene27495_All	0.6477	14.9022	4.52406	2.4e-16
Unigene25934_All	0.2305	5.2288	4.50364	7.73e-06
CL1957.Contig2_All	0.2254	5.1131	4.50364	7.73e-06
Unigene26276_All	0.2522	5.7206	4.50353	7.73e-06
Unigene23464_All	0.4784	10.8503	4.50337	6.11e-11
Unigene27408_All	0.7869	17.8465	4.50332	2.77e-21
Unigene26716_All	1.3408	30.0317	4.48532	1.55e-36
Unigene21359_All	0.4875	10.8176	4.47183	1.12e-10
CL902.Contig2_All	0.8784	19.4903	4.47173	9.65e-21
Unigene9371_All	0.2838	6.1578	4.43947	2.05e-10
Unigene26529_All	0.3174	6.8867	4.43944	2.05e-10
Unigene25532_All	0.2403	5.2138	4.43943	1.4e-05
Unigene22731_All	0.1687	3.66	4.43931	1.4e-05
Unigene16424_All	0.2168	4.7035	4.4393	1.4e-05
Unigene18930_All	0.2295	4.9789	4.43926	1.4e-05
Unigene27977_All	0.2123	4.6055	4.43918	1.4e-05
CL1665.Contig3_All	0.5725	12.4193	4.43916	2.78e-15
Unigene21388_All	0.251	5.4449	4.43915	1.4e-05
Unigene25642_All	0.2381	5.165	4.43913	1.4e-05
CL2343.Contig1_All	0.1975	4.2842	4.4391	1.4e-05
Unigene28548_All	0.215	4.6638	4.4391	1.4e-05
Unigene18854_All	0.2275	4.9345	4.43897	1.4e-05
Unigene17696_All	1.1406	24.371	4.4173	1.32e-29
Unigene20459_All	0.6885	14.7104	4.41724	5.16e-15
Unigene9063_All	0.9163	19.5184	4.41287	1.28e-24
Unigene27379_All	1.0355	22.0573	4.41286	1.28e-24
Unigene27772_All	0.406	8.6071	4.40598	3.74e-10
Unigene16257_All	0.5558	11.6926	4.39489	9.53e-15
Unigene26471_All	0.9222	19.3237	4.38915	2.13e-19
Unigene25945_All	0.2326	4.8177	4.37242	2.53e-05
CL2184.Contig2_All	0.1612	3.3388	4.37241	2.53e-05
Unigene20393_All	0.3639	7.5363	4.37224	6.82e-10
Unigene25807_All	0.3889	8.054	4.37223	6.81e-10
CL1643.Contig1_All	0.5181	10.7296	4.37222	1.76e-14
Unigene26187_All	0.9348	19.3592	4.37222	3.95e-19
Unigene24272_All	0.2088	4.3241	4.37221	2.53e-05
Unigene20724_All	0.2295	4.7526	4.37215	2.53e-05
Unigene7490_All	0.5401	11.1846	4.37214	1.76e-14
Unigene25806_All	0.203	4.2035	4.37204	2.53e-05
Unigene25144_All	0.4264	8.8291	4.37199	6.81e-10
Unigene23743_All	0.2063	4.2716	4.37196	2.53e-05
Unigene25335_All	0.5812	11.8441	4.34899	3.22e-14
CL2105.Contig1_All	1.0749	21.835	4.34437	2.86e-23
Unigene24266_All	0.4299	8.6916	4.33755	1.24e-09
Unigene19116_All	0.3934	7.9533	4.33748	1.24e-09
Unigene27263_All	0.459	9.2789	4.33739	1.24e-09
Unigene1330_All	0.9222	18.6417	4.33731	1.36e-18
Unigene5374_All	0.8938	17.9813	4.3304	5.29e-23
Unigene25472_All	0.5619	11.2674	4.3257	5.95e-14
Unigene26783_All	0.2497	4.9257	4.30206	4.56e-05
Unigene28409_All	0.2449	4.8309	4.30203	4.56e-05
Unigene27718_All	0.3419	6.7439	4.30194	2.27e-09
Unigene25388_All	0.4829	9.5245	4.30185	2.27e-09
CL3683.Contig1_All	0.6979	13.7649	4.30183	1.09e-13
Unigene26676_All	0.385	7.5932	4.30178	1.09e-13
Unigene19377_All	0.4899	9.6619	4.30175	2.27e-09
Unigene26791_All	0.8066	15.9077	4.30173	6.85e-27
Unigene25720_All	0.4653	9.1766	4.30173	2.27e-09
Unigene23609_All	0.4509	8.8923	4.30168	2.27e-09
Unigene24924_All	0.4971	9.8033	4.30166	2.27e-09
Unigene19469_All	0.2285	4.506	4.30158	4.56e-05
Unigene28556_All	0.2235	4.4072	4.30152	4.56e-05
Unigene26240_All	1.8261	35.8355	4.29455	1.77e-44
Unigene27296_All	1.8663	36.6231	4.2945	1.77e-44
Unigene24333_All	1.2969	25.3949	4.2914	4.5e-31
Unigene9217_All	0.5839	11.3728	4.28372	8.54e-18
Unigene24584_All	0.7101	13.8296	4.28359	8.54e-18
Unigene18217_All	0.6271	12.2126	4.28353	8.53e-18
Unigene26982_All	1.4897	28.9404	4.27999	6.17e-44
Unigene25027_All	1.0957	21.2492	4.27748	2.37e-26
Unigene28240_All	0.3774	7.2571	4.26523	4.11e-09
Unigene26149_All	0.395	7.5947	4.26507	4.11e-09
Unigene27136_All	0.3256	6.2602	4.26504	4.11e-09
Unigene7128_All	0.4469	8.5205	4.25291	3.65e-13
Unigene25941_All	0.7384	14.0774	4.25283	3.65e-13
CL1087.Contig1_All	0.4979	9.4919	4.25277	3.65e-13
Unigene24120_All	1.0742	20.4296	4.24933	5.5e-30
Unigene26266_All	0.6153	11.6503	4.24293	2.16e-21
Unigene24780_All	0.7109	13.3199	4.22779	6.61e-13
Unigene2894_All	1.0996	20.6027	4.22778	2.82e-25
Unigene27855_All	0.4549	8.5232	4.22777	7.49e-09
Unigene28332_All	0.2295	4.3	4.22777	8.2e-05
Unigene27453_All	1.2189	22.8371	4.22773	3.99e-21
Unigene25446_All	0.3466	6.4938	4.22772	7.49e-09
Unigene27580_All	0.4509	8.4477	4.22768	7.48e-09
CL1989.Contig3_All	0.4211	7.8892	4.22764	7.48e-09
Unigene28559_All	0.2359	4.4194	4.2276	8.2e-05
Unigene22130_All	0.1975	3.7	4.2276	8.2e-05
Unigene22975_All	0.2141	4.0109	4.22757	8.2e-05
Unigene21200_All	1.4798	27.3098	4.20594	6.64e-29
CL3009.Contig2_All	0.5619	10.3439	4.20232	1.21e-12
Unigene25899_All	0.5619	10.3439	4.20232	1.2e-12
Unigene27771_All	0.6041	11.1207	4.20232	1.2e-12
Unigene25772_All	0.5682	10.4592	4.20223	1.2e-12
CL1722.Contig3_All	0.6477	11.9218	4.20213	1.2e-12
Unigene26097_All	0.4469	8.1533	4.18936	1.35e-08
Unigene24169_All	0.3788	6.9106	4.1893	1.35e-08
Unigene25297_All	0.4611	8.4115	4.18921	1.35e-08
CL2409.Contig1_All	0.4109	7.4957	4.1892	1.35e-08
Unigene27604_All	0.4318	7.8769	4.18919	1.35e-08
Unigene3001_All	1.377	25.0454	4.18495	1.81e-36
Unigene27384_All	0.721	13.0344	4.17618	2.18e-12
Unigene24668_All	0.721	13.0344	4.17618	2.18e-12
Unigene20182_All	0.1839	3.2648	4.15	0.00014749
Unigene27806_All	0.4717	8.3736	4.14991	2.45e-08
Unigene24564_All	0.6163	10.9397	4.1498	3.97e-12
Unigene27315_All	1.1364	20.1714	4.14977	1.14e-23
CL1228.Contig3_All	0.7101	12.6042	4.14974	6.1e-16
Unigene27311_All	0.9139	16.2215	4.14973	6.1e-16
Unigene26647_All	0.502	8.9099	4.14965	2.45e-08
Unigene26557_All	0.507	8.9985	4.14963	2.45e-08
CL3669.Contig2_All	0.2381	4.2259	4.14962	0.000147469
Unigene23845_All	0.215	3.8158	4.14958	0.000147479
CL1062.Contig1_All	1.1424	20.0516	4.13358	1.58e-19
Unigene24729_All	0.5856	10.2023	4.12284	7.14e-12
Unigene22494_All	0.5558	9.683	4.12282	7.15e-12
Unigene1371_All	0.5199	9.0572	4.12276	7.15e-12
Unigene26702_All	0.6239	10.8686	4.12271	7.14e-12
CL3622.Contig2_All	1.9786	34.3075	4.11597	8.13e-46
Unigene27575_All	0.4125	7.1193	4.10927	4.4e-08
Unigene19261_All	0.443	7.6455	4.10923	4.4e-08
Unigene19375_All	0.3652	6.3027	4.10921	4.4e-08
Unigene26083_All	0.7661	13.2215	4.10921	2.03e-15
CL680.Contig2_All	0.9263	15.986	4.10919	2.03e-15
Unigene24555_All	0.4336	7.4828	4.10914	4.4e-08
Unigene34165_All	0.9798	16.9083	4.1091	2.03e-15
Unigene27512_All	0.8861	15.291	4.10907	2.03e-15
Unigene26415_All	0.4923	8.495	4.109	4.4e-08
CL2011.Contig1_All	1.1291	19.3452	4.09873	4.02e-30
Unigene14331_All	0.4837	8.2676	4.09528	1.3e-11
Unigene26934_All	0.4979	8.51	4.09523	1.3e-11
Unigene25287_All	1.1579	19.6019	4.08141	2.43e-22
CL317.Contig5_All	0.0277	0.4652	4.06989	0.000262898
CL317.Contig1_All	0.03	0.503	4.06752	0.000262933
CL2513.Contig2_All	0.2485	4.1664	4.06748	0.00026288
Unigene25111_All	0.3816	6.3978	4.06744	7.94e-08
Unigene35032_All	0.2403	4.0288	4.06744	0.000262951
Unigene26429_All	0.7604	12.7479	4.06736	2.36e-11
Unigene24329_All	1.2898	21.623	4.06735	4.48e-22
Unigene24114_All	0.7076	11.8626	4.06734	1.8e-18
Unigene25349_All	0.8087	13.5573	4.06732	6.76e-15
Unigene26582_All	0.5199	8.7154	4.06726	2.36e-11
Unigene24198_All	0.3526	5.9108	4.06725	7.94e-08
Unigene28028_All	0.4632	7.7646	4.0672	2.36e-11
Unigene20289_All	0.215	3.6038	4.06711	0.000262863
CL932.Contig3_All	0.2187	3.6657	4.06706	0.000262916
CL3558.Contig1_All	0.2206	3.6974	4.06701	0.000262845
Unigene27337_All	1.486	24.7022	4.05513	2.02e-25
Unigene5242_All	0.794	13.1803	4.0531	8.27e-22
Unigene3147_All	0.9292	15.4238	4.05303	8.26e-22
CL1194.Contig3_All	0.6389	10.5523	4.04582	1.24e-14
Unigene24115_All	0.5363	8.8143	4.03873	4.28e-11
CL1387.Contig3_All	0.6824	11.2147	4.03863	4.28e-11
Unigene22753_All	0.4142	6.7397	4.02428	1.44e-07
Unigene19406_All	0.4336	7.0552	4.02425	1.44e-07
CL2953.Contig1_All	0.4509	7.3362	4.02415	1.44e-07
Unigene19091_All	0.4318	7.0253	4.02412	1.44e-07
Unigene24533_All	0.502	8.1674	4.02412	1.44e-07
Unigene3197_All	1.1042	17.8879	4.01791	1.27e-24
CL1372.Contig1_All	0.9686	15.6647	4.01547	1.1e-17
Unigene27573_All	0.7278	11.7231	4.00967	7.77e-11
Unigene26496_All	0.6395	10.3006	4.00964	7.77e-11
Unigene11095_All	0.5682	9.1518	4.00958	7.77e-11
Unigene27189_All	0.6704	10.7976	4.00954	7.77e-11
Unigene27742_All	0.5812	9.3606	4.00949	7.77e-11
Unigene34766_All	2.068	33.1855	4.00424	4.08e-38
CL2225.Contig1_All	1.2095	19.3811	4.00217	1.02e-27
Unigene26472_All	0.6482	10.3552	3.99777	2.01e-17
Unigene26575_All	1.4023	22.3553	3.99475	9.48e-21
CL1212.Contig3_All	0.0433	0.6836	3.98071	0.000469063
Unigene1521_All	0.3788	5.9767	3.97984	2.57e-07
CL317.Contig12_All	0.0288	0.4544	3.97982	0.000469093
Unigene25312_All	0.3996	6.3048	3.97982	2.57e-07
Unigene15882_All	1.2083	19.0641	3.97981	1.74e-20
Unigene7479_All	1.4036	22.1451	3.97978	6.25e-34
Unigene27909_All	0.4509	7.1139	3.97976	2.57e-07
Unigene19971_All	0.6948	10.9618	3.97974	1.4e-10
Unigene27046_All	0.6369	10.0483	3.97974	1.4e-10
Unigene26652_All	0.4971	7.8426	3.97972	2.57e-07
CL718.Contig5_All	0.0935	1.475	3.9796	0.000469003
Unigene18216_All	0.149	2.3505	3.97958	0.000468973
CL317.Contig15_All	0.0292	0.4604	3.97885	0.000469033
CL3261.Contig1_All	1.1542	18.048	3.96687	1.44e-23
Unigene24949_All	0.5533	8.6464	3.96597	1.48e-43
Unigene6746_All	0.9951	15.5043	3.96168	6.7e-17
Unigene25366_All	0.999	15.5158	3.95711	1.36e-13
Unigene27570_All	0.9222	14.3223	3.95704	1.36e-13
CL1260.Contig1_All	0.5942	9.2281	3.95701	1.36e-13
Unigene13027_All	1.5439	23.9246	3.95384	2.66e-23
Unigene23420_All	0.5478	8.4637	3.94957	2.51e-10
Unigene24607_All	0.6395	9.8802	3.94952	2.51e-10
Unigene34312_All	0.5856	9.0474	3.94952	2.51e-10
Unigene24327_All	0.6793	10.4949	3.9495	2.51e-10
CL92.Contig2_All	1.0726	16.571	3.94948	5.84e-20
Unigene10066_All	1.0483	16.127	3.94335	1.22e-16
Unigene26124_All	0.443	6.7717	3.93414	4.6e-07
Unigene14842_All	0.7778	11.8893	3.93412	2.46e-13
Unigene27646_All	0.6595	10.0809	3.93411	2.46e-13
Unigene25248_All	0.4852	7.4166	3.93411	4.6e-07
Unigene1512_All	0.5773	8.8243	3.93409	2.46e-13
Unigene20282_All	0.3904	5.9674	3.93408	4.6e-07
Unigene27720_All	0.4392	6.7133	3.93407	4.6e-07
Unigene28198_All	0.459	7.0157	3.93402	4.61e-07
Unigene25631_All	0.9208	14.0737	3.93397	1.06e-19
Unigene27557_All	0.8185	12.51	3.93396	2.46e-13
Unigene25236_All	0.4264	6.5167	3.93386	4.6e-07
Unigene25322_All	1.7743	26.9956	3.9274	8.88e-23
Unigene19770_All	0.7492	11.329	3.91853	4.52e-10
Unigene1231_All	1.6435	24.7525	3.91273	3.53e-35
Unigene26458_All	0.9705	14.594	3.9105	4.42e-13
Unigene24669_All	0.8218	12.3578	3.91049	4.42e-13
Unigene24654_All	1.1145	16.6426	3.90041	2.96e-22
Unigene21049_All	0.2264	3.3494	3.88696	0.000830813
Unigene19407_All	0.2254	3.3346	3.88695	0.000830912
Unigene25031_All	0.3613	5.3449	3.88689	8.22e-07
CL1437.Contig4_All	0.1937	2.8655	3.88689	0.000830962
Unigene24766_All	0.4717	6.978	3.88687	8.21e-07
Unigene24645_All	0.7278	10.7661	3.88681	8.09e-10
Unigene28223_All	0.4469	6.6108	3.8868	8.22e-07
CL2466.Contig1_All	0.6213	9.1906	3.8868	7.93e-13
Unigene28010_All	0.4674	6.914	3.88679	8.21e-07
Unigene20143_All	0.6979	10.3236	3.88678	7.93e-13
CL493.Contig2_All	0.2196	3.2484	3.88678	0.000830862
Unigene25175_All	0.8421	12.4566	3.88677	7.93e-13
Unigene24526_All	1.0483	15.5067	3.88677	7.34e-16
Unigene25734_All	1.1579	17.1279	3.88677	6.45e-19
Unigene24648_All	0.4336	6.4138	3.88674	8.21e-07
Unigene24234_All	0.4995	7.3885	3.88672	8.22e-07
Unigene27285_All	1.0219	15.1157	3.88672	5.42e-22
Unigene25489_All	0.5518	8.162	3.88671	8.09e-10
Unigene24437_All	0.4529	6.6989	3.88666	8.22e-07
Unigene25991_All	0.5879	8.6957	3.88666	8.09e-10
Unigene4861_All	0.9292	13.7439	3.88666	6.45e-19
Unigene34838_All	0.2123	3.1401	3.88663	0.000831011
Unigene16642_All	1.8278	26.8106	3.87462	8.29e-25
CL3258.Contig1_All	0.976	14.2448	3.86741	1.33e-15
Unigene22925_All	0.8784	12.8203	3.86741	1.33e-15
Unigene3769_All	1.1222	16.3784	3.86739	1.33e-15
Unigene25177_All	0.6083	8.8485	3.86258	1.42e-12
Unigene24279_All	0.8456	12.2998	3.86252	1.42e-12
Unigene26713_All	1.4454	21.0231	3.86243	1.52e-24
Unigene3349_All	0.9659	14.0486	3.86241	1.42e-12
Unigene3672_All	0.6395	9.2495	3.85436	1.45e-09
Unigene27404_All	0.7109	10.282	3.85433	1.45e-09
Unigene25140_All	0.6369	9.211	3.85422	1.46e-09
Unigene25818_All	0.609	8.8073	3.85419	1.45e-09
Unigene4795_All	1.5922	22.962	3.85015	2.77e-24
Unigene1041_All	1.0614	15.2353	3.84338	4.13e-27
Unigene21302_All	0.3816	5.457	3.83797	1.46e-06
Unigene34147_All	0.4142	5.9228	3.83788	1.46e-06
Unigene27754_All	0.4411	6.3074	3.83787	1.46e-06
Unigene24740_All	1.3708	19.601	3.83784	3.89e-18
Unigene35001_All	0.4696	6.7143	3.83773	1.46e-06
Unigene27840_All	0.4807	6.8727	3.83767	1.46e-06
Unigene23941_All	0.2661	3.8042	3.83755	1.46e-06
Unigene24826_All	0.5834	8.2458	3.8211	2.6e-09
Unigene25383_All	0.5599	7.9135	3.82107	2.6e-09
Unigene28106_All	0.6948	9.82	3.82105	2.6e-09
Unigene26121_All	0.9536	13.4336	3.81632	1.1e-20
Unigene24811_All	0.8352	11.7368	3.81277	4.55e-12
Unigene22478_All	0.9893	13.9018	3.81272	4.55e-12
Unigene27177_All	0.999	14.0381	3.81272	4.55e-12
Unigene34220_All	0.8978	12.6158	3.81269	4.55e-12
Unigene25680_All	0.8218	11.5475	3.81265	4.56e-12
Unigene6713_All	3.3441	46.944	3.81125	1.21e-49
Unigene27033_All	0.6848	9.5891	3.80764	7.83e-15
Unigene15596_All	1.2911	18.0204	3.80296	1.08e-37
Unigene26191_All	1.5506	21.6258	3.80186	2.02e-20
Unigene34605_All	1.836	25.5735	3.80001	3.09e-23
Unigene27380_All	0.4299	5.9357	3.78735	2.6e-06
CL2737.Contig2_All	0.3665	5.0603	3.78734	2.6e-06
Unigene34386_All	0.4875	6.7309	3.78733	2.6e-06
Unigene22154_All	0.3899	5.383	3.78723	4.62e-09
Unigene26300_All	0.7384	10.194	3.78717	8.12e-12
Unigene18914_All	1.4697	20.2899	3.78717	2.31e-17
CL555.Contig3_All	0.5095	7.0338	3.78715	4.62e-09
Unigene27967_All	0.579	7.993	3.7871	4.62e-09
Unigene25520_All	0.3601	4.9709	3.78704	2.6e-06
Unigene4807_All	10.3188	141.822	3.78073	8.82e-137
Unigene24595_All	1.0293	14.0406	3.76987	4.17e-17
Unigene16757_All	0.9798	13.3334	3.76641	2.54e-14
Unigene7536_All	1.782	24.2023	3.76357	1.47e-61
Unigene24550_All	0.8119	11.0091	3.76125	1.46e-11
Unigene24472_All	0.8055	10.9221	3.76122	1.46e-11
Unigene7164_All	1.6072	21.7133	3.75596	7.63e-28
Unigene25753_All	0.6065	8.1742	3.7525	8.32e-09
Unigene28131_All	0.5682	7.6577	3.75244	8.31e-09
CL1281.Contig3_All	0.6885	9.2789	3.75243	8.32e-09
Unigene27629_All	0.629	8.477	3.75242	8.32e-09
Unigene5585_All	0.5661	7.6293	3.75242	8.31e-09
Unigene27385_All	1.6033	21.6075	3.75242	5.11e-25
Unigene27289_All	0.5518	7.4365	3.75241	8.32e-09
Unigene27340_All	0.4747	6.3972	3.75235	8.32e-09
Unigene5331_All	1.0659	14.2947	3.74534	4.58e-14
CL496.Contig3_All	0.5044	6.7155	3.73485	4.63e-06
Unigene24342_All	0.4674	6.2226	3.73479	4.64e-06
Unigene24379_All	0.4142	5.5143	3.73478	4.63e-06
Unigene27035_All	0.6574	8.7518	3.73474	2.61e-11
CL1016.Contig2_All	3.4108	45.4068	3.73473	1.29e-43
Unigene26040_All	0.9018	12.0047	3.73465	2.61e-11
Unigene27797_All	0.386	5.1384	3.73465	4.64e-06
Unigene28171_All	0.4318	5.748	3.73462	4.63e-06
Unigene21286_All	0.4762	6.3389	3.73459	4.63e-06
CL569.Contig1_All	0.1877	2.4982	3.73439	4.63e-06
Unigene25320_All	1.6494	21.8678	3.72879	1.7e-24
Unigene3749_All	1.377	18.1957	3.724	4.61e-27
CL2740.Contig5_All	0.443	5.8251	3.7169	1.48e-08
Unigene28253_All	0.5619	7.3885	3.7169	1.48e-08
Unigene21696_All	0.7142	9.391	3.71688	1.48e-08
Unigene17850_All	1.2131	15.9498	3.71677	2.47e-16
Unigene24718_All	1.9937	25.9946	3.70469	5.61e-24
Unigene19285_All	0.7076	9.211	3.70235	1.49e-13
Unigene14270_All	1.3586	17.6851	3.70234	1.54e-26
Unigene15996_All	0.9366	12.191	3.70224	1.49e-13
Unigene27399_All	0.9034	11.7587	3.70222	1.49e-13
Unigene17062_All	2.099	27.2848	3.70032	4.15e-29
Unigene25361_All	3.0613	39.6759	3.69605	7.46e-37
Unigene24517_All	0.4776	6.1232	3.68041	2.62e-08
Unigene21571_All	0.3845	4.9294	3.68036	8.19e-06
CL2448.Contig2_All	0.6979	8.9472	3.68034	2.62e-08
Unigene24938_All	0.8822	11.3098	3.68032	8.4e-11
Unigene28232_All	0.6449	8.2676	3.68032	2.62e-08
Unigene26985_All	0.6916	8.8662	3.68031	2.62e-08
Unigene27038_All	0.6854	8.7867	3.6803	2.62e-08
CL1949.Contig1_All	0.5873	7.529	3.68029	8.4e-11
Unigene24400_All	0.8599	11.0235	3.68027	8.4e-11
CL1615.Contig3_All	1.6542	21.2059	3.68026	5.09e-26
Unigene24551_All	0.7749	9.9337	3.68025	8.4e-11
Unigene27398_All	1.2514	16.0421	3.68025	2.33e-18
Unigene25132_All	0.6114	7.8377	3.68024	2.62e-08
Unigene26767_All	0.793	10.1656	3.68023	8.4e-11
Unigene24816_All	0.772	9.8961	3.68019	8.39e-11
CL4304.Contig2_All	0.6018	7.7143	3.68018	2.62e-08
Unigene24325_All	0.445	5.7043	3.68017	8.19e-06
Unigene25853_All	0.502	6.4349	3.68016	8.19e-06
Unigene25836_All	0.4807	6.1617	3.68012	8.19e-06
Unigene12877_All	1.0056	12.7257	3.66162	1.43e-15
Unigene27455_All	0.8965	11.3449	3.6616	1.43e-15
Unigene11223_All	0.9263	11.6926	3.65797	4.74e-13
CL2920.Contig2_All	1.044	13.1782	3.65796	4.74e-13
Unigene34956_All	1.2549	15.8398	3.65791	4.74e-13
Unigene24049_All	0.7936	10.017	3.65789	4.75e-13
Unigene27669_All	1.0398	13.1244	3.65787	4.74e-13
CL1480.Contig3_All	0.7449	9.402	3.65785	4.75e-13
CL3471.Contig2_All	2.2556	28.3918	3.65389	4.7e-43
Unigene12817_All	0.6194	7.7882	3.65235	1.49e-10
Unigene25306_All	0.6771	8.5127	3.65218	1.49e-10
Unigene17833_All	0.6102	7.6716	3.65217	1.49e-10
Unigene1070_All	1.8777	23.4544	3.64282	1.31e-37
Unigene25576_All	0.7244	9.0483	3.64279	4.64e-08
Unigene27412_All	0.9798	12.2384	3.64278	2.57e-15
Unigene24448_All	0.5879	7.343	3.64273	4.64e-08
Unigene26802_All	0.6477	8.0898	3.64271	4.64e-08
Unigene20827_All	1.1173	13.8826	3.63519	8.42e-13
Unigene24737_All	1.3486	16.698	3.63014	1.98e-22
Unigene20802_All	0.5044	6.218	3.62381	1.44e-05
Unigene34759_All	2.277	28.068	3.62372	2.07e-39
Unigene21257_All	0.918	11.3157	3.62369	2.64e-10
Unigene28329_All	0.4784	5.8969	3.62367	1.44e-05
Unigene24464_All	0.4807	5.9247	3.62353	1.44e-05
Unigene27293_All	2.4821	30.5315	3.62067	1.17e-46
Unigene27331_All	1.0933	13.369	3.61213	1.5e-12
Unigene26430_All	0.7582	9.2708	3.61204	1.49e-12
Unigene18420_All	1.3148	16.0449	3.6092	1.27e-19
Unigene21177_All	0.6733	8.1892	3.6044	8.22e-08
Unigene26519_All	0.7604	9.2485	3.60439	8.22e-08
Unigene25539_All	0.9767	11.8782	3.60426	8.23e-15
Unigene24101_All	0.6646	8.0824	3.60423	8.22e-08
Unigene27349_All	0.5976	7.2195	3.59465	4.68e-10
Unigene24292_All	0.8938	10.7976	3.59461	4.68e-10
CL2620.Contig2_All	0.8709	10.5207	3.59458	4.69e-10
Unigene26402_All	0.8527	10.3006	3.59455	4.68e-10
Unigene5558_All	0.9098	10.9455	3.58864	2.64e-12
Unigene20168_All	0.9798	11.7875	3.58863	2.64e-12
Unigene27465_All	0.8298	9.9829	3.58862	2.64e-12
Unigene25989_All	1.0749	12.9314	3.5886	2.64e-12
Unigene20104_All	1.4218	17.0588	3.58473	1.48e-14
Unigene24636_All	1.3467	16.157	3.58466	1.48e-14
Unigene22849_All	0.3069	3.6319	3.56488	2.53e-05
Unigene27326_All	0.8407	9.9489	3.56487	4.67e-12
Unigene24798_All	0.6213	7.3524	3.56485	1.46e-07
Unigene25492_All	0.6213	7.3524	3.56485	1.46e-07
Unigene27666_All	1.0794	12.7733	3.56483	4.67e-12
Unigene25419_All	0.8672	10.2621	3.56482	8.26e-10
Unigene2850_All	0.8876	10.5035	3.56482	4.67e-12
Unigene24099_All	1.3647	16.1491	3.5648	3.8e-21
Unigene22757_All	0.656	7.7627	3.56479	1.46e-07
Unigene25288_All	1.4912	17.6459	3.56479	2.62e-14
CL983.Contig1_All	0.5994	7.0929	3.56478	1.46e-07
Unigene27568_All	0.8251	9.7636	3.56477	8.27e-10
Unigene27503_All	1.0231	12.1064	3.56475	4.67e-12
Unigene3643_All	0.7331	8.6748	3.56475	2.62e-14
Unigene25471_All	0.6617	7.8299	3.56474	8.27e-10
Unigene25782_All	0.9659	11.4294	3.56473	8.26e-10
Unigene22930_All	0.4971	5.882	3.5647	2.53e-05
Unigene25377_All	0.4264	5.0452	3.56463	2.53e-05
Unigene22841_All	1.8035	21.1193	3.54969	1.33e-18
Unigene4881_All	1.2465	14.5962	3.54964	1.33e-18
Unigene11182_All	1.2875	15.0544	3.54754	2.53e-16
Unigene27765_All	0.9331	10.8581	3.5406	8.24e-12
Unigene27313_All	2.6016	30.145	3.53445	2.78e-27
Unigene24426_All	0.6429	7.4491	3.5344	1.47e-09
Unigene35124_All	0.9018	10.4485	3.53434	1.47e-09
CL3968.Contig2_All	0.6449	7.4197	3.52421	2.56e-07
Unigene16660_All	0.6793	7.8154	3.5242	2.56e-07
Unigene25340_All	1.3959	16.059	3.52411	8.37e-14
Unigene27360_All	1.4301	16.3947	3.51904	4.26e-18
Unigene16623_All	0.7838	8.9662	3.51594	1.46e-11
Unigene27793_All	0.9798	11.2078	3.51587	1.46e-11
Unigene25343_All	1.3845	15.8371	3.51587	2.01e-22
Unigene24012_All	3.6555	41.6804	3.51123	1.62e-35
CL3570.Contig2_All	1.5034	17.1316	3.51036	3.97e-20
Unigene14834_All	0.4739	5.3747	3.50353	4.44e-05
Unigene34533_All	0.4829	5.4766	3.50348	4.43e-05
Unigene22786_All	0.6908	7.8343	3.50346	2.59e-09
Unigene26153_All	0.4392	4.9809	3.50346	4.43e-05
Unigene25662_All	0.4674	5.3007	3.50345	4.43e-05
Unigene21875_All	0.4411	5.0024	3.50344	4.43e-05
Unigene21692_All	0.4159	4.7166	3.50344	4.43e-05
Unigene26237_All	3.9041	44.2743	3.50341	4.76e-44
Unigene24609_All	0.8527	9.67	3.50341	2.59e-09
Unigene24220_All	0.4899	5.5556	3.50338	4.44e-05
Unigene26994_All	0.4489	5.0906	3.50337	4.44e-05
Unigene27945_All	0.4653	5.2765	3.50335	4.44e-05
Unigene27736_All	0.7126	8.0808	3.50333	2.59e-09
Unigene26172_All	0.507	5.7491	3.50328	4.44e-05
CL1008.Contig1_All	0.6739	7.5761	3.49085	2.6e-11
Unigene14852_All	1.0794	12.1347	3.49084	2.59e-11
Unigene24351_All	1.2189	13.7023	3.49077	2.6e-11
Unigene26411_All	1.5557	17.4504	3.48762	1.35e-17
CL1004.Contig1_All	0.4776	5.3382	3.48248	4.5e-07
Unigene25118_All	0.6138	6.8603	3.48243	4.5e-07
Unigene25837_All	0.564	6.3034	3.48236	4.51e-07
CL3716.Contig1_All	0.656	7.3314	3.48232	4.5e-07
[truncated: 10,013 more rows]

## Sheet: dark vs Uv light.diff_
geneID(12950)	dark_FPKM	Uv_light_FPKM	log2 Ratio(Uv_light/dark)	FDR
Unigene22728_All	0	719.473	19.4566	0
Unigene22729_All	0	196.896	17.5871	2.35e-277
Unigene22730_All	0	146.533	17.1609	1.69e-254
Unigene19264_All	0	50.1755	15.6147	1.19e-61
Unigene18637_All	0	40.3286	15.2995	1.9e-55
Unigene22391_All	0	28.5603	14.8017	2.63e-35
Unigene19395_All	0	26.7007	14.7046	2.6e-31
Unigene19450_All	0	23.7446	14.5353	3.72e-29
CL2105.Contig2_All	0	23.7351	14.5347	6.3e-28
Unigene19936_All	0	23.2707	14.5062	1.84e-37
Unigene19249_All	0	22.7662	14.4746	7.54e-29
Unigene22336_All	0	21.8594	14.416	2.58e-27
Unigene17829_All	0	20.0632	14.2923	3.71e-29
Unigene22784_All	0	19.1988	14.2287	1.53e-28
Unigene7508_All	0	19.0828	14.22	4.36e-26
Unigene22309_All	0	18.7069	14.1913	5.3e-31
Unigene22601_All	0	18.5555	14.1796	8.8e-26
Unigene22795_All	0	18.5276	14.1774	1.19e-23
Unigene34500_All	0	18.1461	14.1474	3.21e-21
Unigene22777_All	0	18.1437	14.1472	1.58e-21
CL3522.Contig1_All	0	17.5019	14.0952	4.42e-30
CL153.Contig2_All	0	17.3935	14.0863	3.21e-21
Unigene21074_All	0	17.2864	14.0773	4.01e-46
Unigene22791_All	0	17.2447	14.0739	1.58e-21
Unigene22890_All	0	17.0516	14.0576	1.95e-22
Unigene21734_All	0	17.007	14.0538	1.06e-26
Unigene24453_All	0	16.6449	14.0228	1.59e-21
Unigene9304_All	0	16.6205	14.0207	4.35e-26
CL1787.Contig3_All	0	16.5746	14.0167	5.93e-24
Unigene19004_All	0	16.5355	14.0133	6.46e-21
Unigene19295_All	0	16.5014	14.0103	1.59e-21
Unigene5344_All	0	16.3394	13.9961	3.21e-21
Unigene21765_All	0	16.3119	13.9936	7.89e-22
Unigene19389_All	0	16.155	13.9797	2.4e-23
Unigene27300_All	0	15.8131	13.9488	1.72e-18
Unigene8884_All	0	15.6323	13.9322	6.47e-21
Unigene19974_All	0	15.5289	13.9227	7.9e-22
Unigene22818_All	0	15.0527	13.8777	2.61e-20
Unigene22903_All	0	15.0157	13.8742	5.25e-20
Unigene24995_All	0	14.9902	13.8717	2.61e-20
Unigene22811_All	0	14.7966	13.853	6.89e-18
Unigene22732_All	0	14.587	13.8324	5.53e-17
Unigene25803_All	0	14.5792	13.8316	4.26e-19
Unigene21164_All	0	14.4551	13.8193	4.26e-19
Unigene22889_All	0	14.4428	13.8181	3.45e-18
Unigene20124_All	0	14.3787	13.8116	2.13e-19
Unigene5388_All	0	14.3256	13.8063	7.89e-22
Unigene22695_All	0	14.2865	13.8024	8.55e-19
Unigene19378_All	0	13.6092	13.7323	5.92e-24
Unigene20102_All	0	13.5878	13.73	4.26e-19
Unigene21166_All	0	13.5383	13.7248	1.38e-17
Unigene20602_All	0	13.48	13.7185	2.2e-16
Unigene20122_All	0	13.3816	13.708	1.3e-20
Unigene22335_All	0	13.2626	13.6951	1.72e-18
Unigene12544_All	0	13.1221	13.6797	1.1e-16
Unigene3503_All	0	13.0482	13.6716	1.3e-20
Unigene3135_All	0	12.9868	13.6648	5.92e-24
Unigene22228_All	0	12.9575	13.6615	8.55e-19
Unigene22770_All	0	12.8939	13.6544	1.1e-16
Unigene22759_All	0	12.7406	13.6371	5.52e-17
Unigene22850_All	0	12.7311	13.6361	1.75e-15
Unigene18186_All	0	12.687	13.6311	8.83e-16
Unigene20043_All	0	12.687	13.6311	1.38e-14
Unigene12574_All	0	12.6299	13.6246	8.83e-16
Unigene34675_All	0	12.6143	13.6228	1.75e-15
Unigene20741_All	0	12.6081	13.6221	2.75e-14
Unigene34987_All	0	12.5892	13.6199	4.41e-16
Unigene19396_All	0	12.5813	13.619	4.26e-19
Unigene22854_All	0	12.5661	13.6172	1.1e-16
CL654.Contig1_All	0	12.5486	13.6152	2.13e-19
Unigene22815_All	0	12.4431	13.6031	1.38e-14
Unigene26487_All	0	12.4064	13.5988	8.82e-16
Unigene18684_All	0	12.2975	13.5861	8.83e-16
Unigene22231_All	0	12.2462	13.58	2.61e-20
Unigene5539_All	0	12.2219	13.5772	1.75e-15
Unigene23016_All	0	12.2083	13.5756	1.38e-14
Unigene20211_All	0	12.2083	13.5756	1.38e-14
Unigene22193_All	0	12.132	13.5665	4.26e-19
Unigene26842_All	0	12.0357	13.555	3.48e-15
Unigene22801_All	0	12.0119	13.5522	1.08e-13
Unigene19686_All	0	11.9822	13.5486	5.52e-17
CL3968.Contig1_All	0	11.9312	13.5425	8.81e-16
Unigene22835_All	0	11.9292	13.5422	3.47e-15
Unigene22834_All	0	11.9125	13.5402	2.76e-17
Unigene19332_All	0	11.8978	13.5384	2.75e-14
Unigene22789_All	0	11.8807	13.5363	1.06e-19
Unigene20957_All	0	11.8766	13.5358	3.48e-15
Unigene9233_All	0	11.8537	13.533	7.21e-25
Unigene22858_All	0	11.8089	13.5276	4.42e-16
Unigene25828_All	0	11.8089	13.5276	4.41e-16
Unigene22972_All	0	11.7729	13.5232	3.48e-15
Unigene21574_All	0	11.7644	13.5221	1.38e-14
Unigene22338_All	0	11.6871	13.5126	2.14e-13
Unigene22394_All	0	11.6584	13.5091	1.97e-46
Unigene22838_All	0	11.6391	13.5067	6.93e-15
Unigene21823_All	0	11.6329	13.5059	1.95e-22
Unigene7188_All	0	11.5957	13.5013	3.46e-18
Unigene24172_All	0	11.5719	13.4983	2.76e-14
Unigene21251_All	0	11.5708	13.4982	3.48e-15
Unigene19362_All	0	11.5059	13.4901	1.75e-15
CL3569.Contig1_All	0	11.4442	13.4823	8.81e-16
Unigene21565_All	0	11.3977	13.4765	8.82e-16
Unigene5411_All	0	11.3677	13.4727	1.95e-22
Unigene21973_All	0	11.3394	13.4691	6.93e-15
Unigene19297_All	0	11.3028	13.4644	1.72e-18
Unigene22048_All	0	11.2742	13.4607	5.5e-14
Unigene20438_All	0	11.2551	13.4583	4.22e-13
Unigene19367_All	0	11.244	13.4569	2.13e-13
Unigene21672_All	0	11.164	13.4466	2.76e-14
Unigene26498_All	0	11.1303	13.4422	1.08e-13
Unigene8997_All	0	11.108	13.4393	1.38e-14
Unigene20369_All	0	11.1012	13.4384	8.34e-13
Unigene18975_All	0	11.0954	13.4377	2.76e-17
Unigene12846_All	0	11.0507	13.4319	1.38e-17
Unigene26012_All	0	10.9403	13.4174	5.52e-17
Unigene20581_All	0	10.9366	13.4169	4.22e-13
Unigene18653_All	0	10.8616	13.4069	5.52e-17
Unigene22865_All	0	10.8576	13.4064	6.89e-18
Unigene22292_All	0	10.784	13.3966	1.75e-15
Unigene22887_All	0	10.784	13.3966	8.35e-13
Unigene22669_All	0	10.784	13.3966	2.2e-16
Unigene20670_All	0	10.784	13.3966	1.75e-15
Unigene22103_All	0	10.784	13.3966	3.47e-15
Unigene22956_All	0	10.7316	13.3896	1.64e-12
Unigene16672_All	0	10.7001	13.3853	1.75e-15
Unigene12601_All	0	10.6823	13.3829	8.34e-13
Unigene21808_All	0	10.6444	13.3778	1.72e-18
CL1856.Contig2_All	0	10.6356	13.3766	4.21e-13
Unigene27649_All	0	10.6236	13.375	4.41e-16
Unigene34976_All	0	10.5914	13.3706	2.13e-13
Unigene19478_All	0	10.5683	13.3675	6.93e-15
Unigene23116_All	0	10.5389	13.3634	4.21e-13
Unigene19025_All	0	10.4103	13.3457	6.42e-12
Unigene21974_All	0	10.4093	13.3456	3.48e-15
Unigene20336_All	0	10.379	13.3414	1.64e-12
Unigene21864_All	0	10.379	13.3414	1.64e-12
Unigene27958_All	0	10.3347	13.3352	5.51e-14
Unigene23067_All	0	10.3347	13.3352	5.5e-14
Unigene22872_All	0	10.2579	13.3244	6.43e-12
Unigene20358_All	0	10.2218	13.3194	3.24e-12
Unigene22823_All	0	10.2201	13.3191	1.38e-17
Unigene23019_All	0	10.2081	13.3174	6.44e-12
Unigene24506_All	0	10.2071	13.3173	5.49e-14
Unigene21075_All	0	10.2057	13.3171	3.45e-18
Unigene20447_All	0	10.1523	13.3095	1.09e-13
Unigene34840_All	0	10.11	13.3035	8.35e-13
Unigene22907_All	0	10.0974	13.3017	3.48e-15
Unigene26333_All	0	10.0957	13.3015	2.13e-13
Unigene19046_All	0	10.0616	13.2966	6.43e-12
Unigene19310_All	0	10.0264	13.2915	1.08e-13
Unigene25354_All	0	10.0205	13.2907	8.33e-13
Unigene18775_All	0	9.9973	13.2873	1.72e-18
Unigene18915_All	0	9.8662	13.2683	4.22e-13
Unigene22980_All	0	9.838	13.2641	8.84e-16
CL3395.Contig2_All	0	9.8356	13.2638	5.53e-17
Unigene21831_All	0	9.7847	13.2563	2.76e-14
Unigene27758_All	0	9.7808	13.2557	6.44e-12
Unigene23284_All	0	9.7808	13.2557	6.43e-12
Unigene21763_All	0	9.6873	13.2419	4.41e-16
Unigene21114_All	0	9.6847	13.2415	2.5e-11
Unigene21616_All	0	9.6836	13.2413	2.13e-13
Unigene23002_All	0	9.6573	13.2374	4.91e-11
Unigene27430_All	0	9.6368	13.2343	8.35e-13
Unigene26626_All	0	9.6095	13.2302	4.91e-11
Unigene23213_All	0	9.5994	13.2287	2.76e-14
Unigene19431_All	0	9.5858	13.2267	3.25e-12
Unigene20511_All	0	9.5632	13.2233	2.76e-14
Unigene20308_All	0	9.5554	13.2221	8.34e-13
Unigene22819_All	0	9.5527	13.2217	1.08e-13
CL562.Contig1_All	0	9.5456	13.2206	2.5e-11
CL1256.Contig2_All	0	9.5456	13.2206	2.5e-11
Unigene22943_All	0	9.53	13.2183	1.27e-11
Unigene8946_All	0	9.5153	13.216	1.08e-13
Unigene21686_All	0	9.5153	13.216	4.91e-11
Unigene23078_All	0	9.4552	13.2069	2.5e-11
CL1465.Contig1_All	0	9.4545	13.2068	2.13e-19
Unigene19041_All	0	9.4422	13.2049	1.27e-11
CL896.Contig2_All	0	9.4266	13.2025	3.48e-15
Unigene14855_All	0	9.4166	13.201	3.92e-22
CL1497.Contig2_All	0	9.4046	13.1992	1.08e-13
Unigene23140_All	0	9.389	13.1968	9.57e-11
Unigene23291_All	0	9.356	13.1917	1.27e-11
Unigene22994_All	0	9.3279	13.1873	1.64e-12
Unigene19042_All	0	9.3226	13.1865	2.51e-11
Unigene27536_All	0	9.2965	13.1825	9.57e-11
Unigene23442_All	0	9.251	13.1754	9.58e-11
Unigene21837_All	0	9.2434	13.1742	1.38e-14
Unigene26499_All	0	9.2295	13.172	1.27e-11
Unigene21010_All	0	9.2232	13.1711	6.44e-12
Unigene20458_All	0	9.1686	13.1625	8.33e-13
Unigene22959_All	0	9.1471	13.1591	2.76e-17
Unigene18912_All	0	9.0641	13.1459	6.42e-12
Unigene10803_All	0	9.0508	13.1438	2.75e-14
CL1468.Contig3_All	0	9.0285	13.1403	4.91e-11
Unigene20580_All	0	8.9867	13.1336	2.51e-11
Unigene19850_All	0	8.9867	13.1336	2.5e-11
CL1015.Contig1_All	0	8.9542	13.1283	5.49e-14
Unigene20943_All	0	8.9271	13.124	3.47e-15
CL4251.Contig2_All	0	8.9105	13.1213	6.43e-12
Unigene24531_All	0	8.9064	13.1206	2.51e-11
Unigene21478_All	0	8.8601	13.1131	9.59e-11
Unigene22304_All	0	8.8601	13.1131	9.58e-11
Unigene23465_All	0	8.8429	13.1103	1.64e-12
Unigene3508_All	0	8.8333	13.1087	1.38e-14
Unigene24803_All	0	8.8317	13.1085	1.27e-11
Unigene22843_All	0	8.8276	13.1078	2.5e-11
Unigene25255_All	0	8.8138	13.1055	1.87e-10
Unigene21602_All	0	8.8087	13.1047	3.68e-10
CL4096.Contig1_All	0	8.8087	13.1047	3.67e-10
Unigene22948_All	0	8.8033	13.1038	1.38e-14
Unigene20215_All	0	8.8033	13.1038	3.25e-12
Unigene20300_All	0	8.7994	13.1032	2.76e-14
Unigene21544_All	0	8.7653	13.0976	3.67e-10
Unigene22570_All	0	8.762	13.097	6.43e-12
Unigene22614_All	0	8.732	13.0921	3.25e-12
Unigene19644_All	0	8.6885	13.0849	1.87e-10
Unigene19104_All	0	8.6837	13.0841	4.22e-13
Unigene23063_All	0	8.6741	13.0825	2.51e-11
Unigene24713_All	0	8.6377	13.0764	3.68e-10
Unigene12841_All	0	8.5959	13.0694	2.14e-13
Unigene21882_All	0	8.5843	13.0675	7.23e-10
Unigene23268_All	0	8.5843	13.0675	7.23e-10
Unigene23517_All	0	8.5843	13.0675	7.23e-10
Unigene23014_All	0	8.5587	13.0632	3.25e-12
Unigene19223_All	0	8.5019	13.0536	1.27e-11
CL2481.Contig2_All	0	8.4965	13.0527	8.82e-16
Unigene21610_All	0	8.4731	13.0487	3.68e-10
Unigene28581_All	0	8.458	13.0461	7.23e-10
Unigene19360_All	0	8.458	13.0461	7.23e-10
Unigene21709_All	0	8.4396	13.043	4.91e-11
Unigene27547_All	0	8.4396	13.043	4.91e-11
Unigene27674_All	0	8.413	13.0384	2.13e-13
CL1015.Contig3_All	0	8.378	13.0324	6.43e-12
Unigene23054_All	0	8.3759	13.032	7.23e-10
Unigene19833_All	0	8.3148	13.0215	3.67e-10
Unigene22769_All	0	8.2954	13.0181	1.27e-11
Unigene24761_All	0	8.2954	13.0181	7.24e-10
CL1308.Contig2_All	0	8.2954	13.0181	3.25e-12
CL3862.Contig4_All	0	8.2812	13.0156	2.58e-27
Unigene23075_All	0	8.2782	13.0151	2.5e-11
Unigene23029_All	0	8.2557	13.0112	7.24e-10
Unigene20112_All	0	8.2489	13.01	1.64e-12
Unigene19864_All	0	8.241	13.0086	9.57e-11
Unigene23369_All	0	8.2378	13.008	3.67e-10
Unigene20835_All	0	8.235	13.0076	8.33e-13
Unigene23128_All	0	8.221	13.0051	1.87e-10
Unigene16269_All	0	8.1697	12.9961	3.25e-12
Unigene23146_All	0	8.1697	12.9961	3.25e-12
Unigene22897_All	0	8.1697	12.9961	3.25e-12
Unigene34189_All	0	8.1697	12.9961	1.08e-13
Unigene18928_All	0	8.1537	12.9932	1.43e-09
Unigene23013_All	0	8.1389	12.9906	3.26e-12
Unigene20415_All	0	8.1322	12.9894	5.5e-14
Unigene34502_All	0	8.0996	12.9836	9.59e-11
Unigene20706_All	0	8.0761	12.9794	1.87e-10
Unigene24815_All	0	8.0478	12.9744	2.79e-09
Unigene23047_All	0	8.0445	12.9738	2.5e-11
Unigene10887_All	0	8.0306	12.9713	8.34e-13
Unigene20425_All	0	7.9881	12.9636	4.92e-11
Unigene25412_All	0	7.9881	12.9636	4.91e-11
Unigene21597_All	0	7.9685	12.9601	2.78e-09
Unigene21190_All	0	7.9596	12.9585	1.42e-09
Unigene20019_All	0	7.9354	12.9541	6.42e-12
CL2551.Contig2_All	0	7.9294	12.953	2.79e-09
Unigene12920_All	0	7.9243	12.9521	5.5e-14
Unigene23384_All	0	7.9083	12.9492	3.67e-10
Unigene18934_All	0	7.8907	12.9459	4.92e-11
Unigene23272_All	0	7.8633	12.9409	9.56e-11
CL2166.Contig2_All	0	7.8394	12.9365	1.64e-12
Unigene17785_All	0	7.8394	12.9365	1.64e-12
Unigene20757_All	0	7.8386	12.9364	3.68e-10
Unigene22488_All	0	7.8205	12.933	1.27e-11
Unigene24812_All	0	7.8117	12.9314	1.64e-12
Unigene23396_All	0	7.8108	12.9313	1.43e-09
Unigene23349_All	0	7.8074	12.9306	7.24e-10
Unigene7022_All	0	7.7977	12.9288	2.75e-14
CL674.Contig3_All	0	7.7628	12.9224	2.51e-11
CL2363.Contig2_All	0	7.7612	12.9221	4.84e-23
Unigene27677_All	0	7.7583	12.9215	3.25e-12
Unigene23058_All	0	7.741	12.9183	5.48e-09
Unigene20499_All	0	7.7344	12.9171	9.59e-11
CL3566.Contig1_All	0	7.7319	12.9166	1.27e-11
CL2890.Contig3_All	0	7.7029	12.9112	2.79e-09
Unigene23074_All	0	7.7029	12.9112	2.79e-09
Unigene23156_All	0	7.7029	12.9112	1.27e-11
Unigene27441_All	0	7.6715	12.9053	9.58e-11
CL3247.Contig3_All	0	7.6706	12.9051	1.87e-10
Unigene23389_All	0	7.6706	12.9051	1.87e-10
Unigene22821_All	0	7.6663	12.9043	2.79e-09
Unigene19386_All	0	7.6495	12.9011	1.64e-12
Unigene23120_All	0	7.6468	12.9006	6.44e-12
Unigene25115_All	0	7.6325	12.8979	1.42e-09
Unigene21101_All	0	7.607	12.8931	1.87e-10
Unigene23271_All	0	7.6011	12.892	7.24e-10
CL3801.Contig1_All	0	7.5978	12.8914	1.43e-09
Unigene20931_All	0	7.5944	12.8907	2.79e-09
Unigene19017_All	0	7.5791	12.8878	9.6e-11
Unigene20563_All	0	7.5755	12.8871	1.87e-10
Unigene23404_All	0	7.5677	12.8856	3.25e-12
Unigene19845_All	0	7.5634	12.8848	1.42e-09
Unigene19240_All	0	7.5607	12.8843	1.27e-11
Unigene23428_All	0	7.554	12.883	5.46e-09
Unigene23266_All	0	7.5237	12.8772	2.79e-09
Unigene21125_All	0	7.5237	12.8772	2.79e-09
Unigene20147_All	0	7.5177	12.8761	5.46e-09
Unigene23118_All	0	7.5078	12.8742	3.68e-10
Unigene20686_All	0	7.4461	12.8623	5.46e-09
Unigene12651_All	0	7.4429	12.8616	1.08e-13
Unigene18938_All	0	7.4372	12.8605	1.07e-08
Unigene18892_All	0	7.4222	12.8576	1.87e-10
Unigene25120_All	0	7.4202	12.8572	2.79e-09
Unigene22276_All	0	7.4185	12.8569	1.64e-12
Unigene23185_All	0	7.414	12.856	3.67e-10
Unigene23303_All	0	7.4088	12.855	4.91e-11
Unigene23422_All	0	7.3961	12.8525	1.42e-09
Unigene19055_All	0	7.3758	12.8486	5.46e-09
Unigene23251_All	0	7.3647	12.8464	1.07e-08
Unigene26042_All	0	7.3635	12.8462	1.42e-09
Unigene22105_All	0	7.36	12.8455	5.5e-14
Unigene22057_All	0	7.3069	12.835	5.47e-09
Unigene20113_All	0	7.2992	12.8335	1.42e-09
Unigene23482_All	0	7.2803	12.8298	7.24e-10
Unigene21580_All	0	7.2749	12.8287	1.87e-10
Unigene22968_All	0	7.2729	12.8283	5.47e-09
Unigene23095_All	0	7.2675	12.8272	1.43e-09
Unigene23373_All	0	7.2627	12.8263	3.67e-10
CL3806.Contig1_All	0	7.2585	12.8255	9.58e-11
Unigene26150_All	0	7.2585	12.8255	8.33e-13
CL4212.Contig2_All	0	7.2585	12.8255	9.57e-11
Unigene20039_All	0	7.2547	12.8247	2.5e-11
Unigene23633_All	0	7.243	12.8224	2.1e-08
Unigene26393_All	0	7.2161	12.817	4.92e-11
Unigene27870_All	0	7.2071	12.8152	2.11e-08
Unigene12734_All	0	7.2059	12.815	5.47e-09
Unigene1492_All	0	7.2	12.8138	1.08e-13
Unigene21941_All	0	7.1893	12.8116	7.23e-10
Unigene21240_All	0	7.1716	12.8081	2.1e-08
Unigene12839_All	0	7.1654	12.8068	3.25e-12
Unigene19781_All	0	7.1553	12.8048	1.07e-08
Unigene23051_All	0	7.1507	12.8039	2.5e-11
Unigene23262_All	0	7.1401	12.8017	5.47e-09
Unigene20392_All	0	7.1215	12.798	9.57e-11
Unigene22949_All	0	7.1215	12.798	1.07e-08
Unigene23727_All	0	7.1006	12.7937	7.24e-10
Unigene27479_All	0	7.1006	12.7937	7.22e-10
CL1731.Contig2_All	0	7.074	12.7883	1.08e-13
Unigene23119_All	0	7.0609	12.7856	3.68e-10
Unigene1707_All	0	7.0566	12.7848	6.44e-12
Unigene28135_All	0	7.0549	12.7844	1.07e-08
Unigene25629_All	0	7.0549	12.7844	1.07e-08
Unigene18944_All	0	7.0549	12.7844	1.07e-08
CL3764.Contig1_All	0	7.0549	12.7844	1.07e-08
Unigene23239_All	0	7.0436	12.7821	5.48e-09
Unigene22132_All	0	7.0411	12.7816	1.27e-11
Unigene23491_All	0	7.0221	12.7777	1.07e-08
Unigene28071_All	0	7.012	12.7756	5.46e-09
Unigene20886_All	0	6.9992	12.773	2.1e-08
Unigene5144_All	0	6.9807	12.7692	5.47e-09
Unigene14791_All	0	6.9779	12.7686	3.67e-10
Unigene19187_All	0	6.9747	12.7679	4.12e-08
CL1749.Contig1_All	0	6.9724	12.7674	2.78e-09
Unigene20696_All	0	6.9657	12.7661	2.1e-08
Unigene23500_All	0	6.9657	12.7661	2.1e-08
Unigene20165_All	0	6.9647	12.7658	1.42e-09
Unigene22986_All	0	6.9647	12.7658	1.42e-09
Unigene24664_All	0	6.9402	12.7608	4.12e-08
CL4209.Contig1_All	0	6.9326	12.7592	2.1e-08
Unigene23460_All	0	6.9255	12.7577	1.07e-08
Unigene24571_All	0	6.9128	12.7551	3.24e-12
Unigene21568_All	0	6.906	12.7536	4.12e-08
Unigene19403_All	0	6.906	12.7536	4.12e-08
Unigene23065_All	0	6.906	12.7536	4.12e-08
Unigene20829_All	0	6.8997	12.7523	2.1e-08
Unigene21595_All	0	6.8939	12.7511	1.07e-08
Unigene21727_All	0	6.8885	12.75	5.47e-09
Unigene9251_All	0	6.8625	12.7445	9.59e-11
Unigene20261_All	0	6.8625	12.7445	1.07e-08
Unigene21651_All	0	6.8625	12.7445	1.07e-08
Unigene23498_All	0	6.8349	12.7387	2.1e-08
CL3354.Contig2_All	0	6.8315	12.738	1.07e-08
CL983.Contig2_All	0	6.8225	12.7361	1.43e-09
Unigene19894_All	0	6.8007	12.7315	1.07e-08
Unigene23144_All	0	6.7726	12.7255	4.12e-08
Unigene19734_All	0	6.7726	12.7255	4.12e-08
Unigene22038_All	0	6.7702	12.725	1.07e-08
Unigene28319_All	0	6.7682	12.7246	2.79e-09
Unigene23646_All	0	6.74	12.7185	4.12e-08
Unigene23352_All	0	6.74	12.7185	4.12e-08
Unigene23279_All	0	6.74	12.7185	1.42e-09
Unigene19412_All	0	6.74	12.7185	4.11e-08
Unigene23237_All	0	6.7111	12.7123	5.47e-09
Unigene19477_All	0	6.6733	12.7042	8.01e-08
Unigene20192_All	0	6.6643	12.7022	3.68e-10
Unigene19709_All	0	6.6451	12.6981	9.59e-11
Unigene19497_All	0	6.6394	12.6968	3.67e-10
Unigene5573_All	0	6.6337	12.6956	6.42e-12
Unigene22620_All	0	6.6319	12.6952	5.5e-14
Unigene19688_All	0	6.6128	12.691	4.12e-08
Unigene21017_All	0	6.5875	12.6855	2.1e-08
Unigene26247_All	0	6.5818	12.6843	4.12e-08
Unigene22876_All	0	6.5672	12.6811	1.27e-11
Unigene27727_All	0	6.5659	12.6808	3.68e-10
Unigene23275_All	0	6.5659	12.6808	3.67e-10
Unigene28453_All	0	6.5578	12.679	2.1e-08
Unigene23200_All	0	6.551	12.6775	4.12e-08
Unigene5188_All	0	6.549	12.6771	2.79e-09
Unigene34981_All	0	6.5437	12.6759	7.99e-08
Unigene18904_All	0	6.5426	12.6756	5.48e-09
Unigene20788_All	0	6.5426	12.6756	5.47e-09
Unigene22938_All	0	6.5358	12.6741	1.07e-08
Unigene23478_All	0	6.5121	12.6689	7.99e-08
CL4213.Contig10_All	0	6.5076	12.6679	9.56e-11
Unigene20807_All	0	6.4985	12.6659	2.5e-11
Unigene1578_All	0	6.4964	12.6654	2.79e-09
Unigene21701_All	0	6.4904	12.6641	4.13e-08
Unigene34996_All	0	6.4808	12.662	8.01e-08
Unigene19107_All	0	6.4788	12.6615	1.42e-09
Unigene16541_All	0	6.4704	12.6596	6.43e-12
Unigene19597_All	0	6.4704	12.6596	2.1e-08
Unigene23281_All	0	6.4615	12.6577	5.46e-09
Unigene14448_All	0	6.4537	12.6559	1.43e-09
Unigene16663_All	0	6.4537	12.6559	1.42e-09
Unigene21334_All	0	6.4498	12.655	7.99e-08
Unigene19099_All	0	6.4418	12.6532	2.1e-08
Unigene23228_All	0	6.4349	12.6517	5.47e-09
CL295.Contig2_All	0	6.4326	12.6512	1.87e-10
CL2579.Contig4_All	0	6.419	12.6481	8e-08
Unigene18486_All	0	6.419	12.6481	2.78e-09
Unigene20566_All	0	6.4015	12.6442	4.12e-08
Unigene21987_All	0	6.383	12.64	1.27e-11
Unigene25594_All	0	6.3585	12.6345	7.99e-08
CL461.Contig1_All	0	6.3574	12.6342	2.1e-08
Unigene5559_All	0	6.3322	12.6285	3.68e-10
Unigene25059_All	0	6.3266	12.6272	2.14e-13
Unigene35086_All	0	6.317	12.625	1.07e-08
Unigene23672_All	0	6.3126	12.624	1.56e-07
Unigene21058_All	0	6.3023	12.6217	2.1e-08
Unigene20920_All	0	6.2851	12.6177	1.27e-11
Unigene21159_All	0	6.2819	12.617	1.56e-07
Unigene21340_All	0	6.2819	12.617	1.56e-07
Unigene23296_All	0	6.2798	12.6165	5.46e-09
Unigene23006_All	0	6.2752	12.6154	2.1e-08
Unigene20145_All	0	6.2586	12.6116	4.11e-08
Unigene21483_All	0	6.2547	12.6107	5.47e-09
CL1097.Contig2_All	0	6.2407	12.6075	7.99e-08
Unigene35005_All	0	6.2215	12.603	1.56e-07
Unigene23084_All	0	6.2215	12.603	2.78e-09
Unigene23501_All	0	6.212	12.6008	8e-08
Unigene19758_All	0	6.212	12.6008	7.99e-08
Unigene23203_All	0	6.2079	12.5999	9.58e-11
Unigene25308_All	0	6.1835	12.5942	8.01e-08
Unigene23689_All	0	6.1835	12.5942	7.99e-08
Unigene10701_All	0	6.168	12.5906	1.42e-09
Unigene19015_All	0	6.1623	12.5893	1.56e-07
Unigene23320_All	0	6.1552	12.5876	8e-08
Unigene23513_All	0	6.1488	12.5861	4.11e-08
Unigene20704_All	0	6.1428	12.5847	2.1e-08
Unigene20231_All	0	6.1331	12.5824	1.56e-07
Unigene23350_All	0	6.1331	12.5824	1.56e-07
Unigene28022_All	0	6.1273	12.581	2.78e-09
Unigene28678_All	0	6.1228	12.58	1.42e-09
Unigene23381_All	0	6.1219	12.5798	4.11e-08
Unigene19860_All	0	6.1124	12.5775	1.07e-08
CL2699.Contig1_All	0	6.1081	12.5765	5.48e-09
Unigene25953_All	0	6.1041	12.5756	1.56e-07
Unigene20473_All	0	6.0953	12.5735	4.13e-08
Unigene18939_All	0	6.0953	12.5735	4.12e-08
Unigene23280_All	0	6.0792	12.5697	3.03e-07
Unigene26933_All	0	6.0755	12.5688	1.56e-07
Unigene11152_All	0	6.066	12.5665	2.11e-08
Unigene21078_All	0	6.066	12.5665	2.1e-08
Unigene27452_All	0	6.0633	12.5659	1.07e-08
Unigene20969_All	0	6.0496	12.5626	3.04e-07
Unigene22644_All	0	6.0496	12.5626	3.03e-07
Unigene19851_All	0	6.0202	12.5556	3.04e-07
Unigene22969_All	0	6.0179	12.555	8.01e-08
Unigene27983_All	0	6.0168	12.5548	4.11e-08
Unigene22917_All	0	6.0168	12.5548	4.11e-08
Unigene24513_All	0	5.9911	12.5486	1.56e-07
CL1210.Contig1_All	0	5.9721	12.544	9.56e-11
CL4026.Contig2_All	0	5.9704	12.5436	7.24e-10
Unigene23199_All	0	5.9674	12.5429	1.07e-08
Unigene22012_All	0	5.9623	12.5417	3.04e-07
Unigene20205_All	0	5.9403	12.5363	4.12e-08
Unigene23489_All	0	5.9338	12.5347	3.04e-07
Unigene19760_All	0	5.9338	12.5347	3.03e-07
Unigene24620_All	0	5.9206	12.5315	1.07e-08
Unigene23290_All	0	5.9206	12.5315	1.07e-08
Unigene25123_All	0	5.9153	12.5302	4.12e-08
Unigene20427_All	0	5.909	12.5287	7.23e-10
Unigene28169_All	0	5.9017	12.5269	5.89e-07
Unigene20146_All	0	5.9017	12.5269	5.88e-07
Unigene23427_All	0	5.8865	12.5232	8.01e-08
Unigene23317_All	0	5.8785	12.5212	5.48e-09
Unigene22855_All	0	5.8775	12.521	3.04e-07
Unigene21603_All	0	5.8775	12.521	3.03e-07
Unigene26484_All	0	5.8658	12.5181	4.11e-08
Unigene22241_All	0	5.8644	12.5178	4.91e-11
Unigene20258_All	0	5.8556	12.5156	1.56e-07
Unigene23745_All	0	5.8556	12.5156	1.56e-07
Unigene19682_All	0	5.8498	12.5142	3.04e-07
Unigene19480_All	0	5.8498	12.5142	3.03e-07
Unigene23038_All	0	5.8435	12.5126	5.9e-07
Unigene26639_All	0	5.8234	12.5076	2.1e-08
Unigene19239_All	0	5.8223	12.5074	3.03e-07
CL2408.Contig2_All	0	5.8149	12.5055	5.9e-07
Unigene24852_All	0	5.803	12.5026	1.56e-07
Unigene20399_All	0	5.8002	12.5019	2.1e-08
Unigene19764_All	0	5.7978	12.5013	2.78e-09
Unigene20847_All	0	5.7951	12.5006	3.04e-07
Unigene23732_All	0	5.7951	12.5006	3.04e-07
Unigene19815_All	0	5.7951	12.5006	3.03e-07
Unigene19733_All	0	5.7771	12.4961	2.1e-08
Unigene22480_All	0	5.7682	12.4939	3.04e-07
Unigene24597_All	0	5.7682	12.4939	3.03e-07
Unigene19436_All	0	5.7584	12.4915	5.88e-07
Unigene27937_All	0	5.7566	12.491	2.78e-09
Unigene23589_All	0	5.7515	12.4897	1.56e-07
Unigene19601_All	0	5.7415	12.4872	3.03e-07
CL273.Contig1_All	0	5.7405	12.487	1.07e-08
Unigene28504_All	0	5.7362	12.4859	8.01e-08
Unigene23772_All	0	5.7306	12.4845	5.89e-07
Unigene26527_All	0	5.7119	12.4798	8.01e-08
Unigene23288_All	0	5.7119	12.4798	8e-08
Unigene23738_All	0	5.6878	12.4737	8.01e-08
Unigene27777_All	0	5.6878	12.4737	8e-08
Unigene20773_All	0	5.6861	12.4732	5.46e-09
Unigene18886_All	0	5.6758	12.4706	2.79e-09
CL584.Contig10_All	0	5.6758	12.4706	1.07e-08
Unigene23394_All	0	5.6758	12.4706	1.56e-07
Unigene23397_All	0	5.6639	12.4676	8e-08
Unigene23502_All	0	5.6488	12.4637	5.9e-07
Unigene23155_All	0	5.6488	12.4637	5.89e-07
Unigene19416_All	0	5.6334	12.4598	1.15e-06
Unigene19723_All	0	5.6264	12.458	1.56e-07
Unigene23611_All	0	5.6116	12.4542	3.03e-07
Unigene19105_All	0	5.6055	12.4526	1.15e-06
Unigene27482_All	0	5.6021	12.4518	1.56e-07
Unigene27897_All	0	5.5917	12.4491	1.07e-08
Unigene27064_All	0	5.5779	12.4455	1.56e-07
CL2173.Contig1_All	0	5.5779	12.4455	1.15e-06
Unigene24757_All	0	5.5702	12.4435	7.99e-08
CL812.Contig2_All	0	5.554	12.4393	1.56e-07
Unigene20576_All	0	5.5506	12.4384	1.15e-06
Unigene23480_All	0	5.5235	12.4314	1.15e-06
Unigene23287_All	0	5.4967	12.4244	1.15e-06
Unigene20828_All	0	5.4967	12.4244	1.15e-06
Unigene23675_All	0	5.4918	12.4231	5.88e-07
CL3699.Contig2_All	0	5.49	12.4226	1.07e-08
Unigene23836_All	0	5.4834	12.4209	1.56e-07
Unigene24699_All	0	5.4762	12.419	4.11e-08
Unigene19669_All	0	5.4701	12.4174	1.07e-08
Unigene27861_All	0	5.4674	12.4166	5.47e-09
Unigene19701_All	0	5.4602	12.4147	1.56e-07
CL3712.Contig2_All	0	5.4438	12.4104	1.15e-06
Unigene23344_All	0	5.44	12.4094	1.87e-10
Unigene21618_All	0	5.4373	12.4087	1.56e-07
Unigene18731_All	0	5.4282	12.4063	2.78e-09
CL1297.Contig1_All	0	5.4239	12.4051	1.87e-10
Unigene25452_All	0	5.4166	12.4032	5.89e-07
Unigene19645_All	0	5.4166	12.4032	5.89e-07
Unigene27374_All	0	5.4113	12.4018	1.07e-08
Unigene21246_All	0	5.392	12.3966	4.11e-08
Unigene23472_All	0	5.392	12.3966	8e-08
Unigene20923_All	0	5.3664	12.3897	1.15e-06
Unigene26544_All	0	5.3563	12.387	2.79e-09
Unigene19728_All	0	5.3455	12.3841	3.04e-07
Unigene18813_All	0	5.3434	12.3835	5.9e-07
Unigene23535_All	0	5.3305	12.3801	4.11e-08
CL2307.Contig2_All	0	5.3254	12.3787	1.56e-07
Unigene24673_All	0	5.3195	12.3771	5.9e-07
Unigene19632_All	0	5.3161	12.3762	1.15e-06
Unigene23453_All	0	5.3123	12.3751	2.24e-06
CL1918.Contig2_All	0	5.3103	12.3746	4.11e-08
CL938.Contig2_All	0	5.3071	12.3737	8e-08
Unigene19715_All	0	5.2912	12.3694	1.15e-06
Unigene24376_All	0	5.2863	12.368	2.24e-06
Unigene20067_All	0	5.2863	12.368	2.24e-06
Unigene24221_All	0	5.2666	12.3627	1.15e-06
Unigene19838_All	0	5.2666	12.3627	1.15e-06
Unigene22418_All	0	5.2605	12.361	2.24e-06
Unigene23485_All	0	5.2605	12.361	1.56e-07
Unigene18837_All	0	5.2605	12.361	2.24e-06
CL955.Contig2_All	0	5.2557	12.3597	2.1e-08
Unigene18163_All	0	5.2529	12.3589	1.87e-10
Unigene27463_All	0	5.2422	12.356	1.15e-06
CL1923.Contig2_All	0	5.2349	12.3539	2.24e-06
Unigene23387_All	0	5.2327	12.3533	3.04e-07
Unigene26721_All	0	5.2327	12.3533	3.04e-07
Unigene23677_All	0	5.2327	12.3533	3.04e-07
Unigene23615_All	0	5.2257	12.3514	5.9e-07
CL2983.Contig1_All	0	5.2061	12.346	1.07e-08
Unigene23560_All	0	5.2046	12.3456	8.01e-08
CL2786.Contig2_All	0	5.2028	12.3451	5.9e-07
Unigene23780_All	0	5.1971	12.3435	1.56e-07
Unigene23579_All	0	5.1889	12.3412	3.04e-07
Unigene19067_All	0	5.1889	12.3412	3.04e-07
Unigene23697_All	0	5.1889	12.3412	3.04e-07
Unigene12365_All	0	5.1872	12.3407	1.27e-11
Unigene23520_All	0	5.1846	12.34	2.25e-06
Unigene19810_All	0	5.1846	12.34	2.24e-06
Unigene23665_All	0	5.1846	12.34	2.24e-06
Unigene23728_All	0	5.1704	12.3361	1.15e-06
Unigene21664_All	0	5.1704	12.3361	1.15e-06
Unigene26401_All	0	5.1598	12.3331	2.24e-06
Unigene18817_All	0	5.1598	12.3331	2.24e-06
Unigene24491_All	0	5.1576	12.3325	5.9e-07
Unigene23382_All	0	5.1541	12.3315	4.11e-08
Unigene3716_All	0	5.1443	12.3288	2.1e-08
Unigene21318_All	0	5.1352	12.3262	2.24e-06
Unigene23470_All	0	5.1236	12.3229	1.15e-06
Unigene24997_All	0	5.1109	12.3194	2.25e-06
Unigene23176_All	0	5.1035	12.3173	3.04e-07
Unigene18898_All	0	5.1005	12.3164	1.15e-06
Unigene35026_All	0	5.1005	12.3164	1.15e-06
Unigene23656_All	0	5.1005	12.3164	1.15e-06
CL1727.Contig1_All	0	5.0979	12.3157	4.11e-08
Unigene35195_All	0	5.0969	12.3154	4.36e-06
Unigene26380_All	0	5.0969	12.3154	4.36e-06
Unigene26274_All	0	5.0912	12.3138	5.88e-07
Unigene26546_All	0	5.0868	12.3125	2.24e-06
Unigene19570_All	0	5.055	12.3035	1.15e-06
Unigene23754_All	0	5.0478	12.3014	5.88e-07
Unigene28466_All	0	5.0467	12.3011	4.36e-06
Unigene26444_All	0	5.0413	12.2996	3.04e-07
Unigene20656_All	0	5.0413	12.2996	3.03e-07
CL2977.Contig2_All	0	5.0353	12.2979	1.56e-07
Unigene27762_All	0	5.0264	12.2953	5.89e-07
Unigene23777_All	0	5.022	12.294	4.37e-06
Unigene23542_All	0	5.0158	12.2923	1.56e-07
Unigene20803_All	0	5.0158	12.2923	2.24e-06
Unigene23653_All	0	5.0158	12.2923	2.24e-06
Unigene23654_All	0	5.0103	12.2907	1.15e-06
Unigene18956_All	0	5.0052	12.2892	5.89e-07
Unigene23359_All	0	4.9975	12.287	4.37e-06
Unigene19102_All	0	4.9926	12.2856	2.25e-06
CL1621.Contig1_All	0	4.9926	12.2856	2.25e-06
CL722.Contig1_All	0	4.9926	12.2856	2.24e-06
Unigene26884_All	0	4.9842	12.2831	5.89e-07
Unigene28020_All	0	4.9842	12.2831	5.88e-07
Unigene18851_All	0	4.9732	12.28	4.36e-06
Unigene24445_All	0	4.9633	12.2771	5.89e-07
CL745.Contig2_All	0	4.9606	12.2763	3.03e-07
Unigene27864_All	0	4.9582	12.2756	1.56e-07
Unigene23711_All	0	4.9468	12.2723	2.25e-06
Unigene25689_All	0	4.9409	12.2706	3.04e-07
CL1998.Contig1_All	0	4.9355	12.269	3.25e-12
Unigene23449_All	0	4.9018	12.2591	4.11e-08
Unigene27812_All	0	4.8816	12.2531	5.9e-07
Unigene19139_All	0	4.8807	12.2529	1.15e-06
Unigene28208_All	0	4.8807	12.2529	1.15e-06
Unigene22246_All	0	4.8796	12.2525	2.25e-06
Unigene19068_All	0	4.8796	12.2525	2.25e-06
Unigene27585_All	0	4.8616	12.2472	5.9e-07
Unigene23621_All	0	4.8577	12.2461	2.25e-06
Unigene27918_All	0	4.8418	12.2413	5.89e-07
CL4335.Contig3_All	0	4.8359	12.2396	2.25e-06
Unigene23825_All	0	4.8287	12.2374	8.51e-06
Unigene19934_All	0	4.8287	12.2374	8.49e-06
Unigene21577_All	0	4.8221	12.2354	5.89e-07
Unigene23700_All	0	4.8143	12.2331	2.25e-06
Unigene19327_All	0	4.8143	12.2331	2.24e-06
Unigene23313_All	0	4.8098	12.2318	4.37e-06
Unigene19495_All	0	4.8047	12.2302	8.5e-06
Unigene23540_All	0	4.7929	12.2267	2.25e-06
Unigene21497_All	0	4.7929	12.2267	2.24e-06
CL2966.Contig1_All	0	4.7777	12.2221	1.07e-08
CL2206.Contig4_All	0	4.7684	12.2193	4.12e-08
Unigene19414_All	0	4.765	12.2183	4.37e-06
Unigene19687_All	0	4.7576	12.216	8.5e-06
Unigene23696_All	0	4.7465	12.2126	7.99e-08
Unigene26959_All	0	4.743	12.2116	4.36e-06
Unigene27803_All	0	4.7377	12.21	1.15e-06
Unigene25215_All	0	4.7344	12.209	8.5e-06
Unigene23686_All	0	4.7298	12.2076	2.25e-06
Unigene27858_All	0	4.7298	12.2076	8e-08
Unigene34848_All	0	4.7298	12.2076	2.24e-06
Unigene22659_All	0	4.7211	12.2049	4.37e-06
Unigene21448_All	0	4.718	12.204	1.15e-06
Unigene26621_All	0	4.718	12.204	1.15e-06
Unigene26310_All	0	4.7115	12.202	8.5e-06
Unigene20141_All	0	4.6994	12.1983	4.37e-06
Unigene23306_All	0	4.678	12.1917	4.36e-06
CL877.Contig1_All	0	4.6684	12.1887	2.24e-06
CL2343.Contig2_All	0	4.6597	12.186	1.15e-06
Unigene23354_All	0	4.6357	12.1786	4.37e-06
Unigene28431_All	0	4.6275	12.176	3.03e-07
Unigene23740_All	0	4.6217	12.1742	8.51e-06
Unigene25854_All	0	4.6157	12.1723	5.9e-07
Unigene23125_All	0	4.5998	12.1674	8.51e-06
Unigene27800_All	0	4.5998	12.1674	8.5e-06
Unigene18805_All	0	4.5978	12.1667	5.88e-07
Unigene21510_All	0	4.5955	12.166	2.79e-09
Unigene23767_All	0	4.5843	12.1625	1.15e-06
CL624.Contig2_All	0	4.5665	12.1569	4.11e-08
Unigene21516_All	0	4.5566	12.1537	8.49e-06
Unigene10765_All	0	4.545	12.1501	5.89e-07
Unigene20015_All	0	4.5378	12.1478	1.65e-05
Unigene25305_All	0	4.5378	12.1478	1.65e-05
CL45.Contig1_All	0	4.5342	12.1466	2.51e-11
Unigene23444_All	0	4.5311	12.1456	2.24e-06
Unigene25796_All	0	4.5293	12.1451	1.15e-06
Unigene24722_All	0	4.5276	12.1445	5.89e-07
Unigene21102_All	0	4.5155	12.1407	1.65e-05
Unigene28107_All	0	4.5155	12.1407	1.65e-05
Unigene22099_All	0	4.5131	12.1399	4.36e-06
CL1585.Contig2_All	0	4.5131	12.1399	4.36e-06
CL3107.Contig4_All	0	4.5112	12.1393	1.15e-06
Unigene25729_All	0	4.5112	12.1393	1.15e-06
Unigene27705_All	0	4.509	12.1386	1.56e-07
CL2294.Contig4_All	0	4.5032	12.1367	4.84e-23
Unigene23339_All	0	4.4933	12.1336	8.51e-06
Unigene20743_All	0	4.4933	12.1336	3.04e-07
Unigene24281_All	0	4.4933	12.1336	1.65e-05
CL3312.Contig2_All	0	4.4726	12.1269	4.92e-11
Unigene19337_All	0	4.4714	12.1265	1.65e-05
Unigene19616_All	0	4.4318	12.1137	8.51e-06
CL3617.Contig3_All	0	4.4318	12.1137	8.49e-06
CL1140.Contig2_All	0	4.4282	12.1125	1.65e-05
Unigene20642_All	0	4.4069	12.1055	1.65e-05
Unigene21435_All	0	4.3969	12.1023	4.37e-06
Unigene34997_All	0	4.3917	12.1006	8.49e-06
Unigene18784_All	0	4.3837	12.0979	2.25e-06
CL4146.Contig2_All	0	4.3822	12.0974	3.04e-07
Unigene19735_All	0	4.3719	12.094	8.5e-06
Unigene22520_All	0	4.3601	12.0901	2.78e-09
CL243.Contig2_All	0	4.3523	12.0876	8.51e-06
Unigene28379_All	0	4.3484	12.0863	2.25e-06
CL1409.Contig2_All	0	4.3443	12.0849	1.65e-05
Unigene21100_All	0	4.3309	12.0805	2.25e-06
Unigene21720_All	0	4.3269	12.0791	4.11e-08
CL1054.Contig1_All	0	4.3227	12.0777	4.36e-06
CL78.Contig1_All	0	4.3211	12.0772	3.04e-07
Unigene27058_All	0	4.3136	12.0747	1.56e-07
Unigene19229_All	0	4.3136	12.0747	8.5e-06
Unigene18935_All	0	4.3136	12.0747	8.5e-06
Unigene16238_All	0	4.3054	12.0719	1.15e-06
Unigene27476_All	0	4.3045	12.0716	4.36e-06
Unigene26349_All	0	4.2921	12.0675	3.19e-05
Unigene27342_All	0	4.2891	12.0665	1.15e-06
Unigene21181_All	0	4.2865	12.0656	4.37e-06
Unigene25400_All	0	4.2794	12.0632	2.25e-06
CL2221.Contig3_All	0	4.2756	12.0619	8.5e-06
Unigene19472_All	0	4.2709	12.0603	3.2e-05
Unigene23682_All	0	4.2709	12.0603	3.2e-05
Unigene34836_All	0	4.2687	12.0596	4.36e-06
Unigene28196_All	0	4.2634	12.0578	1.65e-05
Unigene34644_All	0	4.2634	12.0578	1.65e-05
Unigene19499_All	0	4.2624	12.0575	2.24e-06
Unigene23815_All	0	4.2624	12.0575	2.24e-06
Unigene23212_All	0	4.251	12.0536	4.37e-06
CL1393.Contig3_All	0	4.251	12.0536	4.36e-06
Unigene23844_All	0	4.2498	12.0532	3.2e-05
Unigene21183_All	0	4.2498	12.0532	3.19e-05
Unigene23757_All	0	4.229	12.0461	3.2e-05
Unigene25940_All	0	4.229	12.0461	3.2e-05
Unigene34405_All	0	4.2125	12.0405	2.24e-06
Unigene26935_All	0	4.1938	12.034	1.15e-06
Unigene28615_All	0	4.188	12.032	3.2e-05
Unigene21312_All	0	4.1677	12.025	3.2e-05
Unigene19694_All	0	4.1677	12.025	3.19e-05
Unigene25098_All	0	4.1677	12.025	3.19e-05
CL1387.Contig2_All	0	4.1655	12.0243	8.51e-06
Unigene27449_All	0	4.1477	12.0181	4.36e-06
Unigene22991_All	0	4.1477	12.0181	8.49e-06
Unigene28256_All	0	4.1326	12.0128	1.15e-06
Unigene35134_All	0	4.13	12.0119	8.5e-06
Unigene24523_All	0	4.129	12.0116	1.65e-05
Unigene21846_All	0	4.1278	12.0112	3.2e-05
Unigene23807_All	0	4.1278	12.0112	3.19e-05
Unigene34522_All	0	4.1278	12.0112	3.19e-05
Unigene27892_All	0	4.1105	12.0051	1.65e-05
Unigene20975_All	0	4.1082	12.0043	3.2e-05
Unigene23624_All	0	4.1026	12.0023	1.15e-06
Unigene22653_All	0	4.0992	12.0011	4.13e-08
CL615.Contig1_All	0	4.0921	11.9986	1.65e-05
Unigene23613_All	0	4.078	11.9936	8.5e-06
Unigene5365_All	0	4.0764	11.9931	5.89e-07
Unigene24494_All	0	4.0694	11.9906	3.2e-05
Unigene26428_All	0	4.0609	11.9876	8.49e-06
Unigene21117_All	0	4.044	11.9816	8.49e-06
Unigene26217_All	0	4.0381	11.9795	1.65e-05
Unigene28105_All	0	4.0314	11.9771	3.2e-05
Unigene18698_All	0	4.0239	11.9744	2.24e-06
Unigene28549_All	0	4.0203	11.9731	1.65e-05
CL675.Contig1_All	0	4.0153	11.9713	1.15e-06
Unigene21321_All	0	4.0126	11.9703	3.2e-05
Unigene34920_All	0	4.0126	11.9703	3.19e-05
Unigene18868_All	0	4.004	11.9672	6.17e-05
Unigene23859_All	0	3.9941	11.9637	3.2e-05
Unigene35018_All	0	3.9854	11.9605	1.65e-05
Unigene19547_All	0	3.9854	11.9605	1.65e-05
Unigene18654_All	0	3.9854	11.9605	1.65e-05
Unigene21518_All	0	3.9854	11.9605	1.65e-05
Unigene22043_All	0	3.9842	11.9601	6.19e-05
CL3492.Contig1_All	0	3.9842	11.9601	6.18e-05
Unigene28029_All	0	3.9842	11.9601	6.18e-05
Unigene23406_All	0	3.9842	11.9601	6.18e-05
Unigene24040_All	0	3.9708	11.9552	4.37e-06
CL2475.Contig1_All	0	3.9574	11.9503	3.2e-05
Unigene27590_All	0	3.9491	11.9473	4.12e-08
CL1836.Contig1_All	0	3.9394	11.9438	3.2e-05
Unigene18765_All	0	3.9252	11.9386	4.37e-06
Unigene23150_All	0	3.9215	11.9372	1.56e-07
Unigene28176_All	0	3.9173	11.9356	1.65e-05
Unigene19757_All	0	3.9037	11.9306	3.2e-05
CL2703.Contig2_All	0	3.8885	11.925	6.18e-05
Unigene24963_All	0	3.8699	11.9181	6.19e-05
Unigene19569_All	0	3.8699	11.9181	6.19e-05
Unigene23575_All	0	3.8699	11.9181	6.17e-05
Unigene24389_All	0	3.8514	11.9112	1.65e-05
CL2030.Contig2_All	0	3.8514	11.9112	4.36e-06
Unigene20727_All	0	3.8514	11.9112	1.65e-05
Unigene24832_All	0	3.8514	11.9112	6.17e-05
Unigene23820_All	0	3.8353	11.9051	1.65e-05
Unigene23523_All	0	3.8266	11.9018	5.89e-07
CL538.Contig2_All	0	3.8227	11.9004	4.36e-06
Unigene21971_All	0	3.8173	11.8983	3.19e-05
Unigene24433_All	0	3.7878	11.8871	1.65e-05
Unigene19117_All	0	3.7839	11.8857	3.19e-05
Unigene16764_All	0	3.7744	11.882	1.15e-06
CL4266.Contig1_All	0	3.7673	11.8793	3.2e-05
Unigene27914_All	0	3.7575	11.8756	2.25e-06
CL2201.Contig4_All	0	3.7567	11.8753	1.65e-05
CL701.Contig2_All	0	3.7556	11.8748	0.000119604
Unigene34881_All	0	3.7444	11.8705	6.17e-05
Unigene34904_All	0	3.7401	11.8689	1.56e-07
Unigene20239_All	0	3.737	11.8677	0.000119804
Unigene28592_All	0	3.737	11.8677	0.000119732
Unigene23818_All	0	3.7262	11.8635	1.65e-05
Unigene34193_All	0	3.7262	11.8635	1.65e-05
Unigene19590_All	0	3.7247	11.8629	1.15e-06
Unigene23129_All	0	3.7186	11.8605	3.2e-05
Unigene19790_All	0	3.7186	11.8605	3.19e-05
Unigene23171_All	0	3.7186	11.8605	3.19e-05
CL146.Contig2_All	0	3.7027	11.8544	3.2e-05
Unigene19849_All	0	3.7004	11.8535	0.000119596
Unigene24384_All	0	3.6903	11.8495	8.49e-06
Unigene19643_All	0	3.6823	11.8464	0.000119748
Unigene24685_All	0	3.6711	11.842	3.2e-05
Unigene23504_All	0	3.6556	11.8359	3.2e-05
CL2802.Contig2_All	0	3.6519	11.8344	1.65e-05
Unigene23413_All	0	3.6487	11.8332	8.5e-06
CL675.Contig2_All	0	3.6432	11.831	8e-08
Unigene23546_All	0	3.6409	11.8301	1.15e-06
CL3008.Contig2_All	0	3.6402	11.8298	3.2e-05
CL2991.Contig2_All	0	3.6334	11.8271	8.01e-08
Unigene23669_All	0	3.6107	11.8181	6.17e-05
Unigene35181_All	0	3.6097	11.8177	3.2e-05
Unigene23634_All	0	3.5947	11.8117	3.2e-05
Unigene20383_All	0	3.5947	11.8117	0.000119884
CL1307.Contig2_All	0	3.5947	11.8117	3.2e-05
Unigene23603_All	0	3.5947	11.8117	1.65e-05
Unigene34256_All	0	3.5947	11.8117	0.000119676
Unigene23506_All	0	3.563	11.7989	6.17e-05
Unigene23847_All	0	3.5608	11.798	0.00011982
Unigene23782_All	0	3.5608	11.798	0.000119756
CL3540.Contig2_All	0	3.5503	11.7937	3.19e-05
Unigene23557_All	0	3.5474	11.7925	6.18e-05
Unigene23507_All	0	3.5474	11.7925	6.18e-05
Unigene24689_All	0	3.544	11.7912	0.000119916
CL1363.Contig3_All	0	3.544	11.7912	0.000119852
CL2434.Contig1_All	0	3.5391	11.7892	1.65e-05
Unigene18798_All	0	3.5319	11.7862	6.18e-05
Unigene23760_All	0	3.5165	11.7799	8.51e-06
Unigene25318_All	0	3.4986	11.7726	1.65e-05
Unigene34243_All	0	3.4948	11.771	0.00011986
Unigene27787_All	0	3.4948	11.771	0.000119644
Unigene25473_All	0	3.4928	11.7702	3.19e-05
Unigene18628_All	0	3.4874	11.7679	0.000232983
Unigene18838_All	0	3.4874	11.7679	0.00023269
Unigene28026_All	0	3.4874	11.7679	0.000232587
Unigene28227_All	0	3.4701	11.7608	0.000233159
Unigene26796_All	0	3.4564	11.7551	2.24e-06
Unigene19215_All	0	3.453	11.7536	0.000232705
Unigene34396_All	0	3.4417	11.7489	6.18e-05
Unigene23800_All	0	3.4361	11.7466	0.000233115
Unigene26252_All	0	3.4313	11.7445	0.000119836
Unigene19621_All	0	3.4295	11.7438	8.51e-06
Unigene28066_All	0	3.4271	11.7428	6.19e-05
CL17.Contig1_All	0	3.4271	11.7428	6.17e-05
Unigene23920_All	0	3.4193	11.7395	0.000233013
Unigene20496_All	0	3.4193	11.7395	0.00023288
Unigene23788_All	0	3.4127	11.7367	6.18e-05
Unigene18659_All	0	3.4004	11.7315	0.00011966
CL3443.Contig1_All	0	3.3983	11.7306	6.18e-05
Unigene21802_All	0	3.3983	11.7306	6.18e-05
Unigene34895_All	0	3.395	11.7292	1.65e-05
Unigene21412_All	0	3.3863	11.7255	0.000233042
Unigene24153_All	0	3.37	11.7185	0.000119828
Unigene34656_All	0	3.37	11.7185	0.0001197
Unigene19545_All	0	3.37	11.7185	4.36e-06
Unigene24401_All	0	3.3577	11.7133	1.65e-05
CL26.Contig1_All	0	3.3569	11.7129	3.19e-05
CL3848.Contig2_All	0	3.355	11.7121	0.000119708
Unigene23699_All	0	3.355	11.7121	0.000119652
Unigene27724_All	0	3.3454	11.708	1.65e-05
Unigene19741_All	0	3.3421	11.7065	6.17e-05
Unigene10734_All	0	3.331	11.7017	3.2e-05
Unigene18694_All	0	3.3304	11.7015	1.15e-06
CL671.Contig2_All	0	3.3238	11.6986	8.5e-06
Unigene20123_All	0	3.3221	11.6979	0.00023291
Unigene23874_All	0	3.3221	11.6979	0.000232719
CL1015.Contig2_All	0	3.3182	11.6962	3.2e-05
Unigene23896_All	0	3.3092	11.6923	1.65e-05
CL1350.Contig2_All	0	3.3043	11.6901	5.89e-07
Unigene27591_All	0	3.3012	11.6888	6.18e-05
Unigene20030_All	0	3.2964	11.6867	0.00011962
CL3627.Contig2_All	0	3.2821	11.6804	0.000119612
CL1418.Contig2_All	0	3.2621	11.6716	1.65e-05
Unigene22468_All	0	3.2603	11.6708	0.000232661
CL403.Contig4_All	0	3.2603	11.6708	0.000232573
Unigene26332_All	0	3.2482	11.6654	6.19e-05
Unigene9413_All	0	3.2433	11.6632	1.56e-07
CL4125.Contig1_All	0	3.2312	11.6579	3.2e-05
Unigene34885_All	0	3.2312	11.6579	3.2e-05
Unigene19123_All	0	3.2223	11.6539	6.17e-05
Unigene27901_All	0	3.2123	11.6494	0.000119764
Unigene28443_All	0	3.2032	11.6453	0.000449423
Unigene23801_All	0	3.2032	11.6453	0.000449184
Unigene25307_All	0	3.2007	11.6442	0.000232866
Unigene34876_All	0	3.1968	11.6424	6.18e-05
Unigene23809_All	0	3.1968	11.6424	6.18e-05
Unigene23867_All	0	3.1874	11.6382	0.000449928
Unigene20121_All	0	3.1862	11.6376	0.000232602
Unigene23787_All	0	3.1842	11.6367	6.18e-05
Unigene35166_All	0	3.1718	11.6311	0.0001199
Unigene26360_All	0	3.1718	11.6311	0.000233057
Unigene34674_All	0	3.1718	11.6311	0.000232778
CL1989.Contig1_All	0	3.1718	11.6311	3.19e-05
Unigene22446_All	0	3.1718	11.6311	0.000232749
Unigene34857_All	0	3.1718	11.6311	0.000449158
Unigene25910_All	0	3.1585	11.625	0.000119684
Unigene23554_All	0	3.1575	11.6246	0.000232998
Unigene25849_All	0	3.1575	11.6246	0.000232968
CL417.Contig3_All	0	3.1522	11.6221	4.36e-06
Unigene21827_All	0	3.141	11.617	0.000449396
Unigene19583_All	0	3.141	11.617	0.00044937
Unigene23644_All	0	3.1323	11.613	0.000119908
Unigene28520_All	0	3.1293	11.6116	0.000233145
Unigene26645_All	0	3.1293	11.6116	0.00023313
Unigene25958_All	0	3.1293	11.6116	0.000233071
Unigene18847_All	0	3.1293	11.6116	0.000232924
Unigene19593_All	0	3.1193	11.607	0.000119716
Unigene28170_All	0	3.1193	11.607	0.000119692
CL537.Contig1_All	0	3.1145	11.6048	3.19e-05
CL1280.Contig2_All	0	3.1108	11.6031	0.000450114
Unigene24386_All	0	3.1108	11.6031	0.000450008
Unigene20396_All	0	3.1108	11.6031	0.000449875
Unigene22643_All	0	3.1108	11.6031	0.000449795
Unigene28074_All	0	3.1016	11.5988	0.000232792
Unigene23857_All	0	3.0988	11.5975	6.18e-05
CL1311.Contig4_All	0	3.0773	11.5874	3.04e-07
Unigene14610_All	0	3.0744	11.5861	0.000232939
CL1775.Contig1_All	0	3.0724	11.5852	2.24e-06
CL4212.Contig1_All	0	3.0686	11.5834	0.000119588
CL2434.Contig2_All	0	3.0686	11.5834	0.00011958
Unigene18841_All	0	3.0665	11.5824	0.0004503
Unigene24587_All	0	3.0657	11.582	1.65e-05
Unigene23907_All	0	3.0562	11.5775	0.000119772
Unigene18822_All	0	3.0521	11.5756	0.000449715
Unigene20076_All	0	3.0521	11.5756	0.000449556
Unigene34750_All	0	3.0345	11.5672	0.000232895
Unigene26522_All	0	3.0271	11.5637	3.2e-05
CL2891.Contig3_All	0	3.0271	11.5637	3.19e-05
CL2206.Contig3_All	0	3.0235	11.562	8.5e-06
Unigene23604_All	0	3.0179	11.5593	6.18e-05
Unigene25723_All	0	3.0095	11.5553	0.00045046
Unigene25090_All	0	3.0095	11.5553	0.000449981
CL870.Contig1_All	0	3.0067	11.554	6.18e-05
Unigene22064_All	0	2.9956	11.5486	0.000119868
CL26.Contig3_All	0	2.9956	11.5486	0.000232954
Unigene25042_All	0	2.9956	11.5486	3.19e-05
CL2101.Contig2_All	0	2.9852	11.5436	3.19e-05
Unigene25973_All	0	2.9817	11.5419	0.000450674
CL912.Contig6_All	0	2.9817	11.5419	0.000450594
Unigene27946_All	0	2.9749	11.5386	3.2e-05
Unigene24777_All	0	2.9735	11.5379	6.19e-05
Unigene24150_All	0	2.972	11.5372	0.000119892
Unigene28487_All	0	2.9681	11.5353	0.000449635
CL1511.Contig3_All	0	2.9665	11.5345	1.65e-05
CL1655.Contig2_All	0	2.9545	11.5287	0.000450647
Unigene27235_All	0	2.9508	11.5269	0.000868296
Unigene25036_All	0	2.9452	11.5241	0.000232836
Unigene21986_All	0	2.9411	11.5221	0.000450354
Unigene23877_All	0	2.9411	11.5221	0.000449529
Unigene28449_All	0	2.9362	11.5197	0.000868248
Unigene20766_All	0	2.9362	11.5197	0.000867863
CL1103.Contig2_All	0	2.9304	11.5169	6.18e-05
Unigene28315_All	0	2.9278	11.5156	0.000450567
Unigene20400_All	0	2.9218	11.5126	0.000868056
Unigene20817_All	0	2.9146	11.5091	0.000450061
Unigene24716_All	0	2.9085	11.5061	0.000232851
Unigene18713_All	0	2.9015	11.5026	0.000450087
CL1821.Contig2_All	0	2.8972	11.5004	8.49e-06
Unigene22413_All	0	2.894	11.4988	4.36e-06
Unigene35068_All	0	2.8886	11.4962	0.000450434
Unigene22385_All	0	2.8825	11.4931	1.65e-05
Unigene24717_All	0	2.8812	11.4925	0.000119668
Unigene18840_All	0	2.8792	11.4915	0.000868152
Unigene34425_All	0	2.8792	11.4915	0.00086796
CL3970.Contig2_All	0	2.8783	11.491	6.18e-05
Unigene26460_All	0	2.8757	11.4897	0.00045062
Unigene24592_All	0	2.8757	11.4897	0.000449582
Unigene23830_All	0	2.8757	11.4897	0.000449264
Unigene34819_All	0	2.8645	11.4841	1.65e-05
Unigene27873_All	0	2.8515	11.4775	0.000869405
Unigene26432_All	0	2.8515	11.4775	0.000868008
Unigene27450_All	0	2.8504	11.4769	0.00045038
Unigene23837_All	0	2.8379	11.4706	0.000450327
Unigene23805_All	0	2.8379	11.4706	0.000450221
Unigene22489_All	0	2.8379	11.4706	0.000119812
Unigene23806_All	0	2.8379	11.4706	0.000868441
CL4231.Contig1_All	0	2.8244	11.4637	0.000869453
Unigene19413_All	0	2.8244	11.4637	0.000869356
CL1682.Contig1_All	0	2.8151	11.459	0.000232617
CL354.Contig2_All	0	2.8062	11.4544	0.000119844
CL2435.Contig2_All	0	2.7958	11.449	0.000119932
CL4022.Contig2_All	0	2.789	11.4455	1.56e-07
Unigene27882_All	0	2.783	11.4424	3.2e-05
Unigene24561_All	0	2.783	11.4424	3.2e-05
CL2233.Contig2_All	0	2.7706	11.436	0.000232646
Unigene11147_All	0	2.7651	11.4331	0.000449078
CL291.Contig1_All	0	2.7527	11.4266	1.65e-05
CL1366.Contig3_All	0	2.751	11.4257	6.18e-05
Unigene28410_All	0	2.7459	11.4231	0.000868971
Unigene28368_All	0	2.7381	11.419	0.000233086
Unigene24656_All	0	2.7301	11.4147	0.000449503
CL3857.Contig3_All	0	2.7252	11.4121	0.000119876
Unigene19945_All	0	2.7187	11.4087	0.000450167
CL1320.Contig2_All	0	2.696	11.3966	0.00044929
Unigene25435_All	0	2.6857	11.3911	0.000232763
Unigene19858_All	0	2.6848	11.3906	0.000449768
Unigene28080_All	0	2.6838	11.3901	0.000868633
Unigene24974_All	0	2.6737	11.3846	0.000450407
Unigene19657_All	0	2.6652	11.38	0.000232631
CL1897.Contig1_All	0	2.6627	11.3787	0.000449105
Unigene34950_All	0	2.6479	11.3706	0.000868104
Unigene27814_All	0	2.641	11.3669	0.000449742
Unigene27826_All	0	2.6361	11.3642	0.000868537
Unigene25040_All	0	2.6155	11.3529	0.000232675
Unigene34942_All	0	2.6129	11.3514	0.00086873
CL3197.Contig2_All	0	2.6129	11.3514	0.000867912
CL3811.Contig1_All	0	2.612	11.3509	0.000119796
Unigene21755_All	0	2.6014	11.3451	0.000868874
Unigene34925_All	0	2.6014	11.3451	0.000868826
Unigene23823_All	0	2.5986	11.3435	0.000449211
Unigene23910_All	0	2.5788	11.3325	0.000869163
Unigene28371_All	0	2.5778	11.3319	0.000449131
Unigene26606_All	0	2.5764	11.3311	0.00011994
Unigene34343_All	0	2.5575	11.3205	0.000450194
CL3593.Contig2_All	0	2.5417	11.3116	0.000119628
Unigene25017_All	0	2.5275	11.3035	0.0004507
Unigene34231_All	0	2.5132	11.2953	0.00086926
Unigene1552_All	0	2.4921	11.2831	0.000868682
CL790.Contig5_All	0	2.4791	11.2756	0.000450034
CL1674.Contig2_All	0	2.4358	11.2502	5.9e-07
CL363.Contig4_All	0	2.4219	11.2419	4.37e-06
CL1845.Contig5_All	0	2.4206	11.2411	5.47e-09
Unigene22444_All	0	2.3889	11.2221	0.000119924
Unigene24321_All	0	2.3876	11.2213	0.000449317
Unigene23828_All	0	2.3842	11.2193	0.000232822
Unigene34875_All	0	2.3615	11.2055	0.000449237
Unigene24975_All	0	2.3536	11.2007	0.000869067
Unigene27699_All	0	2.3359	11.1898	0.000449609
Unigene34891_All	0	2.3351	11.1893	0.000869019
CL113.Contig1_All	0	2.3308	11.1866	6.18e-05
Unigene25311_All	0	2.326	11.1836	0.000868393
Unigene34142_All	0	2.3227	11.1816	0.000119788
CL1989.Contig2_All	0	2.3109	11.1742	0.000450514
Unigene27218_All	0	2.3026	11.169	0.00044945
CL2320.Contig2_All	0	2.2907	11.1616	0.000232807
CL3301.Contig1_All	0	2.2864	11.1589	0.000449954
CL4236.Contig1_All	0	2.2725	11.1501	0.000869115
CL1785.Contig1_All	0	2.2467	11.1336	8.51e-06
CL159.Contig2_All	0	2.2202	11.1165	0.000119636
Unigene23883_All	0	2.2159	11.1137	0.000449821
Unigene27502_All	0	2.2159	11.1137	0.000449662
Unigene27013_All	0	2.2112	11.1106	0.000232734
Unigene17807_All	0	2.2008	11.1038	0.000449343
CL736.Contig3_All	0	2.1934	11.099	0.000450487
CL3702.Contig1_All	0	2.1502	11.0703	0.000233101
Unigene27834_All	0	2.1033	11.0384	0.000869212
Unigene27555_All	0	2.0884	11.0282	0.000868344
CL1613.Contig1_All	0	2.0738	11.0181	4.37e-06
CL1363.Contig1_All	0	2.0738	11.0181	0.000450274
CL537.Contig2_All	0	2.0523	11.003	0.000869549
Unigene27614_All	0	2.0283	10.9861	0.000450247
CL2627.Contig1_All	0	2.0174	10.9783	0.000868585
Unigene18622_All	0	2.0148	10.9764	1.15e-06
CL1528.Contig2_All	0	1.9837	10.954	0.000868922
CL3551.Contig1_All	0	1.9771	10.9492	0.000869308
Unigene27236_All	0	1.9548	10.9328	0.000449689
Unigene22149_All	0	1.8593	10.8605	0.00011974
Unigene27111_All	0	1.7142	10.7433	0.0008682
CL3163.Contig1_All	0	1.7027	10.7336	3.67e-10
CL3034.Contig1_All	0	1.6812	10.7153	0.000119724
Unigene27370_All	0	1.6521	10.6901	0.000868778
CL3237.Contig2_All	0	1.5898	10.6346	0.000450141
CL175.Contig3_All	0	1.5705	10.617	0.00045054
CL258.Contig3_All	0	1.4865	10.5377	0.000869501
CL173.Contig1_All	0	1.4739	10.5254	0.000449848
CL4228.Contig2_All	0	1.3805	10.431	1.65e-05
CL1591.Contig3_All	0	1.3133	10.359	8.49e-06
Unigene34814_All	0	1.3132	10.3589	1.65e-05
Unigene11304_All	0	1.3024	10.347	2.24e-06
CL288.Contig2_All	0	1.2348	10.2701	6.18e-05
CL224.Contig3_All	0	1.2027	10.2321	0.000449476
CL1503.Contig2_All	0	1.1058	10.1109	1.15e-06
CL288.Contig1_All	0	0.9863	9.94588	6.17e-05
CL2663.Contig3_All	0	0.8645	9.75572	4.37e-06
CL2381.Contig2_All	0	0.8122	9.66569	0.000233027
Unigene22561_All	0.7384	568.895	9.58954	0
CL2259.Contig3_All	0	0.6599	9.3661	0.00011978
CL2609.Contig2_All	0	0.6304	9.30012	1.65e-05
CL363.Contig3_All	0	0.6053	9.24151	0.000449901
CL1212.Contig10_All	0	0.6019	9.23338	4.36e-06
Unigene28622_All	0	0.5764	9.17093	0.000868489
CL2954.Contig2_All	0.1952	96.2709	8.946	3.84e-285
CL761.Contig4_All	1.4822	293.325	7.62861	0
Unigene20831_All	0.9485	171.798	7.50085	0
Unigene1377_All	0.2006	26.7477	7.05895	1.34e-36
Unigene3079_All	0.1443	15.122	6.71143	2.16e-28
Unigene5127_All	0.1654	17.3314	6.71129	2.17e-28
Unigene17346_All	0.1264	12.7107	6.6519	3.5e-27
CL1390.Contig1_All	2.4798	246.855	6.6373	0
Unigene21095_All	0.271	26.5776	6.61577	5.86e-80
Unigene25052_All	0.2014	19.3941	6.58941	5.66e-26
Unigene18724_All	0.3601	31.4374	6.44794	6.33e-47
Unigene25310_All	0.2244	19.0026	6.40398	1.11e-22
Unigene5448_All	0.153	11.1726	6.19029	2.13e-19
CL471.Contig1_All	0.1687	12.1409	6.16927	4.22e-19
Unigene1094_All	0.4228	29.3092	6.11523	1.31e-36
Unigene10342_All	0.1392	9.4286	6.08181	6.44e-18
CL1143.Contig1_All	0.153	10.363	6.08177	6.44e-18
CL1323.Contig2_All	0.1859	12.3977	6.0594	1.27e-17
Unigene19331_All	0.1839	11.8741	6.01275	4.95e-17
Unigene22731_All	0.1687	10.534	5.96445	1.91e-16
Unigene34331_All	0.2438	15.2214	5.96426	1.91e-16
Unigene20289_All	0.215	13.4231	5.96424	1.91e-16
CL545.Contig4_All	8.5773	532.805	5.95694	0
Unigene18709_All	2.3159	142.545	5.9437	0
Unigene20332_All	0.2485	15.2554	5.93993	3.76e-16
Unigene22886_All	0.153	9.2295	5.91465	7.41e-16
CL361.Contig1_All	0.1807	10.8987	5.91442	7.41e-16
Unigene20707_All	0.2485	14.7294	5.88931	1.45e-15
Unigene27226_All	0.251	14.8745	5.88901	1.45e-15
Unigene19261_All	0.443	25.7878	5.86324	2.7e-30
CL3009.Contig2_All	0.5619	32.7088	5.86322	1.76e-45
Unigene22617_All	0.1649	9.5974	5.86298	2.83e-15
Unigene5001_All	0.1317	7.663	5.86258	2.83e-15
Unigene20846_All	0.2426	13.3516	5.78229	2.13e-14
CL2292.Contig1_All	0.1945	10.7017	5.78193	2.13e-14
Unigene12687_All	0.1937	10.456	5.75436	4.18e-14
Unigene19133_All	0.167	8.8393	5.72601	8.15e-14
CL2954.Contig1_All	0.589	30.5443	5.69649	1.7e-53
Unigene21302_All	0.3816	19.387	5.66688	4.18e-26
Unigene20673_All	0.2206	11.2041	5.66645	3.07e-13
Unigene18959_All	0.1549	7.8667	5.66635	3.07e-13
CL761.Contig2_All	0.9018	45.7127	5.66364	4.52e-131
Unigene22895_All	0.2141	10.6481	5.63617	5.93e-13
Unigene23012_All	0.1833	9.116	5.63612	5.93e-13
Unigene18930_All	0.2295	11.1726	5.60533	1.15e-12
Unigene19258_All	0.5498	26.5721	5.59486	4.67e-37
Unigene10426_All	0.1967	9.3683	5.57372	2.22e-12
Unigene22975_All	0.2141	9.9684	5.54101	4.3e-12
Unigene10309_All	5.3788	249.676	5.53663	0
Unigene22753_All	0.4142	19.0693	5.52478	1.91e-23
Unigene18259_All	0.182	8.2806	5.50772	8.3e-12
Unigene25080_All	0.1644	7.4792	5.5076	8.3e-12
Unigene19314_All	0.2264	10.0651	5.47434	1.6e-11
Unigene22712_All	0.2071	9.2058	5.47414	1.6e-11
Unigene3442_All	0.4569	20.0689	5.45694	2.86e-22
CL1465.Contig2_All	0.4822	21.0917	5.4509	3.52e-33
Unigene20966_All	0.1698	7.3691	5.43958	3.09e-11
Unigene27671_All	0.2215	9.6118	5.43943	3.09e-11
Unigene19375_All	0.3652	15.8474	5.43942	5.64e-22
CL4220.Contig3_All	0.2114	9.1731	5.43936	3.09e-11
Unigene18900_All	0.2316	10.0487	5.43923	3.1e-11
Unigene12332_All	0.1384	5.8609	5.40421	5.92e-11
Unigene18942_All	0.2449	10.3692	5.40397	5.92e-11
Unigene22941_All	0.2522	10.6772	5.40382	5.92e-11
Unigene19596_All	0.2535	10.7303	5.40356	5.92e-11
Unigene22007_All	0.2254	9.3048	5.36742	1.13e-10
Unigene24646_All	0.1665	6.8722	5.36718	1.13e-10
Unigene18260_All	0.3774	15.5769	5.36717	8.48e-21
CL4077.Contig1_All	0.2123	8.762	5.36708	1.13e-10
CL736.Contig1_All	0.171	7.0566	5.36691	1.13e-10
Unigene7423_All	0.4076	16.3917	5.32967	3.26e-20
Unigene19963_All	0.2359	9.4859	5.32954	2.17e-10
Unigene22168_All	0.1628	6.5462	5.32949	2.17e-10
Unigene18216_All	0.149	5.9911	5.32944	2.17e-10
Unigene22983_All	0.182	7.3177	5.32938	2.17e-10
Unigene1706_All	0.3397	13.48	5.31042	6.4e-20
Unigene21750_All	0.6138	24.2532	5.30426	1.3e-29
Unigene22849_All	0.3069	12.0183	5.29132	1.26e-19
Unigene21123_All	0.4674	18.3031	5.29129	1.26e-19
Unigene20724_All	0.2295	8.9867	5.29123	4.17e-10
Unigene18627_All	3.2913	128.6	5.28809	1.5e-245
Unigene20910_All	0.3996	15.4359	5.27159	2.46e-19
Unigene27193_All	0.4971	19.2008	5.27149	2.46e-19
Unigene21053_All	0.2403	9.1562	5.25184	8.01e-10
Unigene28038_All	0.2348	8.9452	5.25161	8.02e-10
Unigene12675_All	0.1568	5.9727	5.25139	8.02e-10
Unigene23034_All	0.2177	8.065	5.21126	1.54e-09
Unigene21691_All	0.1813	6.716	5.21115	1.54e-09
Unigene18918_All	0.2316	8.5782	5.21097	1.54e-09
Unigene10809_All	0.2522	9.0756	5.16935	2.94e-09
Unigene27977_All	0.2123	7.6387	5.16915	2.93e-09
Unigene22154_All	0.3899	13.8926	5.15507	2.29e-26
Unigene22820_All	0.3802	13.48	5.14792	1.37e-17
Unigene20781_All	0.333	11.806	5.14785	1.37e-17
Unigene24300_All	0.6342	22.3734	5.1407	4.52e-26
CL86.Contig5_All	15.5432	545.928	5.13435	0
CL3683.Contig1_All	0.6979	24.3748	5.12623	8.88e-26
Unigene20086_All	0.4355	15.2082	5.12603	2.66e-17
Unigene25563_All	0.2132	7.445	5.12599	5.61e-09
Unigene18623_All	0.6549	22.5937	5.1085	2.46e-42
CL761.Contig3_All	4.759	163.093	5.09889	8.71e-288
Unigene16225_All	0.6232	21.1063	5.08183	3.69e-33
Unigene27563_All	0.2088	7.0715	5.08182	1.07e-08
Unigene20939_All	0.3919	13.2726	5.08182	1.01e-16
Unigene2932_All	0.2754	9.3267	5.08177	1.01e-16
CL2103.Contig2_All	0.3514	11.8996	5.08166	1.01e-16
Unigene14630_All	0.3502	11.8587	5.08162	1.01e-16
Unigene26071_All	0.2415	8.1774	5.08155	1.07e-08
Unigene21877_All	0.362	12.1631	5.07038	7.24e-33
CL1428.Contig1_All	0.4012	13.3738	5.05894	1.95e-16
CL3544.Contig2_All	0.5363	17.7841	5.0514	2.57e-24
Unigene26826_All	0.1908	6.2604	5.03612	2.05e-08
Unigene27344_All	0.1687	5.5348	5.036	2.05e-08
Unigene20371_All	0.2348	7.7029	5.0359	2.05e-08
Unigene27327_All	0.5061	16.4259	5.02041	9.79e-24
Unigene7354_All	0.3679	11.8741	5.01236	7.36e-16
Unigene23341_All	0.18	5.7159	4.98891	3.9e-08
Unigene22961_All	0.2046	6.4964	4.98876	3.91e-08
Unigene14703_All	0.1887	5.9911	4.98865	3.9e-08
Unigene34657_All	0.2225	7.0637	4.98855	3.9e-08
Unigene20052_All	0.2285	7.2538	4.98847	3.9e-08
Unigene23668_All	0.1833	5.8187	4.98842	3.9e-08
Unigene10959_All	0.6389	20.1143	4.97649	1.63e-30
Unigene15967_All	0.8177	25.5621	4.96629	1.26e-98
CL431.Contig2_All	0.3831	11.9597	4.96432	2.74e-15
Unigene11153_All	0.1577	4.8411	4.94008	7.37e-08
CL736.Contig2_All	0.2497	7.6651	4.94004	7.38e-08
Unigene20884_All	0.2196	6.74	4.9398	7.37e-08
Unigene23378_All	0.1952	5.9911	4.9398	7.38e-08
Unigene7081_All	0.2168	6.654	4.93979	7.38e-08
Unigene963_All	0.7126	21.8696	4.93969	1.26e-29
Unigene21168_All	0.1751	5.3735	4.93961	7.38e-08
Unigene18708_All	3.3678	102.539	4.92823	4.74e-288
Unigene20182_All	0.1839	5.4504	4.88937	1.4e-07
Unigene22803_All	0.1937	5.7405	4.88928	1.4e-07
Unigene25749_All	0.2168	6.4245	4.88915	1.4e-07
Unigene22796_All	0.3427	10.1553	4.88914	2.04e-21
Unigene22130_All	0.1975	5.8518	4.88896	1.4e-07
CL2343.Contig1_All	0.1975	5.8518	4.88896	1.4e-07
CL3841.Contig1_All	1.9423	55.8174	4.84488	2.04e-89
Unigene24563_All	0.1859	5.3133	4.83701	2.64e-07
Unigene26104_All	0.2522	7.2071	4.83678	2.64e-07
Unigene23616_All	0.1998	5.7092	4.83666	2.64e-07
Unigene23292_All	0.2392	6.8349	4.83663	2.63e-07
Unigene19430_All	0.2535	7.243	4.83653	2.64e-07
Unigene20285_All	0.14	3.9996	4.83636	2.64e-07
Unigene20796_All	0.5044	14.1473	4.80981	1.4e-13
Unigene18403_All	0.3626	10.17	4.8098	1.4e-13
Unigene19393_All	0.9735	27.3034	4.80976	5.21e-40
Unigene21121_All	1.2073	33.4764	4.79329	6.47e-33
Unigene26753_All	0.2326	6.4015	4.78249	4.97e-07
Unigene21049_All	0.2264	6.2308	4.78247	4.97e-07
Unigene19991_All	0.2264	6.2308	4.78247	4.97e-07
Unigene20964_All	0.4299	11.8305	4.78237	2.67e-13
Unigene21135_All	0.4336	11.9312	4.78223	2.67e-13
Unigene22494_All	0.5558	15.0976	4.76361	2.15e-19
Unigene20688_All	0.3802	10.2609	4.75425	5.09e-13
Unigene19377_All	0.4899	13.2208	4.75418	5.09e-13
Unigene22493_All	2.881	77.6704	4.75272	1.9e-121
Unigene20149_All	0.1597	4.2257	4.72575	9.4e-07
CL2871.Contig1_All	0.4529	11.9822	4.72556	9.69e-13
Unigene19813_All	0.4318	11.4237	4.72552	9.69e-13
Unigene20315_All	0.4807	12.717	4.72548	9.68e-13
Unigene22014_All	0.2359	6.2407	4.72546	9.4e-07
Unigene17988_All	0.7299	19.1578	4.71409	7.12e-31
CL1813.Contig2_All	0.6979	18.2811	4.71119	1.12e-24
Unigene20728_All	0.3613	9.3691	4.69664	1.84e-12
Unigene5585_All	0.5661	14.5784	4.68663	3.02e-18
Unigene20439_All	1.6226	41.7279	4.68463	2.65e-60
Unigene3490_All	0.2337	5.9361	4.66679	1.77e-06
Unigene20637_All	0.4228	10.7392	4.66677	3.51e-12
Unigene1371_All	0.5199	13.2049	4.6667	5.81e-18
Unigene23778_All	0.2348	5.9635	4.66665	1.77e-06
Unigene22011_All	0.5812	14.7614	4.66665	5.81e-18
Unigene22868_All	0.4264	10.8291	4.66656	3.51e-12
Unigene24657_All	0.2415	6.1331	4.66652	1.77e-06
CL73.Contig4_All	9.2785	235.231	4.66404	0
Unigene19406_All	0.4336	10.784	4.63638	6.7e-12
Unigene22880_All	0.3256	8.0966	4.63614	6.7e-12
Unigene25724_All	0.5538	13.6754	4.62607	2.16e-17
CL2392.Contig3_All	0.2528	6.1546	4.6056	1.27e-11
Unigene20406_All	0.3419	8.3232	4.60549	1.27e-11
Unigene21060_All	0.2473	6.0202	4.60548	3.32e-06
Unigene7006_All	0.1558	3.7925	4.60538	3.32e-06
CL190.Contig14_All	0.1558	3.7925	4.60538	3.32e-06
Unigene22478_All	0.9893	24.0808	4.60533	1.14e-22
Unigene22771_All	0.4653	11.3257	4.6053	1.27e-11
Unigene3535_All	0.5725	13.9344	4.60523	4.14e-17
Unigene21286_All	0.4762	11.5903	4.60521	1.27e-11
Unigene18777_All	0.6239	14.9655	4.58418	7.95e-17
CL701.Contig1_All	0.3919	9.3323	4.57368	2.43e-11
Unigene21649_All	0.3788	9.0201	4.57364	2.43e-11
Unigene19280_All	0.4044	9.6286	4.57347	2.43e-11
Unigene5374_All	0.8938	21.1896	4.56726	2.15e-27
CL2624.Contig1_All	1.0742	25.3359	4.55985	4.64e-38
Unigene20143_All	0.6979	16.4345	4.55756	8.19e-22
Unigene10066_All	1.0483	24.6301	4.5543	4.18e-27
CL457.Contig11_All	0.0985	2.2945	4.54191	6.25e-06
Unigene9354_All	0.18	4.1917	4.54147	6.24e-06
Unigene22447_All	0.2461	5.7306	4.54137	6.24e-06
Unigene34524_All	0.2522	5.8725	4.54133	6.25e-06
Unigene26276_All	0.2522	5.8725	4.54133	6.24e-06
Unigene19899_All	0.3845	8.9527	4.54127	4.56e-11
Unigene21128_All	0.2196	5.1131	4.54125	6.25e-06
Unigene20290_All	0.4336	10.0957	4.54123	4.56e-11
Unigene21345_All	0.6763	15.7465	4.54122	2.92e-16
Unigene24691_All	0.2038	4.745	4.54118	6.25e-06
Unigene34649_All	0.1794	4.1769	4.54118	6.25e-06
CL457.Contig12_All	0.1015	2.363	4.54107	6.24e-06
Unigene19573_All	0.215	5.0052	4.54102	6.25e-06
Unigene25038_All	0.215	5.0052	4.54102	6.25e-06
CL1703.Contig2_All	0.2187	5.0912	4.54098	6.25e-06
Unigene18701_All	0.9361	21.5114	4.52229	6.74e-37
Unigene22738_All	1.4439	32.9632	4.51281	1.3e-36
Unigene23168_All	0.3174	7.2229	4.5082	8.55e-11
Unigene27720_All	0.4392	9.9938	4.50808	8.55e-11
CL3205.Contig2_All	0.4392	9.9938	4.50808	8.55e-11
Unigene21875_All	0.4411	10.037	4.50808	8.55e-11
Unigene19267_All	3.0267	68.8681	4.50802	1.48e-62
CL3732.Contig2_All	0.2332	5.3056	4.50788	5.94e-21
Unigene7198_All	0.6114	13.8035	4.49677	1.07e-15
Unigene27296_All	1.8663	42.0694	4.49452	1.58e-51
Unigene24647_All	0.2326	5.1704	4.47435	1.17e-05
Unigene28093_All	0.2403	5.3411	4.47423	1.17e-05
Unigene22202_All	0.3069	6.8212	4.47419	1.61e-10
Unigene19767_All	0.2426	5.392	4.47417	1.17e-05
Unigene21571_All	0.3845	8.5458	4.47416	1.61e-10
Unigene25072_All	0.2337	5.1941	4.47414	1.17e-05
CL4060.Contig2_All	0.4674	10.3882	4.47414	1.61e-10
CL1481.Contig2_All	0.5966	13.259	4.47406	2.22e-25
Unigene20276_All	0.7961	17.6925	4.47404	2.22e-25
CL493.Contig1_All	0.1544	3.4313	4.47401	1.17e-05
Unigene24123_All	0.193	4.2891	4.474	1.17e-05
Unigene25853_All	0.502	11.1559	4.47398	1.61e-10
Unigene23855_All	0.203	4.5112	4.47396	1.17e-05
Unigene21221_All	0.4762	10.5824	4.47396	1.61e-10
Unigene22515_All	0.2415	5.3664	4.47386	1.17e-05
CL3345.Contig2_All	0.2097	4.6597	4.47384	1.17e-05
Unigene26159_All	0.1644	3.6526	4.47364	1.17e-05
Unigene22633_All	0.5746	12.5678	4.45103	3.89e-15
Unigene11095_All	0.5682	12.4276	4.45101	3.89e-15
Unigene16642_All	1.8278	39.8959	4.44806	1.2e-39
CL73.Contig5_All	17.9911	390.899	4.44144	0
CL1737.Contig1_All	0.4946	10.7316	4.43946	1.51e-29
Unigene21791_All	0.4281	9.2887	4.43946	3.04e-10
Unigene18319_All	0.6955	15.0902	4.43942	8.12e-20
Unigene22786_All	0.6908	14.9879	4.43939	8.12e-20
Unigene21902_All	0.2754	5.9749	4.43931	3.04e-10
Unigene24569_All	0.976	21.0722	4.43232	1.59e-24
Unigene22839_All	0.5401	11.6223	4.42753	7.42e-15
Unigene3197_All	1.1042	23.7047	4.4241	5.16e-34
CL1390.Contig2_All	7.0448	150.843	4.42034	1.37e-272
Unigene2850_All	0.8876	18.9753	4.41807	3.07e-24
Unigene19772_All	0.2497	5.2863	4.40399	2.17e-05
CL4215.Contig1_All	0.1698	3.5947	4.40396	2.18e-05
Unigene9371_All	0.2838	6.0078	4.40389	5.71e-10
Unigene18927_All	0.2461	5.2097	4.40388	2.17e-05
CL2183.Contig1_All	0.3889	8.2321	4.40379	5.71e-10
Unigene16257_All	0.5558	11.7644	4.40372	1.41e-14
Unigene16424_All	0.2168	4.5889	4.40371	2.17e-05
Unigene22568_All	0.2295	4.8577	4.40371	2.17e-05
Unigene16610_All	0.2006	4.2457	4.40361	2.17e-05
Unigene20745_All	0.2225	4.7092	4.4036	2.17e-05
Unigene23514_All	0.2438	5.1598	4.40355	2.18e-05
Unigene20780_All	0.2014	4.2624	4.40353	2.17e-05
Unigene21395_All	0.2206	4.6684	4.40342	2.17e-05
CL471.Contig2_All	1.209	25.4064	4.39331	3.71e-33
Unigene16692_All	0.7027	14.6885	4.38563	5.75e-19
CL2444.Contig3_All	0.3231	6.7257	4.37963	2.7e-14
CL3121.Contig1_All	0.4092	8.4453	4.36727	1.08e-09
Unigene25991_All	0.5879	12.0283	4.35472	5.15e-14
Unigene18893_All	0.6018	12.3124	4.35468	5.15e-14
CL2737.Contig2_All	0.3665	7.3704	4.32986	2.02e-09
Unigene23401_All	0.2473	4.9732	4.32984	4.04e-05
Unigene24521_All	0.5044	10.1434	4.32983	2.02e-09
Unigene18890_All	0.4373	8.7938	4.32979	2.02e-09
Unigene19116_All	0.3934	7.911	4.32979	2.02e-09
CL1379.Contig2_All	0.2196	4.4159	4.32976	4.04e-05
Unigene21062_All	0.4109	8.2619	4.32961	2.02e-09
CL2409.Contig1_All	0.4109	8.2619	4.32961	2.02e-09
Unigene20036_All	0.4923	9.8983	4.32957	2.02e-09
Unigene20325_All	0.2359	4.743	4.32955	4.04e-05
Unigene27808_All	0.3298	6.6309	4.32954	2.02e-09
Unigene23703_All	0.2285	4.5941	4.32952	4.04e-05
Unigene23794_All	0.2097	4.216	4.32948	4.04e-05
CL1544.Contig1_All	0.196	3.9403	4.32938	4.04e-05
CL4233.Contig5_All	0.14	2.8145	4.32938	4.04e-05
Unigene6393_All	5.826	116	4.31548	0
Unigene22788_All	0.6176	12.2545	4.3105	7.69e-18
Unigene13050_All	1.1579	22.9335	4.30787	7.25e-31
Unigene16713_All	1.4097	27.919	4.30779	7.24e-31
Unigene22508_All	0.7357	14.5019	4.30098	4.85e-35
Unigene14842_All	0.7778	15.2293	4.29131	1.46e-17
Unigene15883_All	0.769	15.0569	4.2913	1.46e-17
Unigene8928_All	1.1941	23.3794	4.29124	4.06e-26
CL651.Contig1_All	0.4776	9.2675	4.27831	3.45e-13
Unigene22825_All	0.5439	10.5537	4.27826	3.45e-13
Unigene22052_All	0.7278	14.1219	4.27825	3.45e-13
Unigene21069_All	0.6979	13.5415	4.27822	3.45e-13
Unigene22757_All	0.656	12.7279	4.27815	3.45e-13
CL4108.Contig3_All	0.5879	11.4061	4.27809	3.45e-13
Unigene6960_All	0.7044	13.6663	4.27808	3.45e-13
Unigene24504_All	0.4355	8.449	4.27804	3.45e-13
CL545.Contig3_All	0.4689	9.0969	4.27802	3.45e-13
Unigene18691_All	1.1638	22.4438	4.2694	2.27e-38
CL2259.Contig2_All	0.0372	0.709	4.25241	7.5e-05
CL3360.Contig2_All	0.1715	3.2679	4.25208	7.5e-05
Unigene22694_All	0.1866	3.5552	4.25191	7.5e-05
Unigene19113_All	0.2473	4.7115	4.25185	7.5e-05
CL301.Contig3_All	0.1701	3.2406	4.25181	7.07e-09
Unigene25248_All	0.4852	9.2434	4.25177	7.07e-09
CL3737.Contig1_All	0.3904	7.4372	4.25173	7.07e-09
Unigene6919_All	0.923	17.5826	4.25167	3.96e-21
Unigene23062_All	0.5199	9.9037	4.25166	6.47e-13
Unigene19347_All	0.6114	11.6467	4.25166	6.47e-13
CL1422.Contig2_All	0.4246	8.088	4.25161	7.07e-09
Unigene22324_All	0.4971	9.4689	4.25159	7.07e-09
CL2571.Contig1_All	0.3601	6.8591	4.25155	7.07e-09
Unigene19469_All	0.2285	4.3523	4.25151	7.5e-05
Unigene26966_All	0.2285	4.3523	4.25151	7.5e-05
Unigene23743_All	0.2063	3.9294	4.25149	7.5e-05
Unigene18854_All	0.2275	4.3329	4.25139	7.5e-05
Unigene7168_All	0.8527	16.0181	4.23152	1.01e-16
Unigene11182_All	1.2875	24.1375	4.22863	7.21e-29
Unigene19159_All	0.5901	11.0338	4.22483	1.22e-12
Unigene2894_All	1.0996	20.5594	4.22475	1.05e-24
CL4081.Contig2_All	0.6793	12.6532	4.21931	1.45e-20
Unigene23138_All	0.4228	7.8307	4.21109	1.32e-08
Unigene26513_All	0.3904	7.2306	4.21109	1.32e-08
Unigene23035_All	0.4963	9.1034	4.19712	2.28e-12
CL1091.Contig1_All	0.0787	1.4168	4.17013	0.000139307
CL500.Contig2_All	0.1296	2.3324	4.16968	0.000139326
CL798.Contig3_All	0.1915	3.446	4.16951	0.000139271
Unigene27323_All	0.18	3.239	4.16948	0.000139289
Unigene7400_All	0.2105	3.7878	4.16947	0.000139252
Unigene19407_All	0.2254	4.0559	4.16946	0.000139298
Unigene21653_All	0.3308	5.9522	4.16939	2.46e-08
Unigene21992_All	0.2522	4.5378	4.16935	0.000139261
Unigene21242_All	0.1952	3.512	4.16927	0.000139243
Unigene21119_All	0.9139	16.442	4.16921	6.91e-16
Unigene5331_All	1.0659	19.1766	4.1692	1e-19
Unigene22671_All	0.9145	16.4525	4.16918	1.89e-27
CL1273.Contig1_All	0.4012	7.2176	4.16913	2.46e-08
Unigene19172_All	0.4211	7.5755	4.16911	2.46e-08
Unigene23238_All	0.4355	7.8345	4.1691	2.46e-08
CL1829.Contig2_All	0.2063	3.7111	4.16903	0.000139317
Unigene26760_All	0.2063	3.7111	4.16903	0.00013928
Unigene2272_All	10.6383	190.059	4.15911	0
Unigene17850_All	1.2131	21.6108	4.15498	2.67e-23
Unigene20241_All	0.7661	13.5813	4.14795	1.3e-15
Unigene21741_All	0.8784	15.5717	4.1479	1.3e-15
Unigene26879_All	0.8599	15.2432	4.14785	1.3e-15
Unigene20842_All	1.0089	17.8843	4.14784	1.3e-15
Unigene19312_All	0.6588	11.6207	4.14071	8.03e-12
Unigene20765_All	0.7176	12.6573	4.14065	8.03e-12
CL1804.Contig1_All	0.2259	3.9454	4.12642	4.58e-08
Unigene24648_All	0.4336	7.5717	4.12618	4.58e-08
Unigene19014_All	0.4549	7.9436	4.12617	4.58e-08
Unigene28198_All	0.459	8.0151	4.12615	4.58e-08
Unigene4861_All	0.9292	16.2252	4.1261	9.7e-23
Unigene5406_All	0.4995	8.6342	4.11151	1.5e-11
Unigene22901_All	0.5812	10.0459	4.11143	1.5e-11
Unigene20014_All	0.7027	12.0855	4.10422	4.6e-15
Unigene20540_All	0.8152	14.0192	4.10411	4.61e-15
Unigene3590_All	3.9041	66.5219	4.09077	1.07e-146
CL73.Contig3_All	15.1858	258.188	4.08763	0
CL1738.Contig1_All	0.1204	2.0395	4.08231	0.000256832
Unigene19685_All	0.2497	4.229	4.08205	0.000256944
Unigene25555_All	0.2105	3.565	4.08201	0.00025688
Unigene26052_All	0.2177	3.6868	4.08196	0.000256816
Unigene19451_All	0.2403	4.0694	4.08191	0.0002568
Unigene18839_All	0.2522	4.2709	4.0819	0.000256928
CL449.Contig2_All	0.4373	7.4053	4.08186	8.43e-08
Unigene20393_All	0.3639	6.1623	4.08185	8.43e-08
Unigene22571_All	0.2426	4.1082	4.08185	0.000256784
Unigene23864_All	0.4176	7.0715	4.08182	8.43e-08
Unigene23527_All	0.3899	6.6024	4.08181	2.8e-11
Unigene21144_All	1.084	18.3557	4.08179	2.49e-18
Unigene23771_All	0.2114	3.5797	4.08179	0.000256912
Unigene24115_All	0.5363	9.0813	4.08179	2.81e-11
Unigene14331_All	0.4837	8.1904	4.08175	2.8e-11
CL2699.Contig3_All	0.5518	9.3435	4.08175	2.81e-11
Unigene21552_All	0.5112	8.656	4.08174	2.81e-11
Unigene22167_All	0.7567	12.8127	4.08171	2.81e-11
CL2158.Contig4_All	0.647	10.9552	4.08171	8.7e-15
Unigene26040_All	0.9018	15.2694	4.08169	8.7e-15
Unigene19746_All	0.445	7.5347	4.08167	8.43e-08
Unigene21579_All	0.4971	8.4168	4.08166	8.43e-08
Unigene24924_All	0.4971	8.4168	4.08166	8.42e-08
Unigene22006_All	0.507	8.5843	4.08164	8.43e-08
Unigene25661_All	0.2535	4.2921	4.08163	0.00025696
Unigene19628_All	0.2535	4.2921	4.08163	0.000256864
Unigene26667_All	0.2415	4.0887	4.08155	0.000256848
Unigene23479_All	0.1923	3.2555	4.08145	0.000256896
CL2575.Contig1_All	0.9131	15.2677	4.06357	4.71e-18
CL2363.Contig1_All	0.8352	13.9465	4.06164	4.01e-32
Unigene22957_All	0.7548	12.5813	4.05904	1.63e-14
CL2802.Contig1_All	0.9479	15.7998	4.05903	1.63e-14
Unigene25936_All	0.4495	7.4536	4.05154	5.21e-11
Unigene7128_All	0.4469	7.4101	4.05147	5.21e-11
Unigene21177_All	0.6733	11.164	4.05146	5.21e-11
Unigene15882_All	1.2083	20.0335	4.05136	2.4e-21
CL4028.Contig1_All	0.7076	11.7014	4.0476	3.13e-28
Unigene14652_All	0.7936	13.102	4.04523	8.9e-18
Unigene20636_All	0.443	7.2675	4.03608	1.56e-07
Unigene20282_All	0.3904	6.4043	4.03602	1.56e-07
CL4218.Contig1_All	0.9613	15.769	4.03596	3.07e-14
Unigene20725_All	0.4899	8.0361	4.03594	1.56e-07
Unigene19091_All	0.4318	7.0827	4.03586	1.56e-07
CL73.Contig2_All	26.2962	430.987	4.03472	0
CL2411.Contig2_All	3.5407	57.9591	4.03293	7.28e-269
Unigene16130_All	4.896	79.8274	4.02721	6.4e-111
CL73.Contig6_All	27.3217	442.089	4.01622	0
Unigene1209_All	1.0428	16.712	4.00235	8.34e-24
CL2114.Contig2_All	0.2522	4.004	3.9888	1.79e-10
Unigene14834_All	0.4739	7.5237	3.98879	2.89e-07
Unigene19523_All	0.4092	6.4964	3.98876	2.89e-07
Unigene22277_All	0.2426	3.8514	3.98873	0.000472474
Unigene20680_All	0.3639	5.7771	3.98873	2.89e-07
Unigene19895_All	0.4176	6.6295	3.98871	2.89e-07
Unigene22143_All	0.2196	3.4862	3.98871	0.000472391
Unigene22036_All	0.6763	10.7363	3.98869	1.78e-10
Unigene18924_All	0.4899	7.7769	3.98864	2.89e-07
Unigene22584_All	1.2427	19.7268	3.98861	8.13e-47
Unigene21779_All	0.7567	12.0119	3.9886	1.79e-10
Unigene23609_All	0.4509	7.1575	3.98858	2.89e-07
Unigene34838_All	0.2123	3.37	3.98857	0.000472502
Unigene20199_All	0.5725	9.0876	3.98855	1.78e-10
Unigene22008_All	0.251	3.9842	3.98853	0.000472446
CL1903.Contig1_All	0.2187	3.4712	3.98841	0.000472419
Unigene9195_All	1.8003	28.1984	3.9693	6.4e-33
Unigene2879_All	1.0103	15.733	3.96094	5.69e-23
Unigene13027_All	1.5439	24.0422	3.96092	5.68e-23
Unigene18880_All	0.5619	8.7223	3.95632	3.32e-10
Unigene19275_All	0.7011	10.8829	3.9563	3.32e-10
Unigene22896_All	0.721	11.1909	3.95618	3.32e-10
Unigene22790_All	1.0483	16.1982	3.94971	2.1e-16
CL4028.Contig2_All	4.3484	67.1123	3.94802	2.85e-194
CL1126.Contig7_All	0.0314	0.4825	3.94169	5.32e-07
CL1126.Contig2_All	0.031	0.4763	3.94153	5.31e-07
Unigene27380_All	0.4299	6.5978	3.93991	5.31e-07
Unigene28240_All	0.3774	5.7914	3.93975	5.32e-07
Unigene35037_All	1.4352	22.0236	3.93973	2.11e-19
Unigene23541_All	0.4489	6.8885	3.93972	5.32e-07
Unigene19852_All	0.4653	7.1401	3.93971	5.31e-07
Unigene7479_All	1.4036	21.5383	3.9397	4.42e-32
Unigene19334_All	0.4529	6.9497	3.93969	5.31e-07
Unigene17833_All	0.6102	9.3633	3.93966	3.74e-13
Unigene5135_All	3.8802	59.0977	3.9289	5.19e-73
Unigene22423_All	0.5746	8.7164	3.9231	6.13e-10
Unigene5242_All	0.794	12.0445	3.92309	3.97e-19
Unigene20597_All	0.6316	9.5808	3.92306	6.13e-10
Unigene19292_All	0.7044	10.6846	3.92299	6.14e-10
Unigene22123_All	1.7569	26.5616	3.91824	3.81e-22
Unigene22560_All	7.4532	112.314	3.91353	1.93e-210
CL2720.Contig1_All	0.8271	12.4296	3.90957	7.44e-16
Unigene20253_All	0.8759	13.1324	3.90622	7.47e-19
Unigene22755_All	1.4922	22.335	3.90379	7.2e-22
CL1212.Contig3_All	0.0433	0.6419	3.88991	0.000869194
CL3049.Contig2_All	0.2305	3.4157	3.88934	0.000868905
CL647.Contig4_All	0.3276	4.8545	3.88932	9.78e-07
CL3679.Contig1_All	0.2911	4.3136	3.88931	9.78e-07
CL1358.Contig2_All	0.4125	6.1124	3.88927	9.78e-07
Unigene23441_All	0.4875	7.2237	3.88926	9.78e-07
Unigene24517_All	0.4776	7.077	3.88926	1.14e-09
Unigene19097_All	0.3626	5.3728	3.88922	9.79e-07
Unigene23080_All	0.7278	10.784	3.88921	1.13e-09
Unigene27426_All	0.2337	3.4627	3.88917	0.000869098
Unigene21521_All	0.7076	10.4844	3.88917	1.13e-09
Unigene22711_All	0.6504	9.6368	3.88916	1.14e-09
Unigene26191_All	1.5506	22.9746	3.88914	1.35e-21
Unigene19713_All	0.3363	4.9827	3.88911	9.78e-07
Unigene12853_All	0.9034	13.3844	3.88904	1.39e-15
CL2598.Contig1_All	0.6948	10.2938	3.88903	1.14e-09
Unigene23377_All	0.4632	6.8625	3.88903	9.78e-07
Unigene20200_All	0.4012	5.9439	3.88902	9.78e-07
Unigene22096_All	0.5217	7.7291	3.88901	1.13e-09
Unigene25642_All	0.2381	3.5275	3.88901	0.000869049
Unigene34965_All	0.2159	3.1986	3.88901	0.000869146
Unigene21388_All	0.251	3.7186	3.889	0.000869001
Unigene23900_All	0.2438	3.6119	3.88899	0.000868808
Unigene21260_All	0.2535	3.7556	3.88899	0.000868953
Unigene23705_All	0.4044	5.9911	3.88897	9.78e-07
Unigene16304_All	0.2141	3.1718	3.88895	0.000868856
Unigene22610_All	1.5307	22.4474	3.87428	2.56e-21
CL1087.Contig2_All	1.2791	18.7253	3.87179	2.64e-18
Unigene18772_All	1.057	15.4377	3.86841	2.59e-15
Unigene6957_All	2.769	40.44	3.86835	4.27e-45
Unigene22734_All	3.2636	47.5877	3.86605	5.12e-54
Unigene22307_All	0.8784	12.7827	3.86317	2.38e-12
Unigene18994_All	0.7278	10.5272	3.85444	2.09e-09
CL3968.Contig2_All	0.6449	9.3279	3.8544	2.09e-09
Unigene21878_All	0.7244	10.4773	3.85434	2.09e-09
Unigene22853_All	0.5538	8.0098	3.85433	2.09e-09
Unigene19842_All	0.5599	8.0979	3.85431	2.09e-09
Unigene19589_All	0.6824	9.8693	3.85426	2.09e-09
Unigene27837_All	0.5971	8.6356	3.85425	2.09e-09
Unigene22541_All	1.2528	17.8997	3.83671	4.23e-35
Unigene21155_All	0.8352	11.9331	3.8367	4.41e-12
Unigene21236_All	0.8747	12.4965	3.83659	4.42e-12
Unigene2938_All	0.4211	6.0159	3.83655	1.79e-06
Unigene26172_All	0.507	7.243	3.83653	1.79e-06
Unigene34102_All	0.292	4.1715	3.83653	1.79e-06
Unigene16375_All	0.3502	5.0029	3.83651	1.79e-06
Unigene23259_All	0.4807	6.8672	3.83651	1.79e-06
Unigene27569_All	0.3397	4.8528	3.83648	1.79e-06
Unigene20361_All	0.7492	10.5725	3.81882	3.86e-09
Unigene16660_All	0.6793	9.5858	3.81878	3.86e-09
Unigene21309_All	0.6763	9.5434	3.81877	3.86e-09
Unigene20512_All	0.6188	8.732	3.81877	3.86e-09
Unigene18950_All	0.7456	10.521	3.81873	3.86e-09
Unigene23039_All	0.4689	6.6159	3.81859	3.86e-09
Unigene10447_All	1.0974	15.4294	3.81352	3.21e-20
Unigene9308_All	2.9281	41.1114	3.8115	7.23e-43
Unigene18119_All	0.772	10.8248	3.8096	8.21e-12
Unigene8515_All	1.0651	14.8421	3.80063	3.25e-17
Unigene22736_All	2.7145	37.7882	3.79918	9.34e-37
CL2824.Contig1_All	0.4142	5.6989	3.78228	3.28e-06
Unigene21411_All	0.6395	8.7987	3.78227	7.08e-09
Unigene24937_All	0.6854	9.4299	3.78222	7.08e-09
Unigene20754_All	0.7456	10.2579	3.78219	7.08e-09
Unigene19132_All	0.9066	12.4726	3.78215	3.11e-14
Unigene10401_All	0.8965	12.3336	3.78215	6.05e-17
CL2953.Contig1_All	0.4509	6.2032	3.78213	3.28e-06
Unigene20032_All	0.6239	8.5832	3.78213	7.08e-09
Unigene19605_All	0.4012	5.5194	3.78212	3.28e-06
CL848.Contig1_All	0.4012	5.5194	3.78212	3.28e-06
Unigene20021_All	0.4246	5.8413	3.78211	3.28e-06
Unigene19720_All	0.507	6.9747	3.78207	3.28e-06
CL535.Contig1_All	1.312	17.819	3.76358	1.13e-16
Unigene9063_All	0.9163	12.4132	3.75991	5.79e-14
Unigene26020_All	0.9951	13.48	3.75984	5.8e-14
Unigene20168_All	0.9798	13.2726	3.75982	5.8e-14
CL1480.Contig3_All	0.7449	10.0903	3.75978	5.8e-14
CL746.Contig3_All	0.6369	8.6272	3.75975	5.8e-14
Unigene21235_All	0.9058	12.2219	3.75413	2.8e-11
Unigene18891_All	0.6213	8.3291	3.7448	1.3e-08
Unigene1127_All	1.1757	15.7612	3.74479	2.49e-24
Unigene19730_All	0.6948	9.3134	3.74464	1.3e-08
Unigene19199_All	0.5271	7.0654	3.74462	1.3e-08
CL2921.Contig2_All	1.084	14.4551	3.73714	1.07e-13
Unigene20713_All	0.9613	12.8187	3.73712	1.07e-13
CL534.Contig1_All	1.1475	15.3016	3.73712	1.07e-13
Unigene18887_All	1.1527	15.3708	3.7371	1.07e-13
Unigene18336_All	0.9577	12.7705	3.7371	1.08e-13
Unigene962_All	8.8644	117.95	3.73401	2.17e-275
Unigene20353_All	0.4125	5.4575	3.72577	6e-06
CL1550.Contig2_All	0.3705	4.9018	3.72577	6e-06
Unigene19315_All	0.4569	6.0448	3.72574	6e-06
CL1584.Contig3_All	0.2573	3.404	3.72571	6e-06
Unigene19647_All	0.4852	6.419	3.7257	6e-06
CL3803.Contig1_All	0.8456	11.1867	3.72567	5.13e-11
CL1257.Contig2_All	0.3904	5.1647	3.72566	6e-06
Unigene3749_All	1.377	18.2162	3.72562	1.57e-26
Unigene18478_All	0.3965	5.2451	3.72558	6e-06
Unigene19721_All	0.4971	6.5756	3.72551	6e-06
Unigene19855_All	0.507	6.7065	3.7255	6e-06
Unigene25867_All	3.6566	48.2442	3.72178	1.55e-39
Unigene10495_All	1.1505	15.1324	3.71731	1.38e-18
Unigene11223_All	0.9263	12.1565	3.7141	1.97e-13
CL4077.Contig2_All	1.1222	14.727	3.71406	1.97e-13
Unigene19424_All	0.7348	9.5915	3.70633	2.38e-08
Unigene7223_All	0.9957	12.997	3.70632	7.3e-16
CL2137.Contig1_All	0.4142	5.4066	3.70632	2.38e-08
Unigene22330_All	1.5874	20.72	3.70629	1.47e-54
Unigene19619_All	0.5682	7.4165	3.70627	2.38e-08
Unigene13084_All	0.5538	7.2284	3.70624	2.38e-08
Unigene23147_All	0.742	9.6847	3.70622	2.38e-08
Unigene23022_All	0.6617	8.6365	3.7062	2.38e-08
Unigene20916_All	0.4979	6.4985	3.70618	2.38e-08
Unigene961_All	2.8968	37.6899	3.70165	5.56e-44
CL2035.Contig1_All	1.799	23.3805	3.70004	1.39e-64
Unigene16455_All	0.8899	11.5375	3.69654	9.35e-11
Unigene19171_All	0.8421	10.9177	3.69653	9.35e-11
Unigene22242_All	2.9169	37.6616	3.69059	1.98e-38
Unigene20104_All	1.4218	18.3077	3.68666	1.35e-15
Unigene27471_All	1.1239	14.4712	3.6866	1.35e-15
Unigene19266_All	1.0023	12.9054	3.68659	1.35e-15
CL73.Contig1_All	18.0521	229.645	3.66916	0
Unigene19144_All	0.4299	5.4602	3.66688	1.09e-05
Unigene27575_All	0.4125	5.2392	3.66688	1.09e-05
Unigene19676_All	0.7027	8.9247	3.66682	2.49e-15
Unigene27754_All	0.4411	5.6021	3.66679	1.09e-05
Unigene19799_All	1.0614	13.48	3.66678	6.68e-13
Unigene21692_All	0.4159	5.282	3.66678	1.09e-05
Unigene24094_All	1.504	19.1008	3.66676	3.1e-20
Unigene22524_All	2.8555	36.2647	3.66675	1.36e-47
Unigene5532_All	0.8754	11.1175	3.66675	6.68e-13
Unigene25366_All	0.999	12.687	3.66672	1.7e-10
CL654.Contig2_All	1.9011	24.1433	3.66672	3.61e-25
Unigene23674_All	0.3588	4.5566	3.66671	1.09e-05
Unigene20506_All	0.7986	10.1417	3.66668	6.68e-13
Unigene21793_All	0.2732	3.4694	3.66666	1.09e-05
Unigene21143_All	0.4971	6.3126	3.66663	1.09e-05
Unigene5209_All	0.3514	4.4623	3.6666	1.09e-05
Unigene19543_All	0.507	6.4382	3.6666	1.09e-05
Unigene19840_All	0.507	6.4382	3.6666	1.09e-05
CL4049.Contig1_All	1.6435	20.679	3.65332	1.97e-22
CL4173.Contig2_All	1.4936	18.7929	3.65332	1.97e-22
CL2601.Contig2_All	0.897	11.2017	3.64247	1.23e-12
CL1518.Contig2_All	1.0398	12.9604	3.63973	3.68e-22
CL2568.Contig7_All	0.1731	2.1531	3.63674	3.12e-10
Unigene22683_All	0.8861	11.0184	3.6363	3.12e-10
Unigene19274_All	0.7869	9.7847	3.63628	3.12e-10
Unigene14656_All	2.0767	25.7878	3.63432	1.66e-36
Unigene2867_All	2.6493	32.7833	3.62928	1.56e-31
Unigene20559_All	0.5924	7.3147	3.62616	7.9e-08
Unigene27328_All	1.6796	20.7384	3.62611	6.87e-22
Unigene23131_All	0.6885	8.5009	3.62609	7.9e-08
CL3716.Contig1_All	0.656	8.0996	3.62608	7.9e-08
CL2602.Contig2_All	1.849	22.829	3.62605	6.87e-22
Unigene23585_All	0.5289	6.5301	3.62604	7.9e-08
CL199.Contig7_All	0.0773	0.9541	3.6256	7.9e-08
Unigene22061_All	1.2541	15.4294	3.62096	2.01e-19
Unigene22088_All	1.0483	12.8698	3.61787	2.24e-12
Unigene20983_All	1.0069	12.3611	3.61781	2.24e-12
Unigene19051_All	0.9541	11.7129	3.61781	2.24e-12
Unigene953_All	1.6542	20.3075	3.61781	4.41e-24
Unigene34432_All	3.7667	46.1572	3.61518	2.15e-45
Unigene19370_All	1.4439	17.6823	3.61426	5.68e-17
Unigene21613_All	0.4875	5.9338	3.60548	1.98e-05
Unigene23582_All	0.4739	5.7682	3.60547	1.98e-05
Unigene19896_All	0.4193	5.1035	3.60543	1.98e-05
Unigene12817_All	0.6194	7.539	3.60543	5.69e-10
Unigene10980_All	0.6955	8.4652	3.60542	5.69e-10
Unigene22942_All	0.4228	5.1459	3.60538	1.98e-05
Unigene10478_All	0.8709	10.5996	3.60536	5.69e-10
Unigene21964_All	1.3895	16.9113	3.60535	1.56e-14
Unigene27367_All	0.3996	4.8634	3.60534	1.98e-05
Unigene20391_All	0.7548	9.1864	3.60533	5.69e-10
Unigene3265_All	1.177	14.2363	3.59639	1.05e-16
Unigene1510_All	1.1693	14.1429	3.59636	1.05e-16
Unigene21147_All	1.0355	12.4936	3.59279	4.11e-12
Unigene22925_All	0.8784	10.5981	3.59278	4.11e-12
Unigene22150_All	0.8876	10.7088	3.59274	4.12e-12
CL909.Contig2_All	0.7348	8.8138	3.58434	1.43e-07
Unigene21014_All	0.6733	8.0761	3.58434	1.43e-07
Unigene20971_All	0.6504	7.8012	3.5843	1.43e-07
CL2639.Contig2_All	0.5363	6.4326	3.58429	1.43e-07
Unigene22805_All	1.1364	13.6303	3.58427	2.89e-14
Unigene20676_All	0.5028	6.0305	3.58422	1.43e-07
Unigene20551_All	0.9263	11.0291	3.57369	1.04e-09
Unigene21243_All	0.8635	10.2813	3.57368	1.04e-09
Unigene20387_All	0.7548	8.9867	3.57363	1.04e-09
Unigene21257_All	0.918	10.9297	3.57362	1.04e-09
Unigene22190_All	0.7305	8.6968	3.57353	1.04e-09
Unigene21828_All	3.1012	36.8062	3.56905	4.13e-32
Unigene5607_All	1.9874	23.5183	3.56483	3.33e-25
CL447.Contig2_All	1.7313	20.4163	3.55979	3.59e-16
Unigene3580_All	1.6494	19.3957	3.55572	1.52e-20
Unigene22751_All	1.9186	22.5607	3.55569	1.53e-20
CL2411.Contig1_All	3.8235	44.7058	3.5475	1.1e-186
Unigene21359_All	0.4875	5.6758	3.54135	3.57e-05
Unigene27823_All	0.4569	5.3195	3.54134	3.57e-05
Unigene21426_All	0.6955	8.0972	3.5413	1.89e-09
Unigene23685_All	0.4092	4.764	3.5413	3.57e-05
Unigene20813_All	0.5924	6.8967	3.54126	2.59e-07
Unigene23018_All	0.9297	10.8233	3.54123	1.37e-11
Unigene34766_All	2.068	24.075	3.54123	1.16e-24
Unigene23437_All	0.4549	5.2957	3.5412	3.57e-05
Unigene27475_All	0.7244	8.433	3.54119	2.59e-07
Unigene23464_All	0.4784	5.5692	3.54118	3.57e-05
Unigene27568_All	0.8251	9.6052	3.54117	1.89e-09
Unigene24351_All	1.2189	14.1895	3.54117	1.37e-11
Unigene3147_All	0.9292	10.8168	3.54114	9.79e-14
Unigene5415_All	0.7057	8.215	3.54113	1.37e-11
Unigene22466_All	0.7305	8.5035	3.5411	1.89e-09
CL3413.Contig2_All	0.6018	7.0053	3.54109	2.59e-07
Unigene22611_All	20	231.748	3.53448	1.06e-304
CL3237.Contig1_All	0.7142	8.1888	3.51925	1.78e-13
CL3884.Contig1_All	1.2528	14.3639	3.51922	1.78e-13
Unigene18138_All	1.2179	13.9633	3.51917	1.79e-13
Unigene18754_All	0.9583	10.9868	3.51915	1.79e-13
Unigene21536_All	1.0689	12.2545	3.51911	1.78e-13
Unigene19387_All	1.0794	12.3376	3.51476	2.5e-11
Unigene5558_All	0.9098	10.3988	3.51472	2.5e-11
CL3123.Contig1_All	2.1318	24.3655	3.5147	6.19e-22
Unigene21310_All	1.1424	13.0569	3.51467	2.5e-11
Unigene28157_All	0.8938	10.1691	3.5081	3.42e-09
Unigene20900_All	0.9705	11.0408	3.50797	3.42e-09
CL943.Contig1_All	2.6067	29.5933	3.50497	7.34e-24
Unigene22141_All	0.9735	10.9901	3.49688	3.25e-13
Unigene20069_All	0.9263	10.4572	3.49687	3.25e-13
Unigene23079_All	0.6979	7.8787	3.49687	4.66e-07
Unigene17696_All	1.1406	12.8764	3.49686	3.25e-13
CL1995.Contig1_All	0.5181	5.8489	3.49686	4.66e-07
Unigene23765_All	0.542	6.1186	3.49684	4.66e-07
Unigene8524_All	1.128	12.7339	3.49684	3.25e-13
Unigene18638_All	1.0541	11.8996	3.49683	3.25e-13
Unigene34427_All	0.6422	7.2497	3.49683	4.65e-07
Unigene21369_All	0.9583	10.8178	3.49679	3.25e-13
Unigene24096_All	1.2083	13.6398	3.49677	3.25e-13
CL3604.Contig2_All	0.4646	5.2445	3.49674	4.65e-07
CL1087.Contig1_All	0.4979	5.6203	3.49672	4.66e-07
Unigene20574_All	0.6477	7.3112	3.49671	4.66e-07
Unigene9345_All	0.5725	6.4623	3.4967	4.65e-07
CL1709.Contig1_All	2.9313	32.9429	3.49036	1.16e-44
CL3258.Contig1_All	0.976	10.9493	3.48781	4.54e-11
Unigene19047_All	1.2427	13.9403	3.48771	4.54e-11
Unigene24594_All	1.2427	13.9403	3.48771	4.54e-11
Unigene19299_All	1.0527	11.8089	3.48771	4.54e-11
Unigene5115_All	2.0232	22.5802	3.48035	2.51e-23
CL1912.Contig2_All	0.355	3.9454	3.47428	6.4e-05
Unigene21774_All	0.4569	5.0777	3.47422	6.4e-05
Unigene21998_All	0.5839	6.4889	3.47418	6.2e-09
Unigene23334_All	0.3802	4.2251	3.47416	6.4e-05
Unigene19774_All	0.8784	9.7614	3.47414	6.21e-09
Unigene6964_All	0.8456	9.3968	3.47412	6.2e-09
Unigene21843_All	0.9098	10.11	3.47409	6.2e-09
CL2225.Contig1_All	1.2095	13.44	3.47405	5.04e-17
Unigene27945_All	0.4653	5.1704	3.47404	6.4e-05
Unigene19376_All	1.2427	13.8088	3.47404	5.9e-13
Unigene19554_All	0.4509	5.0103	3.47402	6.4e-05
Unigene19909_All	0.4509	5.0103	3.47402	6.4e-05
Unigene24437_All	0.4529	5.0325	3.47401	6.4e-05
Unigene28006_All	0.4923	5.4701	3.47396	6.4e-05
Unigene23635_All	0.4807	5.3411	3.47393	6.4e-05
Unigene20570_All	1.4271	15.7078	3.46032	7.23e-21
Unigene20890_All	0.7814	8.6007	3.46032	8.16e-11
Unigene23089_All	0.8907	9.8036	3.4603	8.17e-11
Unigene20744_All	0.7363	8.1036	3.4602	8.16e-11
Unigene23142_All	0.7348	8.0361	3.45107	8.4e-07
CL3683.Contig2_All	1.2528	13.701	3.45105	1.07e-12
Unigene19724_All	0.7244	7.9219	3.45099	8.4e-07
Unigene25364_All	1.6554	18.1031	3.45099	1.12e-18
Unigene20160_All	2.8704	31.39	3.45098	1.02e-24
Unigene34338_All	0.5599	6.1228	3.45095	8.4e-07
Unigene21623_All	0.9705	10.6128	3.45093	1.07e-12
Unigene20861_All	0.6369	6.9647	3.45092	8.4e-07
Unigene16366_All	1.0527	11.4747	3.44629	1.33e-20
Unigene20115_All	0.8023	8.7036	3.4394	1.12e-08
Unigene22723_All	2.5264	27.4056	3.43932	1.87e-24
Unigene22779_All	1.0089	10.9441	3.4393	1.12e-08
Unigene34220_All	0.8978	9.7388	3.43928	1.12e-08
Unigene3349_All	0.9659	10.4773	3.43925	1.12e-08
Unigene1805_All	0.8218	8.9142	3.43925	1.12e-08
Unigene18217_All	0.6271	6.8022	3.43923	1.12e-08
CL2676.Contig1_All	0.9649	10.4164	3.43233	1.47e-10
Unigene19285_All	0.7076	7.6387	3.43232	1.47e-10
Unigene22484_All	2.2644	24.4437	3.43226	2.45e-20
Unigene21313_All	1.0231	11.0438	3.43222	1.47e-10
CL1693.Contig2_All	0.0851	0.9182	3.43158	1.47e-10
Unigene19382_All	1.1406	12.2728	3.4276	1.94e-12
Unigene10754_All	1.4087	15.1572	3.42757	1.94e-12
Unigene22832_All	1.3959	15.0188	3.4275	1.94e-12
Unigene21085_All	3.2607	34.9401	3.42163	5.97e-32
Unigene25320_All	1.6494	17.6501	3.41966	3.78e-18
Unigene23970_All	2.664	28.3697	3.41268	1.1e-31
Unigene19639_All	0.5044	5.3386	3.40382	0.000115327
Unigene20665_All	0.5947	6.2942	3.40379	1.51e-06
Unigene22637_All	0.7529	7.9685	3.40378	1.51e-06
Unigene23595_All	0.4852	5.1352	3.40377	0.000115288
Unigene20569_All	0.9348	9.8936	3.40377	2.02e-08
Unigene34366_All	0.6213	6.5756	3.40376	1.51e-06
Unigene24938_All	0.8822	9.3368	3.40375	2.02e-08
CL2759.Contig2_All	0.6588	6.9724	3.40374	1.51e-06
Unigene20550_All	0.6342	6.712	3.40373	1.51e-06
Unigene5352_All	0.9686	10.2509	3.40371	2.66e-10
Unigene26403_All	0.7176	7.5944	3.40368	1.51e-06
Unigene20816_All	0.7456	7.8907	3.40368	1.51e-06
Unigene22793_All	1.0749	11.3755	3.40366	2.66e-10
Unigene20490_All	1.2791	13.5364	3.40364	3.51e-12
CL3059.Contig2_All	0.7258	7.6809	3.40363	2.66e-10
Unigene21715_All	0.9392	9.9392	3.40363	2.02e-08
Unigene23543_All	0.445	4.7092	3.4036	0.000115319
Unigene18911_All	0.6018	6.3685	3.4036	1.51e-06
Unigene22930_All	0.4971	5.2605	3.40359	0.000115311
Unigene24224_All	0.4923	5.2097	3.40359	0.000115296
Unigene23111_All	0.6675	7.0637	3.40358	1.51e-06
Unigene20805_All	0.4211	4.4562	3.40358	0.00011528
Unigene18859_All	0.507	5.3652	3.40357	0.000115303
Unigene26237_All	3.9041	41.1114	3.39648	6.23e-39
Unigene24604_All	2.1528	22.5299	3.38755	1.27e-17
Unigene21638_All	0.6963	7.2466	3.37952	6.39e-12
CL4178.Contig2_All	1.2528	13.038	3.37949	6.39e-12
Unigene19009_All	1.0224	10.6397	3.37943	6.39e-12
Unigene22921_All	1.5209	15.8273	3.37942	6.39e-12
Unigene16757_All	0.9798	10.1618	3.37452	4.79e-10
Unigene15996_All	0.9366	9.7135	3.37449	4.79e-10
Unigene26871_All	0.7582	7.8633	3.37448	4.79e-10
CL14.Contig4_All	0.0779	0.8042	3.36786	3.64e-08
Unigene20077_All	0.5614	5.7931	3.36723	3.64e-08
CL433.Contig1_All	1.7493	18.0505	3.36719	1.88e-15
CL3153.Contig2_All	2.5994	26.8224	3.36719	7.45e-38
Unigene22742_All	2.5689	26.5069	3.36715	7.24e-23
Unigene1330_All	0.9222	9.5153	3.3671	3.64e-08
Unigene19814_All	0.9018	9.3048	3.3671	3.64e-08
CL1126.Contig4_All	0.0389	0.3984	3.35638	2.71e-06
Unigene20204_All	0.5234	5.3551	3.35493	2.71e-06
CL2215.Contig1_All	0.4883	4.9958	3.35488	2.71e-06
Unigene19574_All	0.6041	6.1805	3.35486	2.71e-06
CL2706.Contig2_All	1.128	11.5401	3.35482	1.15e-11
Unigene27404_All	0.7109	7.2729	3.35481	2.71e-06
CL310.Contig1_All	2.841	29.0647	3.3548	3.91e-28
Unigene27357_All	1.7369	17.7691	3.35478	4.24e-17
CL370.Contig2_All	1.2277	12.5597	3.35477	1.15e-11
Unigene21923_All	1.3064	13.3648	3.35477	1.15e-11
Unigene21886_All	0.6704	6.8582	3.35474	2.71e-06
Unigene19286_All	1.2791	13.0852	3.35474	1.15e-11
Unigene23450_All	0.5326	5.4484	3.35471	2.71e-06
Unigene11219_All	1.1124	11.302	3.34483	8.64e-10
Unigene28254_All	1.1173	11.3516	3.34481	8.64e-10
Unigene21832_All	1.4323	14.5086	3.3405	2.71e-13
CL3848.Contig1_All	1.1023	11.1469	3.33805	7.72e-17
Unigene16613_All	1.7792	17.9733	3.33655	2.05e-20
Unigene7281_All	0.2249	2.2615	3.32992	0.00020681
CL1436.Contig1_All	0.3746	3.7665	3.3298	0.000206836
Unigene20606_All	0.4829	4.8554	3.32979	0.000206797
CL1372.Contig2_All	0.8938	8.9867	3.32977	6.48e-08
Unigene24554_All	0.8899	8.9474	3.32975	6.48e-08
Unigene13071_All	1.1712	11.7756	3.32974	6.2e-15
Unigene27670_All	1.0039	10.0934	3.32972	6.48e-08
CL3145.Contig2_All	0.666	6.6959	3.32968	6.49e-08
Unigene23015_All	0.7384	7.4238	3.32968	6.49e-08
Unigene19958_All	0.8563	8.6091	3.32967	6.48e-08
Unigene26694_All	0.5239	5.2672	3.32967	6.48e-08
Unigene23028_All	0.8861	8.9085	3.32964	6.49e-08
Unigene20731_All	0.4696	4.7211	3.32962	0.000206823
CL1212.Contig6_All	0.1396	1.4034	3.32956	2.08e-11
CL110.Contig2_All	0.0743	0.7467	3.32909	0.000206784
Unigene3001_All	1.377	13.7634	3.32124	1.4e-16
Unigene19977_All	2.2152	22.0759	3.31696	8.12e-22
Unigene21461_All	1.0355	10.3018	3.3145	1.55e-09
Unigene14436_All	1.1632	11.5719	3.31445	1.55e-09
Unigene20827_All	1.1173	11.1151	3.31443	1.55e-09
Unigene6746_All	0.9951	9.8994	3.31443	1.55e-09
Unigene19007_All	1.0749	10.693	3.31439	3.13e-18
Unigene4807_All	10.3188	102.607	3.31378	2.97e-86
Unigene22841_All	1.8035	17.8938	3.31059	1.13e-14
Unigene22749_All	1.6705	16.5738	3.31055	1.13e-14
Unigene22587_All	0.7278	7.1893	3.30424	4.84e-06
Unigene11140_All	0.8938	8.829	3.30423	3.73e-11
Unigene21696_All	0.7142	7.0549	3.30423	4.84e-06
Unigene19765_All	0.6588	6.5076	3.30421	4.84e-06
Unigene23245_All	0.7604	7.5112	3.30421	4.84e-06
Unigene19224_All	0.5856	5.7845	3.3042	4.84e-06
Unigene7490_All	0.5401	5.3348	3.30414	4.84e-06
Unigene34894_All	1.2228	12.0781	3.30413	3.74e-11
CL3731.Contig1_All	0.742	7.3289	3.30411	4.84e-06
Unigene26934_All	0.4979	4.9178	3.30409	4.84e-06
Unigene23132_All	0.6369	6.2907	3.30408	4.84e-06
CL4304.Contig2_All	0.6018	5.9439	3.30405	4.84e-06
CL2294.Contig2_All	0.182	1.7973	3.30382	4.84e-06
CL486.Contig1_All	1.6542	16.281	3.29898	5.71e-18
Unigene21729_All	2.2221	21.8367	3.29676	7.05e-25
Unigene14321_All	1.2625	12.4064	3.29673	7.05e-25
Unigene19263_All	2.0306	19.9269	3.29474	1.26e-19
Unigene2488_All	2.0337	19.9368	3.29326	1.62e-33
Unigene19692_All	0.8491	8.3127	3.29131	1.16e-07
Unigene1512_All	0.5773	5.6517	3.29129	1.16e-07
Unigene1410_All	1.2817	12.5474	3.29126	2.04e-14
Unigene19474_All	0.8318	8.143	3.29125	1.16e-07
Unigene21981_All	0.918	8.9867	3.29123	1.16e-07
Unigene18763_All	2.6467	25.9096	3.29122	2.72e-21
Unigene21703_All	0.9139	8.9464	3.2912	1.16e-07
Unigene26982_All	1.4897	14.5048	3.28344	1.04e-17
Unigene7164_All	1.6072	15.6487	3.28342	1.04e-17
Unigene5491_All	1.1076	10.784	3.28338	2.78e-09
Unigene26416_All	1.0749	10.4655	3.28337	2.78e-09
Unigene19962_All	3.9015	37.8897	3.2797	1.24e-29
Unigene3686_All	1.0089	9.7875	3.27816	6.62e-11
Unigene22503_All	1.4488	14.055	3.27815	6.62e-11
Unigene7207_All	1.9287	18.7104	3.27814	4.98e-21
Unigene20652_All	1.019	9.8404	3.27156	3.7e-14
Unigene3481_All	1.5336	14.7874	3.26937	8.44e-16
Unigene8786_All	2.2728	21.8486	3.265	9.09e-21
CL3622.Contig2_All	1.9786	19.0203	3.26499	9.08e-21
CL4255.Contig1_All	0.2269	2.1616	3.25197	0.000367887
Unigene23753_All	0.4946	4.7115	3.25185	0.000367909
Unigene18801_All	0.3705	3.5293	3.25184	0.000367954
CL2740.Contig5_All	0.443	4.2198	3.2518	8.62e-06
Unigene27915_All	0.7142	6.803	3.25177	8.61e-06
Unigene24872_All	0.6733	6.4134	3.25177	8.62e-06
Unigene20382_All	0.8119	7.7335	3.25175	2.06e-07
Unigene18735_All	0.8784	8.3669	3.25174	4.97e-09
Unigene19655_All	0.3904	3.7186	3.25173	0.000367931
Unigene22224_All	1.0039	9.5622	3.25173	2.06e-07
Unigene28058_All	0.8318	7.9229	3.25172	2.06e-07
CL2147.Contig2_All	2.2898	21.8103	3.25172	1.65e-20
Unigene21963_All	1.3291	12.6595	3.2517	1.18e-10
CL2801.Contig2_All	1.3112	12.4888	3.25168	2.83e-12
[truncated: 10,951 more rows]

## Sheet: dark vs yellow light.diff_
geneID(14855)	dark_FPKM	yellow_light_FPKM	log2 Ratio(yellow_light/dark)	FDR
Unigene34502_All	0	35.7653	15.1263	1.47269e-47
Unigene34777_All	0	30.8683	14.9138	1.05353e-49
Unigene34848_All	0	27.7032	14.7578	5.96316e-36
Unigene5188_All	0	27.5063	14.7475	1.08371e-38
Unigene34814_All	0	25.4746	14.6368	2.84561e-102
Unigene34638_All	0	25.3218	14.6281	2.19592e-31
Unigene16663_All	0	25.0022	14.6098	7.24284e-37
Unigene12734_All	0	21.0357	14.3606	6.32538e-26
CL1326.Contig2_All	0	20.8243	14.346	3.19783e-40
Unigene3429_All	0	20.3009	14.3093	5.88471e-29
Unigene35005_All	0	20.1596	14.2992	8.0697e-24
Unigene27536_All	0	19.8718	14.2784	6.4096e-23
Unigene34189_All	0	19.3013	14.2364	1.31861e-32
Unigene14448_All	0	19.0591	14.2182	4.7978e-28
Unigene34326_All	0	19.0416	14.2169	4.03721e-24
Unigene34203_All	0	19.0132	14.2147	1.01097e-21
Unigene12651_All	0	18.8868	14.2051	4.89482e-35
Unigene17785_All	0	18.8222	14.2001	3.60606e-30
Unigene12841_All	0	18.0775	14.1419	2.3851e-28
Unigene12601_All	0	18.0267	14.1378	1.00999e-21
Unigene34675_All	0	18.0175	14.1371	2.53872e-22
Unigene34857_All	0	17.953	14.1319	8.00401e-21
Unigene27452_All	0	17.906	14.1282	2.5318e-25
Unigene34981_All	0	17.5211	14.0968	1.58594e-20
Unigene34975_All	0	17.5185	14.0966	3.14385e-20
Unigene34897_All	0	17.3031	14.0787	2.53744e-22
Unigene34852_All	0	17.1356	14.0647	1.00702e-24
Unigene34885_All	0	16.8976	14.0445	1.26891e-25
Unigene34825_All	0	16.834	14.0391	1.45658e-29
Unigene19041_All	0	16.6329	14.0218	1.58732e-20
Unigene27300_All	0	16.587	14.0178	1.25148e-19
Unigene16672_All	0	16.5225	14.0121	4.03486e-24
Unigene19249_All	0	16.5133	14.0113	4.03022e-21
Unigene34863_All	0	16.3891	14.0004	1.56262e-26
Unigene24757_All	0	16.0113	13.9668	5.05609e-22
Unigene34197_All	0	15.9939	13.9652	1.92879e-27
Unigene35018_All	0	15.9235	13.9589	8.01119e-21
CL3569.Contig1_All	0	15.8152	13.949	5.05858e-22
Unigene26368_All	0	15.3711	13.9079	2.47546e-19
Unigene34195_All	0	15.3338	13.9044	1.92741e-27
Unigene26959_All	0	15.2355	13.8951	9.76705e-19
Unigene7022_All	0	15.1886	13.8907	4.79425e-28
Unigene34405_All	0	15.1357	13.8857	5.05361e-22
Unigene34976_All	0	14.9283	13.8658	4.92552e-19
Unigene3503_All	0	14.9224	13.8652	8.06511e-24
Unigene18637_All	0	14.9146	13.8644	1.58663e-20
Unigene34184_All	0	14.5657	13.8303	7.73365e-18
Unigene19337_All	0	14.4995	13.8237	6.04862e-17
Unigene5144_All	0	14.4544	13.8192	1.94185e-18
Unigene17829_All	0	14.4011	13.8139	4.02651e-21
Unigene27729_All	0	14.3133	13.8051	1.01048e-21
Unigene26606_All	0	14.3113	13.8049	8.07429e-24
Unigene34429_All	0	14.2662	13.8003	1.58801e-20
Unigene34840_All	0	14.2175	13.7954	3.86337e-18
Unigene34950_All	0	14.2175	13.7954	3.86202e-18
Unigene5344_All	0	14.0164	13.7748	1.94324e-18
CL153.Contig2_All	0	13.9423	13.7672	3.04314e-17
Unigene34876_All	0	13.8466	13.7572	6.26053e-20
Unigene27777_All	0	13.6616	13.7378	1.94115e-18
Unigene34789_All	0	13.5782	13.729	1.19646e-16
CL1621.Contig2_All	0	13.5782	13.729	6.25795e-20
Unigene34882_All	0	13.5735	13.7285	3.14518e-20
Unigene34895_All	0	13.5645	13.7275	8.0076e-21
Unigene24387_All	0	13.5024	13.7209	1.53628e-17
Unigene27064_All	0	13.4984	13.7205	7.73631e-18
Unigene27422_All	0	13.2106	13.6894	6.05436e-17
Unigene34321_All	0	13.1522	13.683	6.05053e-17
Unigene34500_All	0	13.0144	13.6678	1.81896e-15
CL1363.Contig3_All	0	12.9581	13.6616	9.17888e-16
Unigene34874_All	0	12.901	13.6552	4.02837e-21
Unigene34833_All	0	12.8744	13.6522	3.04216e-17
CL1621.Contig1_All	0	12.7782	13.6414	9.17635e-16
Unigene34841_All	0	12.731	13.6361	1.25098e-19
Unigene34164_All	0	12.6377	13.6254	1.19609e-16
Unigene21312_All	0	12.5645	13.6171	7.13076e-15
Unigene24795_All	0	12.4891	13.6084	1.40469e-14
Unigene10765_All	0	12.4053	13.5987	1.94254e-18
Unigene27979_All	0	12.3545	13.5927	2.36337e-16
Unigene24583_All	0	12.3438	13.5915	3.59836e-15
Unigene34569_All	0	12.3438	13.5915	3.5965e-15
Unigene19264_All	0	12.2867	13.5848	3.60023e-15
Unigene28379_All	0	12.1995	13.5745	3.04413e-17
Unigene34922_All	0	12.1937	13.5738	1.8214e-15
Unigene21846_All	0	12.1903	13.5734	1.4064e-14
Unigene34884_All	0	12.0912	13.5617	7.731e-18
Unigene34522_All	0	11.9363	13.5431	2.76925e-14
Unigene1707_All	0	11.9338	13.5428	3.14651e-20
Unigene1989_All	0	11.8896	13.5374	6.05244e-17
Unigene23501_All	0	11.7409	13.5193	1.40538e-14
Unigene34782_All	0	11.5192	13.4918	1.81945e-15
Unigene5573_All	0	11.3859	13.475	1.58525e-20
Unigene23700_All	0	11.374	13.4735	1.40606e-14
Unigene18486_All	0	11.374	13.4735	2.36197e-16
CL2343.Contig2_All	0	11.3584	13.4715	9.16877e-16
Unigene34369_All	0	11.3395	13.4691	2.77054e-14
Unigene18186_All	0	11.2882	13.4625	2.77184e-14
Unigene20215_All	0	11.2656	13.4596	9.17382e-16
Unigene23644_All	0	11.2324	13.4554	1.82091e-15
Unigene35079_All	0	11.2236	13.4542	1.40299e-14
Unigene34846_All	0	11.2105	13.4526	7.12897e-15
Unigene34925_All	0	11.1744	13.4479	1.40572e-14
Unigene16764_All	0	11.1465	13.4443	4.92927e-19
Unigene34539_All	0	11.1335	13.4426	4.19696e-13
Unigene34256_All	0	11.1212	13.441	2.12864e-13
Unigene34343_All	0	11.1192	13.4408	4.64802e-16
Unigene19389_All	0	10.9461	13.4181	4.64669e-16
Unigene34568_All	0	10.9279	13.4157	8.24238e-13
Unigene26460_All	0	10.8516	13.4056	5.47453e-14
Unigene5388_All	0	10.7724	13.3951	1.19573e-16
Unigene35087_All	0	10.7625	13.3937	2.12909e-13
Unigene24804_All	0	10.6677	13.381	1.62818e-12
CL1655.Contig2_All	0	10.6642	13.3805	2.1309e-13
Unigene34712_All	0	10.476	13.3548	1.07885e-13
Unigene34819_All	0	10.4498	13.3512	4.92739e-19
Unigene34836_All	0	10.3945	13.3435	2.77119e-14
Unigene22614_All	0	10.3148	13.3324	1.40401e-14
Unigene34942_All	0	10.2883	13.3287	2.12999e-13
Unigene34875_All	0	10.267	13.3257	4.64537e-16
CL2598.Contig2_All	0	10.2567	13.3243	3.21965e-12
Unigene34837_All	0	10.2159	13.3185	5.47329e-14
Unigene34932_All	0	10.2074	13.3173	3.59743e-15
Unigene35068_All	0	10.1892	13.3148	4.19953e-13
CL2408.Contig2_All	0	10.1474	13.3088	6.32561e-12
Unigene23653_All	0	10.1219	13.3052	1.62694e-12
Unigene12544_All	0	10.099	13.3019	4.19438e-13
Unigene34997_All	0	10.0873	13.3003	8.23914e-13
Unigene20438_All	0	10.0488	13.2947	6.32898e-12
Unigene24506_All	0	10.0478	13.2946	5.47204e-14
Unigene23016_All	0	10.0148	13.2898	3.22203e-12
Unigene34209_All	0	9.9889	13.2861	1.82042e-15
Unigene34940_All	0	9.9667	13.2829	4.1961e-13
Unigene34228_All	0	9.8751	13.2696	1.40367e-14
Unigene7577_All	0	9.8496	13.2658	2.36267e-16
Unigene34219_All	0	9.7841	13.2562	3.21906e-12
Unigene24486_All	0	9.7311	13.2484	2.13045e-13
Unigene35151_All	0	9.7223	13.2471	2.45962e-11
Unigene34815_All	0	9.7095	13.2452	1.07838e-13
Unigene24716_All	0	9.6907	13.2424	2.12954e-13
CL3492.Contig1_All	0	9.6744	13.24	2.46288e-11
Unigene23956_All	0	9.6506	13.2364	3.60116e-15
Unigene27482_All	0	9.6506	13.2364	8.24076e-13
Unigene25342_All	0	9.6506	13.2364	9.17129e-16
Unigene26721_All	0	9.6303	13.2334	4.19781e-13
Unigene27705_All	0	9.617	13.2314	9.18141e-16
CL2166.Contig2_All	0	9.5993	13.2287	1.81993e-15
Unigene34361_All	0	9.5637	13.2234	3.21669e-12
Unigene34998_All	0	9.5217	13.217	2.76989e-14
Unigene35119_All	0	9.4957	13.2131	6.32673e-12
Unigene18939_All	0	9.4618	13.2079	1.62756e-12
Unigene28443_All	0	9.4595	13.2075	4.82879e-11
Unigene34258_All	0	9.4209	13.2016	1.62632e-12
Unigene24571_All	0	9.3568	13.1918	1.19536e-16
Unigene27585_All	0	9.354	13.1914	4.19867e-13
Unigene26499_All	0	9.3246	13.1868	6.32337e-12
Unigene22890_All	0	9.3001	13.183	1.62849e-12
Unigene34264_All	0	9.2887	13.1813	8.244e-13
Unigene34387_All	0	9.2202	13.1706	2.46044e-11
Unigene24202_All	0	9.1867	13.1653	4.83109e-11
Unigene19067_All	0	9.1055	13.1525	1.62787e-12
Unigene22661_All	0	9.0855	13.1494	1.2484e-11
Unigene3508_All	0	9.0578	13.1449	3.59557e-15
Unigene35102_All	0	9.0044	13.1364	1.2469e-11
Unigene1552_All	0	8.9208	13.123	3.22025e-12
Unigene35193_All	0	8.89	13.118	1.86181e-10
Unigene28029_All	0	8.89	13.118	1.86017e-10
Unigene34528_All	0	8.8864	13.1174	2.46206e-11
Unigene28177_All	0	8.8464	13.1109	1.24648e-11
Unigene25473_All	0	8.8106	13.105	1.62663e-12
Unigene27013_All	0	8.7069	13.0879	9.16624e-16
CL654.Contig1_All	0	8.6856	13.0844	1.07908e-13
Unigene19412_All	0	8.6763	13.0829	1.85907e-10
Unigene34520_All	0	8.6712	13.082	3.6439e-10
Unigene19025_All	0	8.6712	13.082	3.64031e-10
Unigene22784_All	0	8.6454	13.0777	4.19524e-13
Unigene21763_All	0	8.6365	13.0762	1.40503e-14
Unigene25849_All	0	8.6073	13.0713	4.83186e-11
Unigene34904_All	0	8.5907	13.0686	6.04671e-17
Unigene23296_All	0	8.5267	13.0578	3.21728e-12
CL671.Contig1_All	0	8.5017	13.0535	2.46247e-11
Unigene25098_All	0	8.4618	13.0467	3.63775e-10
Unigene35066_All	0	8.455	13.0456	4.83417e-11
Unigene34307_All	0	8.4492	13.0446	6.32225e-12
Unigene24040_All	0	8.435	13.0422	1.6288e-12
Unigene34674_All	0	8.4061	13.0372	9.46943e-11
Unigene24560_All	0	8.3919	13.0348	3.22084e-12
Unigene24155_All	0	8.3808	13.0329	1.40333e-14
Unigene34424_All	0	8.3682	13.0307	9.47088e-11
Unigene1492_All	0	8.3477	13.0272	4.64405e-16
CL912.Contig6_All	0	8.3164	13.0217	1.86208e-10
Unigene25002_All	0	8.1839	12.9986	9.47812e-11
Unigene34987_All	0	8.1839	12.9986	9.47377e-11
Unigene34996_All	0	8.1659	12.9954	7.13439e-10
Unigene35134_All	0	8.1312	12.9893	4.82956e-11
Unigene34980_All	0	8.1124	12.9859	9.48102e-11
Unigene34881_All	0	8.1092	12.9853	3.63826e-10
Unigene23038_All	0	8.1056	12.9847	1.38517e-09
Unigene3135_All	0	8.0912	12.9821	3.5993e-15
Unigene34908_All	0	8.0772	12.9796	9.47957e-11
Unigene22791_All	0	7.89	12.9458	3.63877e-10
CL2105.Contig2_All	0	7.8729	12.9427	1.38339e-09
CL4335.Contig3_All	0	7.8547	12.9393	3.64442e-10
CL674.Contig3_All	0	7.8482	12.9381	1.24797e-11
Unigene28107_All	0	7.8441	12.9374	2.71685e-09
Unigene35171_All	0	7.8386	12.9364	9.48247e-11
CL2893.Contig1_All	0	7.8386	12.9364	9.46654e-11
Unigene34642_All	0	7.8116	12.9314	6.32785e-12
Unigene35096_All	0	7.8057	12.9303	9.47667e-11
Unigene26797_All	0	7.8057	12.9303	2.71584e-09
Unigene10734_All	0	7.7876	12.927	1.24819e-11
Unigene26278_All	0	7.7787	12.9253	1.86099e-10
Unigene25921_All	0	7.773	12.9243	9.47233e-11
Unigene34990_All	0	7.7576	12.9214	1.24669e-11
Unigene34425_All	0	7.7299	12.9162	2.71417e-09
Unigene28558_All	0	7.725	12.9153	1.38588e-09
Unigene28176_All	0	7.7123	12.9129	1.85962e-10
Unigene23290_All	0	7.7016	12.9109	2.46125e-11
Unigene21164_All	0	7.6794	12.9068	1.86071e-10
CL537.Contig1_All	0	7.6648	12.904	3.21847e-12
Unigene22480_All	0	7.6532	12.9018	1.38464e-09
CL2977.Contig2_All	0	7.6417	12.8997	2.46166e-11
Unigene24587_All	0	7.6334	12.8981	4.19353e-13
Unigene34243_All	0	7.6177	12.8951	1.38571e-09
Unigene35064_All	0	7.5826	12.8885	7.13825e-10
Unigene35118_All	0	7.55	12.8823	3.64236e-10
Unigene34399_All	0	7.55	12.8823	3.63929e-10
Unigene25594_All	0	7.5111	12.8748	2.7145e-09
Unigene20261_All	0	7.4792	12.8687	1.38553e-09
Unigene24708_All	0	7.4722	12.8673	5.30865e-09
Unigene34396_All	0	7.4536	12.8637	3.64185e-10
Unigene22732_All	0	7.4361	12.8603	5.31493e-09
CL2307.Contig2_All	0	7.4266	12.8585	1.85989e-10
Unigene34920_All	0	7.4063	12.8545	2.71517e-09
CL2206.Contig4_All	0	7.4021	12.8537	1.62725e-12
Unigene34656_All	0	7.3457	12.8427	1.3841e-09
Unigene21068_All	0	7.3212	12.8379	1.03629e-08
Unigene23589_All	0	7.313	12.8362	1.38535e-09
Unigene28126_All	0	7.2586	12.8255	7.13632e-10
CL4206.Contig1_All	0	7.2586	12.8255	7.13343e-10
Unigene34414_All	0	7.2497	12.8237	1.03676e-08
CL1948.Contig2_All	0	7.2486	12.8235	1.38357e-09
Unigene35148_All	0	7.1786	12.8095	3.64082e-10
Unigene34531_All	0	7.1366	12.801	7.14018e-10
Unigene35065_All	0	7.1231	12.7983	1.38322e-09
CL153.Contig4_All	0	7.1087	12.7954	2.71651e-09
Unigene22889_All	0	7.1087	12.7954	2.71618e-09
Unigene20686_All	0	7.0771	12.7889	1.03594e-08
Unigene35083_All	0	7.0597	12.7854	2.02332e-08
Unigene35129_All	0	7.0478	12.783	7.13535e-10
Unigene34192_All	0	7.0458	12.7825	2.71819e-09
Unigene24380_All	0	7.0458	12.7825	2.71752e-09
Unigene17807_All	0	7.041	12.7816	6.32113e-12
CL744.Contig1_All	0	7.0318	12.7797	1.38428e-09
CL1799.Contig2_All	0	7.0278	12.7789	1.24754e-11
Unigene26614_All	0	6.9651	12.7659	5.3074e-09
Unigene28135_All	0	6.9448	12.7617	1.03852e-08
Unigene24570_All	0	6.9448	12.7617	1.03711e-08
Unigene27547_All	0	6.9233	12.7572	2.71484e-09
Unigene35166_All	0	6.9136	12.7552	1.38624e-09
CL2981.Contig1_All	0	6.9125	12.755	1.03688e-08
CL1015.Contig1_All	0	6.8983	12.752	4.82802e-11
Unigene19570_All	0	6.8718	12.7465	5.31619e-09
Unigene11152_All	0	6.856	12.7432	1.38677e-09
Unigene27374_All	0	6.8488	12.7416	4.8334e-11
Unigene16269_All	0	6.8359	12.7389	1.86126e-10
Unigene9233_All	0	6.8305	12.7378	1.40435e-14
Unigene19858_All	0	6.8275	12.7371	1.38446e-09
Unigene24974_All	0	6.7993	12.7312	1.38606e-09
Unigene22338_All	0	6.7982	12.7309	3.95844e-08
Unigene25796_All	0	6.794	12.73	7.13053e-10
Unigene7508_All	0	6.7713	12.7252	1.38642e-09
Unigene20067_All	0	6.7649	12.7239	3.95353e-08
Unigene20192_All	0	6.7591	12.7226	1.86153e-10
CL2786.Contig2_All	0	6.7512	12.7209	5.31242e-09
Unigene5365_All	0	6.7488	12.7204	2.46084e-11
Unigene22413_All	0	6.7473	12.7201	1.07861e-13
Unigene25400_All	0	6.7401	12.7186	7.13921e-10
Unigene34619_All	0	6.7319	12.7168	3.95435e-08
Unigene22972_All	0	6.7217	12.7146	5.31053e-09
Unigene20828_All	0	6.6992	12.7098	3.95149e-08
Unigene24523_All	0	6.6946	12.7088	1.03652e-08
Unigene35060_All	0	6.6925	12.7083	5.3143e-09
Unigene26162_All	0	6.6669	12.7028	3.96131e-08
Unigene22943_All	0	6.6657	12.7025	2.02463e-08
Unigene35139_All	0	6.6348	12.6958	1.0384e-08
Unigene26533_All	0	6.6348	12.6958	2.71551e-09
Unigene28022_All	0	6.6348	12.6958	3.6398e-10
Unigene24803_All	0	6.6348	12.6958	5.30677e-09
CL1393.Contig3_All	0	6.6073	12.6898	2.71718e-09
Unigene26512_All	0	6.6031	12.6889	3.95394e-08
Unigene35195_All	0	6.6018	12.6886	7.72799e-08
Unigene27674_All	0	6.5878	12.6856	9.46799e-11
Unigene25046_All	0	6.5849	12.6849	3.63724e-10
Unigene34172_All	0	6.5691	12.6815	7.71958e-08
CL2434.Contig1_All	0	6.558	12.679	7.1315e-10
Unigene26364_All	0	6.5555	12.6785	1.38393e-09
Unigene26042_All	0	6.5471	12.6766	1.03699e-08
Unigene22821_All	0	6.5405	12.6752	3.95885e-08
Unigene19367_All	0	6.5405	12.6752	3.95681e-08
CL3985.Contig2_All	0	6.5275	12.6723	1.24776e-11
Unigene27858_All	0	6.5184	12.6703	9.47522e-11
Unigene23442_All	0	6.5047	12.6673	7.72569e-08
Unigene34234_All	0	6.4791	12.6616	3.95926e-08
Unigene35026_All	0	6.4555	12.6563	2.02223e-08
Unigene22643_All	0	6.3796	12.6393	7.72264e-08
Unigene20102_All	0	6.3694	12.6369	2.71383e-09
Unigene26454_All	0	6.3596	12.6347	3.95558e-08
Unigene25308_All	0	6.3305	12.6281	3.9609e-08
CL722.Contig2_All	0	6.3242	12.6267	1.03746e-08
Unigene27017_All	0	6.3242	12.6267	1.03641e-08
Unigene20957_All	0	6.3133	12.6242	2.02529e-08
CL3271.Contig2_All	0	6.3085	12.6231	5.31116e-09
Unigene20231_All	0	6.2889	12.6186	7.73028e-08
CL1297.Contig1_All	0	6.2815	12.6169	3.21787e-12
Unigene7188_All	0	6.2781	12.6161	3.64288e-10
Unigene35048_All	0	6.2729	12.6149	3.95231e-08
Unigene34230_All	0	6.2445	12.6084	1.50962e-07
Unigene24491_All	0	6.231	12.6052	2.02441e-08
Unigene35086_All	0	6.2184	12.6023	1.03617e-08
Unigene25693_All	0	6.1719	12.5915	7.73181e-08
Unigene25707_All	0	6.154	12.5873	1.50919e-07
CL3692.Contig2_All	0	6.1507	12.5865	2.0231e-08
CL212.Contig2_All	0	6.1493	12.5862	1.24712e-11
Unigene27437_All	0	6.1413	12.5843	1.03723e-08
Unigene19229_All	0	6.1335	12.5825	3.95803e-08
CL1015.Contig3_All	0	6.1326	12.5823	5.30928e-09
Unigene27812_All	0	6.116	12.5784	1.03828e-08
Unigene34985_All	0	6.115	12.5781	7.72417e-08
Unigene22759_All	0	6.0469	12.562	2.02244e-08
Unigene27441_All	0	6.0415	12.5607	1.03735e-08
CL4212.Contig1_All	0	6.0415	12.5607	1.03606e-08
Unigene24385_All	0	6.0044	12.5518	7.72646e-08
Unigene35181_All	0	5.9963	12.5499	2.02507e-08
Unigene34173_All	0	5.9963	12.5499	2.02397e-08
Unigene23120_All	0	5.9834	12.5467	1.38499e-09
Unigene18928_All	0	5.9551	12.5399	2.94327e-07
Unigene18163_All	0	5.9314	12.5342	6.32001e-12
Unigene21973_All	0	5.9229	12.5321	3.96049e-08
Unigene27419_All	0	5.9211	12.5316	1.03817e-08
Unigene28091_All	0	5.8976	12.5259	3.96172e-08
Unigene27539_All	0	5.8976	12.5259	1.50905e-07
Unigene22064_All	0	5.8976	12.5259	1.03793e-08
Unigene24975_All	0	5.8976	12.5259	1.03781e-08
Unigene25372_All	0	5.8976	12.5259	3.64134e-10
Unigene19395_All	0	5.8693	12.519	2.94354e-07
Unigene16238_All	0	5.8528	12.5149	5.30991e-09
CL1856.Contig2_All	0	5.8435	12.5126	1.50691e-07
Unigene20670_All	0	5.8282	12.5088	1.03664e-08
CL3005.Contig2_All	0	5.8215	12.5072	1.86044e-10
Unigene25802_All	0	5.8096	12.5042	5.7566e-07
CL2481.Contig2_All	0	5.7904	12.4994	4.83032e-11
CL2591.Contig2_All	0	5.7808	12.4971	3.64339e-10
Unigene28555_All	0	5.7694	12.4942	2.71886e-09
Unigene26517_All	0	5.7605	12.492	1.03758e-08
Unigene24674_All	0	5.7533	12.4902	1.38695e-09
Unigene23272_All	0	5.7502	12.4894	3.9519e-08
Unigene12574_All	0	5.7382	12.4864	1.50933e-07
Unigene27914_All	0	5.7332	12.4851	1.3866e-09
Unigene26247_All	0	5.7315	12.4847	2.94513e-07
Unigene21478_All	0	5.7315	12.4847	2.943e-07
Unigene35104_All	0	5.7263	12.4834	3.95762e-08
Unigene20847_All	0	5.7047	12.4779	2.94407e-07
Unigene24433_All	0	5.7026	12.4774	3.95721e-08
Unigene19386_All	0	5.6935	12.4751	1.38375e-09
Unigene28520_All	0	5.687	12.4735	1.50976e-07
CL898.Contig3_All	0	5.6617	12.467	7.13728e-10
Unigene27609_All	0	5.6617	12.467	1.50819e-07
CL2314.Contig1_All	0	5.6591	12.4664	5.31305e-09
Unigene24513_All	0	5.6519	12.4645	2.94221e-07
Unigene23478_All	0	5.6412	12.4618	5.7576e-07
Unigene26487_All	0	5.6367	12.4606	1.50748e-07
Unigene8946_All	0	5.6201	12.4564	2.02376e-08
Unigene23646_All	0	5.6141	12.4548	5.76209e-07
Unigene22815_All	0	5.6141	12.4548	5.7581e-07
Unigene34193_All	0	5.6099	12.4538	3.95312e-08
Unigene18265_All	0	5.6069	12.453	2.71852e-09
Unigene23482_All	0	5.599	12.451	7.72952e-08
Unigene35150_All	0	5.5771	12.4453	5.30614e-09
Unigene35163_All	0	5.5628	12.4416	1.5089e-07
Unigene22228_All	0	5.5547	12.4395	2.02485e-08
Unigene35043_All	0	5.5521	12.4388	7.73105e-08
Unigene34491_All	0	5.5386	12.4353	1.50762e-07
Unigene26393_All	0	5.5249	12.4317	1.03805e-08
Unigene21602_All	0	5.5181	12.43	1.12342e-06
Unigene27528_All	0	5.5181	12.43	1.12064e-06
Unigene27791_All	0	5.5099	12.4278	2.7192e-09
Unigene34573_All	0	5.5081	12.4273	5.76259e-07
Unigene34538_All	0	5.4909	12.4228	1.12324e-06
Unigene26518_All	0	5.4909	12.4228	1.12314e-06
Unigene21597_All	0	5.4909	12.4228	1.12166e-06
Unigene20336_All	0	5.4823	12.4206	5.75561e-07
Unigene35194_All	0	5.464	12.4157	1.1211e-06
Unigene24638_All	0	5.464	12.4157	1.12055e-06
Unigene26150_All	0	5.4439	12.4104	7.13246e-10
Unigene27724_All	0	5.4241	12.4052	1.0377e-08
Unigene26687_All	0	5.4109	12.4017	1.12147e-06
Unigene23054_All	0	5.4109	12.4017	1.1212e-06
CL295.Contig2_All	0	5.401	12.399	5.30802e-09
Unigene28066_All	0	5.3978	12.3982	1.5099e-07
Unigene26527_All	0	5.3978	12.3982	1.50876e-07
Unigene22903_All	0	5.375	12.392	1.50676e-07
Unigene27988_All	0	5.3698	12.3907	3.95967e-08
Unigene23686_All	0	5.3544	12.3865	2.9454e-07
Unigene34519_All	0	5.331	12.3802	2.9446e-07
Unigene20030_All	0	5.331	12.3802	2.94167e-07
Unigene24995_All	0	5.2858	12.3679	1.50833e-07
Unigene26380_All	0	5.2814	12.3667	2.18268e-06
Unigene26349_All	0	5.2814	12.3667	2.18113e-06
Unigene25803_All	0	5.2395	12.3552	2.94194e-07
Unigene35045_All	0	5.2243	12.351	7.72035e-08
Unigene11147_All	0	5.2171	12.349	2.94114e-07
Unigene19327_All	0	5.2131	12.3479	5.75461e-07
CL3699.Contig2_All	0	5.2113	12.3474	2.02288e-08
Unigene24356_All	0	5.1899	12.3415	5.7596e-07
Unigene34231_All	0	5.1729	12.3368	2.94487e-07
CL1787.Contig3_All	0	5.1633	12.3341	7.72875e-08
Unigene25562_All	0	5.1533	12.3313	2.18371e-06
CL844.Contig1_All	0	5.1511	12.3307	2.94434e-07
Unigene35172_All	0	5.1442	12.3287	5.7591e-07
Unigene27606_All	0	5.1366	12.3266	1.12175e-06
Unigene22335_All	0	5.1366	12.3266	1.50705e-07
Unigene26332_All	0	5.116	12.3208	1.50947e-07
Unigene12839_All	0	5.1139	12.3202	5.31179e-09
Unigene14855_All	0	5.0793	12.3104	3.22143e-12
Unigene34142_All	0	5.0629	12.3057	1.38481e-09
Unigene21610_All	0	5.0551	12.3035	2.18492e-06
Unigene27407_All	0	5.0551	12.3035	1.50805e-07
Unigene23014_All	0	5.0551	12.3035	1.50719e-07
Unigene20358_All	0	5.0311	12.2967	2.18131e-06
Unigene28169_All	0	5.0174	12.2927	4.25131e-06
CL3395.Contig2_All	0	5.0139	12.2917	5.31367e-09
CL2991.Contig2_All	0	5.0074	12.2898	9.48392e-11
Unigene24664_All	0	4.9925	12.2855	4.25291e-06
Unigene25688_All	0	4.9925	12.2855	4.25195e-06
CL2030.Contig2_All	0	4.9886	12.2844	7.72187e-08
Unigene18636_All	0	4.9679	12.2784	4.24908e-06
Unigene27677_All	0	4.9642	12.2773	3.95599e-08
Unigene26444_All	0	4.9626	12.2769	2.94274e-07
Unigene20369_All	0	4.9436	12.2713	4.25387e-06
Unigene28581_All	0	4.9436	12.2713	4.25163e-06
Unigene34384_All	0	4.9436	12.2713	4.24844e-06
Unigene23654_All	0	4.9321	12.268	1.12296e-06
Unigene35092_All	0	4.9321	12.268	1.12277e-06
Unigene27397_All	0	4.9064	12.2604	5.76109e-07
Unigene14610_All	0	4.8888	12.2553	1.12231e-06
Unigene24812_All	0	4.8765	12.2516	3.96213e-08
CL4146.Contig2_All	0	4.8765	12.2516	3.95517e-08
CL713.Contig1_All	0	4.8696	12.2496	2.18165e-06
Unigene26440_All	0	4.8696	12.2496	2.18148e-06
Unigene22012_All	0	4.8485	12.2433	4.25451e-06
Unigene25469_All	0	4.8429	12.2417	7.72111e-08
Unigene28170_All	0	4.8253	12.2364	5.7586e-07
Unigene28119_All	0	4.8253	12.2364	2.18182e-06
Unigene23281_All	0	4.8253	12.2364	5.75511e-07
CL3566.Contig1_All	0	4.8071	12.231	1.50776e-07
Unigene27983_All	0	4.7839	12.224	1.12083e-06
Unigene27143_All	0	4.7818	12.2233	2.71785e-09
Unigene35095_All	0	4.757	12.2158	4.24812e-06
Unigene21734_All	0	4.7561	12.2156	7.72493e-08
Unigene28164_All	0	4.7561	12.2156	7.7234e-08
Unigene23485_All	0	4.7469	12.2128	5.7561e-07
CL2220.Contig1_All	0	4.7432	12.2116	1.12194e-06
Unigene23985_All	0	4.7432	12.2116	1.12129e-06
Unigene35085_All	0	4.7347	12.2091	4.25067e-06
Unigene27523_All	0	4.7298	12.2076	8.24187e-06
Unigene35128_All	0	4.7181	12.204	2.1844e-06
CL3848.Contig2_All	0	4.7181	12.204	2.18251e-06
CL1602.Contig1_All	0	4.7181	12.204	2.18234e-06
Unigene28105_All	0	4.7126	12.2023	4.25707e-06
Unigene20691_All	0	4.7086	12.2011	5.76059e-07
Unigene25073_All	0	4.7065	12.2004	8.23893e-06
Unigene20400_All	0	4.7065	12.2004	8.236e-06
Unigene22309_All	0	4.694	12.1966	3.95476e-08
Unigene27284_All	0	4.6907	12.1956	4.25515e-06
Unigene34351_All	0	4.6907	12.1956	4.24876e-06
CL536.Contig3_All	0	4.6834	12.1933	1.12092e-06
Unigene28020_All	0	4.6834	12.1933	1.12073e-06
Unigene22795_All	0	4.6765	12.1912	2.18509e-06
Unigene34350_All	0	4.6689	12.1889	4.25483e-06
Unigene22850_All	0	4.6689	12.1889	4.25323e-06
Unigene27958_All	0	4.6444	12.1813	1.12352e-06
Unigene23535_All	0	4.6418	12.1805	2.94141e-07
Unigene25120_All	0	4.6261	12.1756	4.25547e-06
Unigene35189_All	0	4.6155	12.1723	2.1832e-06
CL1817.Contig2_All	0	4.6101	12.1706	2.46003e-11
Unigene20566_All	0	4.605	12.169	4.25675e-06
Unigene27781_All	0	4.6001	12.1674	3.96008e-08
Unigene27702_All	0	4.5933	12.1653	8.24128e-06
Unigene24311_All	0	4.5757	12.1598	2.18354e-06
Unigene26627_All	0	4.5682	12.1574	1.12046e-06
Unigene28315_All	0	4.5633	12.1559	4.25643e-06
Unigene35116_All	0	4.5496	12.1515	8.25129e-06
Unigene18934_All	0	4.5311	12.1456	1.12333e-06
Unigene24507_All	0	4.5311	12.1456	1.12157e-06
Unigene34504_All	0	4.5261	12.1441	5.76309e-07
Unigene27430_All	0	4.5173	12.1412	2.18475e-06
CL3938.Contig2_All	0	4.5086	12.1385	5.76159e-07
Unigene24494_All	0	4.5067	12.1379	8.24246e-06
Unigene24772_All	0	4.5022	12.1364	4.25035e-06
Unigene23047_All	0	4.4945	12.1339	1.12249e-06
CL4173.Contig1_All	0	4.4892	12.1322	1.60528e-05
Unigene27870_All	0	4.467	12.1251	1.60517e-05
CL3443.Contig1_All	0	4.4604	12.123	2.18388e-06
Unigene21102_All	0	4.445	12.118	1.60484e-05
Unigene26573_All	0	4.445	12.118	1.85935e-10
Unigene35098_All	0	4.445	12.118	1.60223e-05
Unigene34644_All	0	4.4438	12.1176	8.24305e-06
CL2221.Contig3_All	0	4.4427	12.1172	4.25227e-06
CL2763.Contig2_All	0	4.4417	12.1169	2.18302e-06
Unigene28475_All	0	4.4232	12.1109	1.60234e-05
Unigene21686_All	0	4.4232	12.1109	1.60212e-05
Unigene12920_All	0	4.4091	12.1063	3.95272e-08
Unigene19223_All	0	4.4049	12.1049	2.18423e-06
Unigene34891_All	0	4.3884	12.0995	1.12287e-06
Unigene5411_All	0	4.3854	12.0985	5.31556e-09
Unigene25189_All	0	4.3826	12.0976	8.23658e-06
CL614.Contig2_All	0	4.3626	12.091	4.83263e-11
Unigene19694_All	0	4.3591	12.0898	1.60288e-05
CL1579.Contig1_All	0	4.341	12.0838	5.7571e-07
CL812.Contig2_All	0	4.3283	12.0796	4.25611e-06
Unigene23489_All	0	4.3174	12.0759	1.60375e-05
CL1308.Contig2_All	0	4.2871	12.0658	1.12203e-06
Unigene23279_All	0	4.2805	12.0636	2.18216e-06
CL1409.Contig2_All	0	4.2765	12.0622	1.60408e-05
Unigene21307_All	0	4.2652	12.0584	8.24658e-06
Unigene23344_All	0	4.2526	12.0541	2.02419e-08
Unigene24689_All	0	4.2363	12.0486	1.60441e-05
Unigene19332_All	0	4.2363	12.0486	1.60332e-05
CL3827.Contig2_All	0	4.1969	12.0351	1.60506e-05
Unigene34860_All	0	4.1959	12.0348	2.18199e-06
Unigene22865_All	0	4.1666	12.0247	2.94247e-07
Unigene22823_All	0	4.163	12.0234	1.5079e-07
Unigene21709_All	0	4.154	12.0203	8.23776e-06
Unigene25215_All	0	4.1427	12.0164	3.11867e-05
Unigene27391_All	0	4.1427	12.0164	3.11686e-05
Unigene27846_All	0	4.1306	12.0121	2.18079e-06
Unigene12846_All	0	4.1262	12.0106	5.75411e-07
Unigene35125_All	0	4.1202	12.0085	1.60474e-05
Unigene25104_All	0	4.1027	12.0024	3.12029e-05
Unigene21574_All	0	4.1015	12.0019	1.60419e-05
CL4037.Contig1_All	0	4.1005	12.0016	8.24364e-06
Unigene28080_All	0	4.083	11.9954	1.60343e-05
Unigene20886_All	0	4.083	11.9954	3.11706e-05
Unigene23128_All	0	4.0463	11.9824	1.60266e-05
Unigene24832_All	0	4.0441	11.9816	3.11746e-05
Unigene28076_All	0	4.0386	11.9796	1.12138e-06
CL2449.Contig1_All	0	4.0313	11.977	8.25011e-06
Unigene28345_All	0	4.0313	11.977	8.24835e-06
Unigene25232_All	0	4.0313	11.977	8.24599e-06
CL615.Contig1_All	0	4.0283	11.976	1.60495e-05
Unigene26842_All	0	4.0283	11.976	1.60354e-05
Unigene27614_All	0	3.9934	11.9634	1.50862e-07
Unigene24741_All	0	3.9809	11.9589	1.12184e-06
Unigene18944_All	0	3.9685	11.9544	3.12009e-05
CL3764.Contig1_All	0	3.9685	11.9544	3.11989e-05
CL2206.Contig3_All	0	3.9685	11.9544	1.50733e-07
Unigene25305_All	0	3.9415	11.9445	6.0281e-05
Unigene23063_All	0	3.9232	11.9378	1.60463e-05
Unigene34506_All	0	3.9221	11.9374	6.02773e-05
Unigene35175_All	0	3.9221	11.9374	6.02441e-05
CL4228.Contig2_All	0	3.9169	11.9355	7.12718e-15
Unigene28465_All	0	3.9156	11.935	8.2407e-06
Unigene25973_All	0	3.9136	11.9343	3.1215e-05
Unigene28408_All	0	3.9089	11.9325	4.25003e-06
Unigene28211_All	0	3.9028	11.9303	6.0318e-05
Unigene26929_All	0	3.8957	11.9277	3.11625e-05
Unigene20969_All	0	3.8838	11.9233	6.03032e-05
Unigene18837_All	0	3.8838	11.9233	6.02146e-05
CL1208.Contig2_All	0	3.8657	11.9165	3.9564e-08
Unigene28360_All	0	3.8492	11.9103	4.24971e-06
Unigene26360_All	0	3.8428	11.9079	3.1209e-05
Unigene25863_All	0	3.837	11.9058	8.24894e-06
CL1146.Contig2_All	0	3.837	11.9058	8.24011e-06
Unigene34137_All	0	3.8324	11.904	2.18096e-06
Unigene23575_All	0	3.8095	11.8954	6.02257e-05
CL2242.Contig2_All	0	3.8083	11.8949	3.11928e-05
CL584.Contig10_All	0	3.7913	11.8885	4.25259e-06
Unigene35027_All	0	3.7913	11.8885	1.60364e-05
Unigene20145_All	0	3.7913	11.8885	3.11766e-05
Unigene27860_All	0	3.7441	11.8704	1.60452e-05
Unigene23075_All	0	3.7441	11.8704	1.60397e-05
CL3271.Contig1_All	0	3.6924	11.8503	3.11888e-05
CL4027.Contig2_All	0	3.6889	11.849	8.24776e-06
Unigene23058_All	0	3.6787	11.845	0.000116564
Unigene23084_All	0	3.6747	11.8434	8.23952e-06
CL3686.Contig3_All	0	3.6656	11.8398	7.71882e-08
Unigene22043_All	0	3.6606	11.8379	0.000116618
Unigene23865_All	0	3.6606	11.8379	0.000116584
Unigene28448_All	0	3.6606	11.8379	8.23717e-06
Unigene24712_All	0	3.6606	11.8379	3.11726e-05
Unigene27960_All	0	3.654	11.8353	4.25739e-06
Unigene20743_All	0	3.654	11.8353	4.25579e-06
Unigene26498_All	0	3.6522	11.8346	6.02183e-05
Unigene23757_All	0	3.6426	11.8308	0.000116524
Unigene22391_All	0	3.6355	11.8279	6.02293e-05
Unigene22695_All	0	3.6293	11.8255	3.11605e-05
Unigene28567_All	0	3.6249	11.8237	0.00011653
Unigene23672_All	0	3.6249	11.8237	0.000116442
Unigene24512_All	0	3.619	11.8214	1.12259e-06
Unigene26125_All	0	3.6139	11.8193	3.1213e-05
CL3968.Contig1_All	0	3.6139	11.8193	3.11807e-05
CL745.Contig2_All	0	3.6093	11.8175	1.60255e-05
Unigene27873_All	0	3.5726	11.8028	0.000116612
Unigene28587_All	0	3.5726	11.8028	0.000116476
Unigene34201_All	0	3.5534	11.795	3.11968e-05
CL2891.Contig3_All	0	3.5386	11.789	4.24748e-06
CL3862.Contig4_All	0	3.5325	11.7865	6.32449e-12
Unigene22259_All	0	3.5274	11.7844	1.12101e-06
Unigene23449_All	0	3.5262	11.7839	4.2478e-06
Unigene21603_All	0	3.5218	11.7821	0.00011649
Unigene24925_All	0	3.4949	11.771	3.12049e-05
CL767.Contig1_All	0	3.4942	11.7707	1.12305e-06
Unigene21010_All	0	3.492	11.7698	6.03217e-05
Unigene27859_All	0	3.4768	11.7635	6.02847e-05
Unigene27545_All	0	3.4768	11.7635	6.02478e-05
CL549.Contig2_All	0	3.4768	11.7635	6.02404e-05
Unigene26088_All	0	3.4537	11.7539	4.25355e-06
Unigene19657_All	0	3.4309	11.7444	1.60245e-05
CL146.Contig2_All	0	3.4171	11.7386	6.02921e-05
Unigene28449_All	0	3.4159	11.7381	0.000226394
CL649.Contig2_All	0	3.4107	11.7359	3.11948e-05
CL3354.Contig1_All	0	3.4025	11.7324	6.027e-05
Unigene24700_All	0	3.4025	11.7324	6.02552e-05
Unigene5559_All	0	3.4	11.7313	8.24717e-06
Unigene21544_All	0	3.3991	11.7309	0.000226507
Unigene28466_All	0	3.3991	11.7309	0.000226419
Unigene22872_All	0	3.366	11.7168	0.000226594
Unigene19583_All	0	3.3496	11.7098	0.000226369
Unigene23579_All	0	3.3313	11.7019	6.03254e-05
Unigene20447_All	0	3.3313	11.7019	6.03069e-05
CL651.Contig2_All	0	3.329	11.7009	8.2454e-06
Unigene35187_All	0	3.3174	11.6958	0.000226682
Unigene23067_All	0	3.3174	11.6958	6.02736e-05
Unigene25255_All	0	3.3174	11.6958	0.000226444
CL537.Contig2_All	0	3.3059	11.6908	8.25188e-06
Unigene24592_All	0	3.3027	11.6894	0.000116496
Unigene34765_All	0	3.2957	11.6864	4.25419e-06
Unigene19015_All	0	3.2858	11.682	0.000226669
Unigene34721_All	0	3.2832	11.6809	1.50847e-07
CL1998.Contig1_All	0	3.2794	11.6792	2.02354e-08
Unigene26111_All	0	3.2736	11.6767	0.000116598
CL1585.Contig2_All	0	3.2736	11.6767	0.000116544
Unigene28118_All	0	3.2702	11.6752	0.000226457
Unigene25953_All	0	3.2548	11.6684	0.00022672
Unigene22193_All	0	3.2226	11.654	1.6043e-05
Unigene34750_All	0	3.2169	11.6515	0.000116517
CL1918.Contig2_All	0	3.2169	11.6515	3.11827e-05
Unigene22968_All	0	3.2094	11.6481	0.000226532
Unigene23284_All	0	3.2094	11.6481	0.000226482
Unigene22241_All	0	3.2072	11.6471	2.18337e-06
CL1982.Contig2_All	0	3.1847	11.6369	6.02626e-05
Unigene22907_All	0	3.1807	11.6351	3.1211e-05
Unigene27034_All	0	3.172	11.6312	6.02884e-05
Unigene23460_All	0	3.1652	11.6281	0.000226707
Unigene25773_All	0	3.1652	11.6281	0.000226657
Unigene25115_All	0	3.1508	11.6215	0.000226344
Unigene19545_All	0	3.1428	11.6178	8.23835e-06
Unigene24503_All	0	3.1376	11.6154	0.000438563
Unigene25042_All	0	3.1331	11.6134	1.60299e-05
Unigene24777_All	0	3.1223	11.6084	3.12171e-05
Unigene24215_All	0	3.1223	11.6084	0.000438379
CL1845.Contig5_All	0	3.1223	11.6084	1.24733e-11
Unigene35140_All	0	3.1223	11.6084	0.000438104
Unigene28319_All	0	3.1092	11.6023	0.000116537
Unigene25910_All	0	3.1092	11.6023	0.000116483
Unigene27370_All	0	3.1049	11.6003	1.12222e-06
CL1731.Contig2_All	0	3.095	11.5957	2.18406e-06
Unigene24713_All	0	3.092	11.5943	0.00043854
Unigene27723_All	0	3.0882	11.5926	3.11666e-05
Unigene27799_All	0	3.0834	11.5903	0.000116605
Unigene26659_All	0	3.0721	11.585	8.2507e-06
Unigene20563_All	0	3.0707	11.5844	0.000116571
Unigene23699_All	0	3.0668	11.5825	0.000226431
CL4212.Contig2_All	0	3.0622	11.5804	6.0222e-05
Unigene34465_All	0	3.0476	11.5735	0.000438288
Unigene25318_All	0	3.0388	11.5693	6.02663e-05
Unigene25088_All	0	3.0388	11.5693	6.02589e-05
Unigene10803_All	0	3.0331	11.5666	3.11908e-05
Unigene27218_All	0	3.0223	11.5614	3.11787e-05
CL675.Contig2_All	0	3.0126	11.5568	1.12268e-06
Unigene21518_All	0	3.0001	11.5508	0.000226356
Unigene26167_All	0	2.9742	11.5383	0.000226544
Unigene28313_All	0	2.9371	11.5202	0.000116591
Unigene25324_All	0	2.9352	11.5192	0.00043877
CL2475.Contig1_All	0	2.9218	11.5126	0.000438356
CL2601.Contig1_All	0	2.9218	11.5126	0.000438334
Unigene20122_All	0	2.9058	11.5047	6.02958e-05
Unigene28026_All	0	2.9048	11.5042	0.000845066
Unigene19945_All	0	2.8992	11.5014	0.000226607
Unigene22876_All	0	2.8921	11.4979	1.60386e-05
Unigene22834_All	0	2.8802	11.492	0.000116449
Unigene28453_All	0	2.8691	11.4864	0.000438678
CL937.Contig1_All	0	2.865	11.4843	4.25099e-06
CL1015.Contig2_All	0	2.8581	11.4808	0.000116578
Unigene28071_All	0	2.8562	11.4799	0.000438081
Unigene19642_All	0	2.8562	11.4799	0.000437989
Unigene19764_All	0	2.8537	11.4786	6.0233e-05
CL2983.Contig2_All	0	2.8513	11.4774	0.000226331
Unigene28298_All	0	2.8435	11.4735	0.000438058
Unigene27834_All	0	2.8233	11.4632	6.02995e-05
Unigene18684_All	0	2.7936	11.4479	0.000438494
CL562.Contig1_All	0	2.7936	11.4479	0.000845903
CL2890.Contig3_All	0	2.7803	11.441	0.000846196
Unigene19723_All	0	2.7693	11.4353	0.000438173
Unigene20920_All	0	2.7679	11.4346	1.60277e-05
Unigene22855_All	0	2.7671	11.4342	0.000845861
Unigene25906_All	0	2.7573	11.429	0.000438609
Unigene20211_All	0	2.7541	11.4274	0.000845108
Unigene19728_All	0	2.7454	11.4228	0.000438517
Unigene28208_All	0	2.7454	11.4228	0.00043815
Unigene18912_All	0	2.7454	11.4228	0.000438012
Unigene25926_All	0	2.7283	11.4138	0.000845526
Unigene26931_All	0	2.722	11.4105	0.000438402
CL60.Contig16_All	0	2.722	11.4105	0.00011651
CL938.Contig2_All	0	2.7166	11.4076	0.000226519
Unigene22292_All	0	2.706	11.4019	0.000226694
Unigene12365_All	0	2.6875	11.392	2.18457e-06
Unigene23118_All	0	2.6875	11.392	0.000438632
Unigene20124_All	0	2.6539	11.3739	0.000438793
CL3551.Contig1_All	0	2.6539	11.3739	6.03143e-05
CL4236.Contig1_All	0	2.6438	11.3684	0.000226644
Unigene27864_All	0	2.6438	11.3684	0.000226557
CL1365.Contig1_All	0	2.64	11.3663	4.2494e-06
CL1754.Contig3_All	0	2.6337	11.3629	0.000226569
Unigene23727_All	0	2.6212	11.356	0.000438425
Unigene35023_All	0	2.6212	11.356	0.000438035
CL3874.Contig1_All	0	2.6104	11.3501	6.02109e-05
Unigene18886_All	0	2.6074	11.3484	0.000116557
CL3995.Contig2_All	0	2.6074	11.3484	0.000116469
Unigene26645_All	0	2.6065	11.3479	0.000846154
Unigene34592_All	0	2.6065	11.3479	0.000845233
Unigene27591_All	0	2.5998	11.3442	0.000438586
CL3517.Contig1_All	0	2.5934	11.3406	6.02367e-05
CL2835.Contig1_All	0	2.5835	11.3351	0.000845694
CL1393.Contig1_All	0	2.5735	11.3295	3.12069e-05
Unigene26639_All	0	2.5478	11.315	0.000438724
Unigene25059_All	0	2.5478	11.315	8.24423e-06
Unigene27502_All	0	2.5449	11.3134	0.000116503
CL2165.Contig2_All	0	2.5385	11.3098	0.000845568
Unigene25729_All	0	2.5376	11.3092	0.000438265
Unigene23382_All	0	2.5368	11.3088	0.000226469
Unigene23119_All	0	2.5275	11.3035	0.000438747
CL1674.Contig2_All	0	2.5068	11.2916	2.9438e-07
CL1840.Contig1_All	0	2.5059	11.2911	0.000845443
Unigene25311_All	0	2.4978	11.2864	0.000438127
Unigene25222_All	0	2.474	11.2726	0.000845359
Unigene22854_All	0	2.474	11.2726	0.000845317
Unigene27964_All	0	2.4592	11.264	0.000438701
Unigene22520_All	0	2.4322	11.248	1.6031e-05
CL3994.Contig2_All	0	2.4227	11.2424	0.000844983
CL1775.Contig1_All	0	2.4195	11.2405	3.11645e-05
Unigene28098_All	0	2.4127	11.2364	0.000226406
CL2304.Contig3_All	0	2.3929	11.2245	0.00084561
CL2101.Contig2_All	0	2.3876	11.2213	0.000226381
CL3085.Contig2_All	0	2.3448	11.1952	0.00084607
Unigene25507_All	0	2.3448	11.1952	0.000846029
CL175.Contig3_All	0	2.319	11.1793	8.24952e-06
Unigene16541_All	0	2.2865	11.1589	0.000116551
CL245.Contig2_All	0	2.2794	11.1544	0.000116456
Unigene18805_All	0	2.263	11.144	0.000845025
Unigene24068_All	0	2.2587	11.1413	0.000438448
Unigene21831_All	0	2.2543	11.1385	0.000845735
Unigene26522_All	0	2.2349	11.126	0.000438242
CL1960.Contig3_All	0	2.2209	11.1169	2.18285e-06
CL1363.Contig1_All	0	2.2116	11.1109	0.000226632
CL671.Contig2_All	0	2.1813	11.091	0.000438196
CL1311.Contig3_All	0	2.1786	11.0892	0.00084515
CL2627.Contig1_All	0	2.1665	11.0812	0.000438219
CL2064.Contig2_All	0	2.1231	11.052	8.24481e-06
CL3857.Contig3_All	0	2.1078	11.0415	0.000845945
CL63.Contig2_All	0	2.1002	11.0363	0.000845275
CL2235.Contig2_All	0	2.0784	11.0213	0.000226582
Unigene23696_All	0	2.0559	11.0056	0.000845484
CL3493.Contig2_All	0	2.0554	11.0052	1.60321e-05
CL2607.Contig1_All	0	2.0133	10.9753	0.000845777
CL1351.Contig2_All	0	1.9771	10.9492	0.000226619
Unigene26281_All	0	1.9659	10.941	0.000438471
Unigene18775_All	0	1.936	10.9189	0.000438655
Unigene21987_All	0	1.8189	10.8289	0.000845192
CL45.Contig1_All	0	1.8095	10.8214	6.03106e-05
CL3216.Contig2_All	0	1.683	10.7168	0.000226494
CL2599.Contig1_All	0	1.5528	10.6007	0.000845987
Unigene27220_All	0	1.4524	10.5042	0.000846112
Unigene26037_All	0	1.4103	10.4618	0.000845401
CL369.Contig2_All	0	1.4069	10.4583	0.000845819
CL3163.Contig1_All	0	1.3714	10.4214	2.02266e-08
CL2381.Contig2_All	0	1.2916	10.3349	1.1224e-06
CL2294.Contig4_All	0	1.2249	10.2584	1.12212e-06
CL363.Contig3_All	0	1.0924	10.0933	5.7601e-07
Unigene18669_All	0	1.0644	10.0558	6.02515e-05
Unigene22728_All	0	1.0631	10.0541	0.000116463
CL1610.Contig4_All	0	0.9588	9.90509	7.72722e-08
CL1503.Contig2_All	0	0.622	9.28077	0.000438311
CL2259.Contig3_All	0	0.5104	8.99548	0.000845652
CL1212.Contig10_All	0	0.499	8.9629	3.11847e-05
Unigene3079_All	0.1443	27.0655	7.55124	1.19543e-52
Unigene10426_All	0.1967	29.1009	7.20892	3.93253e-41
Unigene17346_All	0.1264	16.8587	7.05935	6.70143e-37
Unigene1377_All	0.2006	24.6585	6.94162	6.91511e-34
CL471.Contig1_All	0.1687	17.5757	6.70298	1.73844e-28
Unigene25310_All	0.2244	22.2135	6.62922	5.40797e-27
Unigene24646_All	0.1665	15.4379	6.53481	3.31196e-25
CL305.Contig1_All	0.2022	17.6928	6.45124	1.0027e-23
Unigene5127_All	0.1654	13.959	6.39909	7.69683e-23
Unigene10342_All	0.1392	11.7469	6.39898	7.69277e-23
Unigene11153_All	0.1577	12.3247	6.28823	4.49896e-21
Unigene34649_All	0.1794	13.6434	6.24888	1.72313e-20
Unigene22731_All	0.1687	11.5999	6.10351	1.92816e-18
Unigene34331_All	0.2438	16.2537	6.05893	7.45853e-18
Unigene34524_All	0.2522	16.0287	5.98995	5.58012e-17
Unigene18216_All	0.149	9.4672	5.98955	5.58189e-17
Unigene34151_All	0.3308	20.9097	5.98207	4.03095e-50
Unigene1094_All	0.4228	26.4291	5.96601	5.14772e-33
CL4265.Contig1_All	0.2473	14.6868	5.89211	7.94617e-16
Unigene7423_All	0.4076	24.2038	5.89194	3.09966e-31
CL361.Contig1_All	0.1807	10.7286	5.89172	7.94837e-16
Unigene12332_All	0.1384	8.0772	5.86694	1.5524e-15
Unigene21128_All	0.2196	12.812	5.86647	1.55282e-15
Unigene18403_All	0.3626	20.9669	5.85359	2.40987e-30
Unigene35002_All	0.2123	12.1638	5.84035	3.02227e-15
Unigene34694_All	0.2206	12.6377	5.84016	3.02306e-15
Unigene3442_All	0.4569	24.9921	5.77345	1.43681e-28
Unigene7400_All	0.2105	11.186	5.73173	4.30906e-14
Unigene24588_All	0.2235	11.8728	5.73124	4.31005e-14
CL2103.Contig2_All	0.3514	18.3029	5.70281	4.27266e-27
Unigene34660_All	0.1794	8.7841	5.61364	6.04929e-13
Unigene21168_All	0.1751	8.3904	5.58249	1.16817e-12
Unigene34966_All	0.2438	11.6823	5.58248	1.16795e-12
Unigene2932_All	0.2754	12.911	5.55093	3.65859e-24
Unigene23292_All	0.2392	10.9646	5.51849	4.38138e-12
Unigene26623_All	0.2473	11.0795	5.48549	8.37606e-12
Unigene19261_All	0.443	19.8467	5.48545	5.32042e-23
Unigene3490_All	0.2337	10.4696	5.4854	8.37752e-12
CL463.Contig1_All	0.0813	3.6402	5.48462	8.37897e-12
Unigene9326_All	0.2426	10.6157	5.45148	1.61837e-11
Unigene7081_All	0.2168	9.4864	5.45142	1.61865e-11
Unigene25072_All	0.2337	9.9827	5.4167	3.11553e-11
Unigene5585_All	0.5661	24.1802	5.41663	1.33603e-32
CL3009.Contig2_All	0.5619	23.8073	5.40495	2.63761e-32
Unigene34838_All	0.2123	8.8464	5.38091	5.96208e-11
Unigene24563_All	0.1859	7.555	5.34483	1.14566e-10
Unigene26513_All	0.3904	15.8625	5.34452	1.10247e-20
Unigene22886_All	0.153	6.057	5.307	2.20316e-10
Unigene5448_All	0.153	6.057	5.307	2.20285e-10
Unigene19772_All	0.2497	9.627	5.26882	4.20481e-10
Unigene9354_All	0.18	6.9396	5.26878	4.20539e-10
Unigene22803_All	0.1937	7.4673	5.26869	4.20598e-10
Unigene14703_All	0.1887	7.0771	5.22899	8.06954e-10
Unigene14630_All	0.3502	13.1328	5.22885	5.88086e-19
Unigene10980_All	0.6955	25.9052	5.21905	3.04123e-37
CL500.Contig2_All	0.1296	4.7271	5.18882	1.53536e-09
Unigene34892_All	0.2168	7.9053	5.18838	1.53516e-09
Unigene27977_All	0.2123	7.7406	5.18827	1.53496e-09
Unigene19258_All	0.5498	19.8567	5.17458	4.90954e-27
Unigene35032_All	0.2403	8.5126	5.14669	2.93415e-09
Unigene27344_All	0.1687	5.9757	5.14658	2.93343e-09
CL242.Contig2_All	0.215	7.6146	5.14636	2.93379e-09
Unigene34615_All	0.629	22.0614	5.13232	3.6637e-26
Unigene34312_All	0.5856	20.3366	5.11802	7.1779e-26
Unigene34834_All	0.9392	32.532	5.11428	2.56916e-34
CL1957.Contig2_All	0.2254	7.7504	5.10371	5.5832e-09
CL2884.Contig2_All	0.4193	14.4164	5.10358	3.09678e-17
Unigene27340_All	0.4747	15.9895	5.07396	5.26032e-25
Unigene34542_All	0.3588	11.9614	5.05906	1.15099e-16
Unigene34965_All	0.2159	7.1971	5.05898	1.06142e-08
Unigene20289_All	0.215	7.1667	5.0589	1.06118e-08
Unigene12675_All	0.1568	5.2262	5.05876	1.0613e-08
CL2165.Contig3_All	0.4946	16.3186	5.04411	1.98305e-24
Unigene27004_All	0.1839	5.9402	5.01352	2.02004e-08
Unigene26104_All	0.2522	8.1457	5.0134	2.01982e-08
Unigene35001_All	0.4696	15.1653	5.0132	4.23412e-16
Unigene5001_All	0.1317	4.2518	5.01275	2.0196e-08
Unigene24300_All	0.6342	20.2623	4.99772	1.44069e-23
CL1989.Contig3_All	0.4211	13.3793	4.9897	8.07934e-16
Unigene25534_All	0.1982	6.1959	4.96628	3.84141e-08
Unigene22447_All	0.2461	7.6925	4.96614	3.84021e-08
Unigene28281_All	0.1687	5.2727	4.96601	3.84101e-08
Unigene18930_All	0.2295	7.1728	4.96597	3.84061e-08
CL305.Contig2_All	1.1686	36.0349	4.94654	1.57177e-37
Unigene34435_All	0.5901	18.0344	4.93365	2.00831e-22
Unigene3535_All	0.5725	17.494	4.93344	2.00729e-22
Unigene10959_All	0.6389	19.4677	4.92935	1.1589e-29
Unigene22202_All	0.3069	9.2727	4.91715	5.72619e-15
Unigene22895_All	0.2141	6.4675	4.91685	7.26888e-08
Unigene22168_All	0.1628	4.9178	4.91684	7.2696e-08
CL3737.Contig1_All	0.3904	11.5919	4.89202	1.09995e-14
Unigene27375_All	0.406	12.0537	4.89185	1.09968e-14
CL4326.Contig1_All	0.2337	6.8174	4.86649	1.37889e-07
Unigene18119_All	0.772	21.915	4.82717	2.36285e-27
Unigene34154_All	1.3408	37.8689	4.81985	4.03318e-122
Unigene24375_All	0.2264	6.3694	4.81421	2.61046e-07
CL2518.Contig2_All	0.1826	5.1366	4.81406	2.61094e-07
Unigene20939_All	0.3919	11.024	4.81402	7.67961e-14
Unigene34657_All	0.2225	6.2582	4.81387	2.61118e-07
Unigene25377_All	0.4264	11.9926	4.81379	7.68133e-14
Unigene16304_All	0.2141	6.0215	4.81377	2.6107e-07
CL1486.Contig3_All	0.208	5.8495	4.81366	2.61141e-07
Unigene18260_All	0.3774	10.4191	4.78699	1.46511e-13
Unigene14331_All	0.4837	13.2696	4.77787	7.33635e-20
Unigene28409_All	0.2449	6.6348	4.75979	4.93697e-07
Unigene24266_All	0.4299	11.6459	4.75968	2.79335e-13
CL2575.Contig1_All	0.9131	24.7319	4.75946	2.55005e-32
Unigene24352_All	0.406	10.9963	4.75939	2.79277e-13
Unigene22478_All	0.9893	26.5392	4.74557	1.258e-25
Unigene25720_All	0.4653	12.3607	4.73146	5.31167e-13
CL2011.Contig2_All	0.1982	5.1633	4.70326	9.32562e-07
Unigene20707_All	0.2485	6.473	4.70312	9.3264e-07
Unigene27563_All	0.2088	5.4384	4.70299	9.32484e-07
Unigene8524_All	1.128	29.3792	4.70296	5.27537e-37
CL4077.Contig1_All	0.2123	5.529	4.70284	9.32718e-07
Unigene2938_All	0.4211	10.9666	4.70281	1.00778e-12
Unigene25080_All	0.1644	4.2805	4.7025	9.32796e-07
Unigene34338_All	0.5599	14.3876	4.68351	1.90521e-18
Unigene19527_All	0.4696	11.9855	4.67371	1.91567e-12
Unigene23022_All	0.6617	16.7737	4.66388	3.64382e-18
Unigene26713_All	1.4454	36.515	4.65895	1.47973e-47
CL1329.Contig5_All	1.5703	39.6271	4.65738	2.07462e-53
Unigene34386_All	0.4875	12.1903	4.64419	3.65153e-12
Unigene20149_All	0.1597	3.9934	4.64418	1.74959e-06
Unigene25135_All	0.1826	4.5659	4.64414	1.74945e-06
Unigene20781_All	0.333	8.326	4.64403	3.65086e-12
Unigene24691_All	0.2038	5.0955	4.644	1.74973e-06
Unigene22868_All	0.4264	10.6601	4.64387	3.65019e-12
Unigene28382_All	0.443	10.8465	4.61378	6.9133e-12
Unigene17850_All	1.2131	29.6987	4.61363	2.05559e-34
Unigene28171_All	0.4318	10.5707	4.61356	6.91208e-12
Unigene7128_All	0.4469	10.864	4.60346	2.56409e-17
Unigene7490_All	0.5401	13.129	4.60339	2.56325e-17
Unigene10809_All	0.2522	6.0436	4.58277	3.29195e-06
Unigene24435_All	0.2215	5.3078	4.58274	3.29296e-06
Unigene25749_All	0.2168	5.1949	4.58266	3.29246e-06
CL1747.Contig2_All	0.1633	3.9128	4.5826	3.29271e-06
CL4097.Contig2_All	0.2438	5.8412	4.58249	3.2922e-06
Unigene18259_All	0.182	4.36	4.58232	3.2917e-06
Unigene26718_All	1.4403	34.3228	4.57473	2.19486e-44
CL834.Contig2_All	0.6194	14.6813	4.56696	3.17477e-22
Unigene16225_All	0.6232	14.6088	4.551	6.07214e-22
Unigene23705_All	0.4044	9.4783	4.55077	2.48836e-11
Unigene18772_All	1.057	24.6672	4.54455	3.69787e-27
Unigene25031_All	0.3613	8.2818	4.51868	4.70018e-11
Unigene23401_All	0.2473	5.6686	4.51866	6.14987e-06
Unigene22961_All	0.2046	4.6897	4.51862	6.15077e-06
Unigene34147_All	0.4142	9.4937	4.51857	4.70093e-11
Unigene23771_All	0.2114	4.8453	4.51854	6.14943e-06
Unigene23526_All	0.5558	12.7388	4.51852	3.34076e-16
Unigene5491_All	1.1076	25.3854	4.51849	1.37287e-26
Unigene34696_All	0.6477	14.844	4.51841	3.34173e-16
CL3148.Contig2_All	0.2888	6.6187	4.51841	4.2194e-37
Unigene25661_All	0.2535	5.8096	4.51838	6.15032e-06
Unigene23039_All	0.4689	10.746	4.51838	3.34269e-16
Unigene28556_All	0.2235	5.1216	4.51825	6.14898e-06
Unigene17988_All	0.7299	16.5775	4.50538	2.64907e-26
Unigene1209_All	1.0428	23.5904	4.49967	1.57251e-36
Unigene27573_All	0.7278	16.4291	4.49657	6.31364e-16
Unigene26582_All	0.5199	11.735	4.49644	6.31187e-16
Unigene6746_All	0.9951	22.3925	4.49203	5.10032e-26
Unigene34605_All	1.836	41.1239	4.48534	3.13989e-41
CL1153.Contig2_All	0.7438	16.6597	4.4853	8.12237e-21
Unigene4861_All	0.9292	20.8119	4.48528	5.52762e-31
CL3841.Contig1_All	1.9423	43.1165	4.4724	3.22487e-66
Unigene34273_All	0.2254	4.9321	4.45164	1.1519e-05
Unigene23034_All	0.2177	4.7635	4.45161	1.15166e-05
Unigene19451_All	0.2403	5.2578	4.45155	1.15158e-05
Unigene34705_All	0.579	12.6665	4.45131	2.27789e-15
Unigene27808_All	0.3298	7.2146	4.45126	1.66846e-10
CL1031.Contig2_All	0.237	5.1844	4.45122	1.15174e-05
Unigene34161_All	0.2206	4.8253	4.45111	1.15182e-05
Unigene3643_All	0.7331	15.9108	4.43985	7.62598e-30
Unigene34979_All	0.742	15.9751	4.42826	4.30468e-15
CL1062.Contig1_All	1.1424	24.5161	4.42359	1.30585e-24
Unigene19345_All	1.4498	31.0703	4.42161	3.00929e-34
CL1270.Contig1_All	0.4142	8.8464	4.41669	3.12989e-10
Unigene10478_All	0.8709	18.3733	4.39896	2.02936e-19
Unigene19991_All	0.2264	4.7181	4.38126	2.1526e-05
CL573.Contig1_All	0.1866	3.8885	4.38119	2.15245e-05
CL2181.Contig1_All	0.1967	4.0987	4.3811	2.15288e-05
CL4220.Contig3_All	0.2114	4.4049	4.38106	2.15274e-05
Unigene20884_All	0.2196	4.5757	4.38104	2.15231e-05
Unigene19573_All	0.215	4.4792	4.38083	2.15302e-05
CL4173.Contig2_All	1.4936	30.7752	4.3649	6.25863e-42
Unigene34366_All	0.6213	12.7302	4.35682	2.90843e-14
Unigene19971_All	0.6948	14.2347	4.35667	2.9091e-14
Unigene24521_All	0.5044	10.2478	4.3446	1.10408e-09
CL2183.Contig1_All	0.3889	7.901	4.34456	1.10423e-09
Unigene34533_All	0.4829	9.8107	4.34456	1.10394e-09
Unigene22753_All	0.4142	8.4149	4.34455	1.10437e-09
Unigene34545_All	0.502	10.1973	4.34436	1.10379e-09
Unigene21309_All	0.6763	13.6219	4.33212	5.49198e-14
CL2225.Contig1_All	1.2095	24.098	4.31643	8.13344e-36
Unigene26291_All	0.4739	9.3813	4.30713	2.05602e-09
Unigene34762_All	0.7278	14.407	4.30708	1.03421e-13
Unigene7006_All	0.1558	3.0841	4.30708	4.01217e-05
Unigene21242_All	0.1952	3.864	4.30707	4.01192e-05
Unigene34974_All	0.7109	14.072	4.30704	1.03398e-13
Unigene22494_All	0.5558	11.0017	4.30702	1.03466e-13
Unigene19377_All	0.4899	9.697	4.30698	2.05654e-09
Unigene10495_All	1.1505	22.7724	4.30695	3.94613e-31
Unigene25297_All	0.4611	9.1266	4.30693	2.05628e-09
Unigene27495_All	0.6477	12.8198	4.3069	1.03443e-13
CL4272.Contig1_All	0.1833	3.6277	4.30678	4.01242e-05
Unigene27327_All	0.5061	9.8424	4.28152	1.94666e-13
Unigene34781_All	0.6824	13.2696	4.28136	1.94708e-13
Unigene34494_All	1.9136	37.13	4.27822	1.10611e-34
Unigene34906_All	0.4674	9.0087	4.26859	3.85104e-09
Unigene16642_All	1.8278	35.227	4.2685	2.11926e-34
Unigene34771_All	1.1373	21.8001	4.26065	1.55288e-21
Unigene24729_All	0.5856	11.1851	4.25552	3.65339e-13
Unigene6960_All	0.7044	13.4531	4.2554	3.65414e-13
Unigene13027_All	1.5439	29.1817	4.24041	1.93714e-29
CL4333.Contig1_All	0.1915	3.5918	4.22929	7.448e-05
Unigene27671_All	0.2215	4.154	4.22912	7.4471e-05
CL2254.Contig2_All	0.1873	3.5125	4.22908	7.44755e-05
Unigene28215_All	0.2196	4.1182	4.22906	7.44665e-05
Unigene5347_All	0.2696	5.0551	4.22885	7.16972e-09
CL2571.Contig1_All	0.3601	6.752	4.22885	7.16888e-09
Unigene34490_All	1.7773	32.7112	4.20203	1.49817e-36
Unigene26934_All	0.4979	9.1634	4.20196	1.2817e-12
Unigene24504_All	0.4355	8.0147	4.2019	1.28145e-12
Unigene26266_All	0.6153	11.2824	4.19664	1.97909e-20
Unigene7127_All	0.9098	16.6818	4.19658	1.97994e-20
CL2536.Contig2_All	1.636	29.948	4.19422	2.58428e-28
Unigene34907_All	0.5645	10.2922	4.18843	2.25618e-16
Unigene23970_All	2.664	48.5686	4.18836	4.29165e-64
Unigene19280_All	0.4044	7.372	4.1882	1.33155e-08
CL651.Contig1_All	0.4776	8.6253	4.1747	2.4055e-12
Unigene22832_All	1.3959	24.9639	4.16058	1.15822e-23
Unigene27769_All	0.2449	4.3381	4.1468	0.000138258
Unigene27575_All	0.4125	7.3064	4.14669	2.4738e-08
Unigene12687_All	0.1937	3.4309	4.14669	0.000138242
Unigene24916_All	0.1727	3.0588	4.14663	0.00013825
Unigene25753_All	0.6065	10.7421	4.14662	4.50649e-12
Unigene35174_All	0.4674	8.2783	4.1466	2.47407e-08
Unigene27211_All	0.2071	3.668	4.14659	0.000138186
Unigene22568_All	0.2295	4.0646	4.14655	0.000138178
Unigene27361_All	0.656	11.618	4.14652	4.50731e-12
CL2239.Contig1_All	0.9058	16.0415	4.14647	7.89083e-16
Unigene28038_All	0.2348	4.1582	4.14645	0.000138234
Unigene18918_All	0.2316	4.1015	4.14644	0.000138154
Unigene16610_All	0.2006	3.5525	4.14644	0.000138162
Unigene28006_All	0.4923	8.7182	4.14642	2.47354e-08
CL620.Contig1_All	0.1739	3.0796	4.14641	0.000138226
Unigene19596_All	0.2535	4.4892	4.1464	0.000138218
Unigene23703_All	0.2285	4.0463	4.14634	0.000138202
Unigene27477_All	0.2206	3.9062	4.14626	0.000138194
Unigene21284_All	0.196	3.4705	4.14622	0.00013817
Unigene26159_All	0.1644	2.9108	4.14613	0.00013821
Unigene4795_All	1.5922	27.9906	4.13585	9.53952e-31
Unigene14652_All	0.7936	13.8897	4.12946	2.50898e-19
Unigene15883_All	0.769	13.4198	4.12524	1.48337e-15
Unigene34467_All	0.8672	15.133	4.12519	1.48297e-15
Unigene35025_All	0.7176	12.4597	4.11795	8.4102e-12
Unigene23982_All	1.2083	20.9796	4.11794	7.79293e-23
CL1566.Contig1_All	2.0967	36.2594	4.11216	1.39933e-37
Unigene12817_All	0.6194	10.648	4.10357	2.78031e-15
Unigene34208_All	1.3895	23.8853	4.10349	1.47028e-22
Unigene1521_All	0.3788	6.5115	4.10348	4.58722e-08
Unigene34439_All	0.999	17.1725	4.10347	2.78104e-15
Unigene9273_All	1.1988	20.6069	4.10346	6.59635e-30
Unigene24437_All	0.4529	7.7848	4.1034	4.58816e-08
Unigene21143_All	0.4971	8.5443	4.10335	4.58769e-08
Unigene2850_All	0.8876	15.1653	4.09472	8.87922e-19
Unigene26869_All	1.1632	19.8741	4.09472	8.87592e-19
Unigene5406_All	0.4995	8.4995	4.08882	1.58309e-11
Unigene1371_All	0.5199	8.8464	4.08878	1.58336e-11
Unigene34190_All	1.1215	19.0281	4.08463	8.38189e-26
Unigene26187_All	0.9348	15.8262	4.08151	5.20737e-15
Unigene3197_All	1.1042	18.5693	4.07185	1.58197e-25
Unigene19407_All	0.2254	3.7578	4.05933	0.000255238
CL1437.Contig4_All	0.1937	3.2291	4.05924	0.000255294
CL1386.Contig2_All	0.1937	3.2291	4.05924	0.000255266
Unigene34648_All	0.4946	8.2452	4.05922	8.50882e-08
Unigene35143_All	0.2522	4.2042	4.05919	0.000255224
Unigene22849_All	0.3069	5.116	4.05918	8.50798e-08
Unigene34574_All	0.5344	8.9083	4.05916	2.95175e-11
CL3683.Contig1_All	0.6979	11.6336	4.05913	2.95127e-11
Unigene24841_All	0.2196	3.6606	4.05913	0.000255196
Unigene7028_All	1.1623	19.3747	4.05912	9.85403e-22
Unigene8786_All	2.2728	37.885	4.05908	4.95446e-43
Unigene27367_All	0.3996	6.6608	4.05907	8.50464e-08
Unigene6611_All	1.7569	29.2847	4.05904	1.82898e-39
Unigene23377_All	0.4632	7.7205	4.05899	8.50715e-08
Unigene25642_All	0.2381	3.9685	4.05895	0.000255252
Unigene20315_All	0.4807	8.0118	4.05892	8.50631e-08
Unigene1706_All	0.3397	5.6617	4.0589	8.50547e-08
Unigene23743_All	0.2063	3.4383	4.05888	0.00025521
Unigene26613_All	0.2415	4.0249	4.05886	0.000255182
CL3958.Contig2_All	0.1246	2.0764	4.05871	0.00025528
Unigene34347_All	0.6264	10.2241	4.02875	5.48101e-11
Unigene21127_All	0.7244	11.8232	4.02869	5.48187e-11
Unigene34612_All	0.7384	12.0516	4.02868	5.48014e-11
CL1126.Contig7_All	0.0314	0.5077	4.01514	1.57233e-07
CL1126.Contig2_All	0.031	0.5012	4.01505	1.57218e-07
Unigene18306_All	0.8899	14.3706	4.01333	3.39097e-14
Unigene12877_All	1.0056	16.2378	4.01323	6.56259e-21
Unigene24327_All	0.6793	10.8516	3.99772	1.01357e-10
CL2568.Contig7_All	0.1731	2.7509	3.99023	6.32274e-14
Unigene9063_All	0.9163	14.5107	3.98515	3.89687e-17
Unigene34894_All	1.2228	19.3206	3.98188	2.28868e-20
Unigene10401_All	0.8965	14.1646	3.98184	2.2877e-20
CL2903.Contig2_All	0.2054	3.2104	3.96624	0.000468554
CL137.Contig2_All	0.4717	7.372	3.96611	2.90778e-07
Unigene25482_All	1.486	23.2218	3.96597	2.50551e-23
Unigene19823_All	2.6561	41.5069	3.96597	2.11481e-36
CL717.Contig3_All	0.306	4.7818	3.96595	2.90699e-07
Unigene34682_All	0.5834	9.1165	3.96592	1.88125e-10
Unigene10447_All	1.0974	17.1484	3.96591	2.50414e-23
Unigene27742_All	0.5812	9.0819	3.96589	1.88153e-10
Unigene19091_All	0.4318	6.7473	3.96588	2.90752e-07
Unigene27501_All	0.2159	3.3736	3.96585	0.000468603
Unigene34962_All	0.502	7.8441	3.96585	2.90726e-07
Unigene21260_All	0.2535	3.9611	3.96584	0.000468578
Unigene24657_All	0.2415	3.7734	3.96577	0.000468627
CL139.Contig1_All	0.2063	3.2234	3.96577	0.000468529
Unigene3690_All	2.8963	45.1236	3.9616	2.48358e-72
Unigene14852_All	1.0794	16.6433	3.94664	1.35497e-16
CL987.Contig1_All	0.8577	13.2249	3.94664	1.35538e-16
Unigene12623_All	0.5382	8.2234	3.93352	3.47567e-10
Unigene27380_All	0.4299	6.4948	3.91721	5.36692e-07
Unigene19649_All	0.5044	7.6202	3.91719	5.36739e-07
Unigene34317_All	0.9613	14.5215	3.91706	4.05355e-13
Unigene25027_All	1.0957	16.5514	3.91703	2.79827e-19
Unigene27332_All	0.3235	4.8866	3.91699	5.36832e-07
Unigene19813_All	0.4318	6.5224	3.91697	5.36973e-07
CL2873.Contig3_All	0.4762	7.1929	3.91693	5.36879e-07
Unigene19172_All	0.4211	6.3606	3.91693	5.36926e-07
Unigene22880_All	0.3256	4.9178	3.91684	5.36786e-07
Unigene34474_All	0.9613	14.4213	3.90707	4.66222e-16
Unigene34984_All	0.5947	8.8808	3.90046	6.40814e-10
Unigene27481_All	0.6449	9.6303	3.90043	6.40901e-10
Unigene34754_All	0.5725	8.5482	3.90027	6.40988e-10
CL2466.Contig1_All	0.6213	9.224	3.89203	7.48083e-13
Unigene23250_All	0.8978	13.3281	3.89193	7.48231e-13
Unigene34991_All	0.9392	13.9423	3.89189	7.47935e-13
Unigene24569_All	0.976	14.439	3.88695	8.65117e-16
Unigene34599_All	1.1364	16.772	3.88351	9.74445e-19
Unigene953_All	1.6542	24.2989	3.87669	1.23279e-30
Unigene34766_All	2.068	30.3585	3.87579	1.2335e-33
Unigene27302_All	0.2264	3.3027	3.8667	0.000858302
Unigene26275_All	0.2326	3.3931	3.86668	0.000858556
Unigene22007_All	0.2254	3.288	3.86665	0.000858471
Unigene23582_All	0.4739	6.9125	3.86655	9.8704e-07
Unigene18319_All	0.6955	10.1447	3.86653	1.38699e-12
Unigene28575_All	0.5901	8.6073	3.86653	1.18548e-09
Unigene24178_All	0.4852	7.0771	3.86651	9.87122e-07
Unigene26496_All	0.6395	9.3276	3.86649	1.18532e-09
Unigene23864_All	0.4176	6.091	3.86649	9.86875e-07
Unigene24272_All	0.2088	3.0455	3.86649	0.000858344
CL701.Contig1_All	0.3919	5.7161	3.86647	9.86957e-07
Unigene2879_All	1.0103	14.7357	3.86646	2.02214e-21
CL705.Contig4_All	0.6885	10.0419	3.86643	1.18564e-09
Unigene12504_All	1.4202	20.7136	3.86641	2.187e-24
Unigene27296_All	1.8663	27.2197	3.8664	2.32144e-30
Unigene34667_All	1.2131	17.6928	3.86639	1.81768e-18
Unigene22788_All	0.6176	9.0073	3.86635	1.38673e-12
Unigene25052_All	0.2014	2.9371	3.86626	0.000858259
CL1766.Contig2_All	0.1807	2.6351	3.86619	0.000858386
Unigene18854_All	0.2275	3.3174	3.86611	0.000858429
CL889.Contig1_All	0.1923	2.8041	3.86611	0.000858514
Unigene17696_All	1.1406	16.4385	3.84921	3.38277e-18
Unigene26791_All	0.8066	11.624	3.84911	3.38158e-18
Unigene9213_All	0.8165	11.7385	3.84565	2.98739e-15
Unigene6919_All	0.923	13.2696	3.84565	2.98817e-15
Unigene34171_All	0.7492	10.7328	3.84053	2.56972e-12
Unigene25127_All	0.8421	12.0633	3.84049	2.56925e-12
Unigene1070_All	1.8777	26.8653	3.83871	2.79996e-44
Unigene35034_All	0.7604	10.827	3.83173	2.16794e-09
CL2759.Contig2_All	0.6588	9.3803	3.83172	2.16767e-09
Unigene19285_All	0.7076	10.0259	3.82465	5.53235e-15
Unigene5331_All	1.0659	15.1018	3.82458	5.53094e-15
CL1584.Contig3_All	0.2573	3.619	3.81407	1.8043e-06
Unigene16590_All	0.8747	12.3015	3.8139	4.75222e-12
CL2624.Contig1_All	1.0742	15.0282	3.80634	2.41917e-20
CL2114.Contig2_All	0.2522	3.5035	3.79616	3.99606e-09
Unigene35046_All	0.6916	9.607	3.79608	3.99509e-09
Unigene9961_All	0.8835	12.2725	3.79606	2.19688e-17
CL1725.Contig5_All	0.397	5.5146	3.79605	3.9946e-09
Unigene28028_All	0.4632	6.4338	3.79596	3.99654e-09
Unigene34254_All	0.6824	9.4783	3.79594	3.99557e-09
Unigene35063_All	0.8318	11.4823	3.78703	8.74218e-12
Unigene26007_All	1.019	14.0127	3.78151	1.89218e-14
Unigene3445_All	1.0541	14.4593	3.77791	4.05808e-17
Unigene20429_All	1.4488	19.873	3.77788	4.05678e-17
CL3679.Contig1_All	0.2911	3.943	3.75971	3.30317e-06
Unigene34206_All	0.4569	6.1885	3.75964	3.30368e-06
Unigene16660_All	0.6793	9.2003	3.75956	7.29884e-09
Unigene35176_All	0.6763	9.1596	3.75955	7.29969e-09
Unigene8976_All	2.6505	35.897	3.75953	1.86061e-49
Unigene34341_All	1.6211	21.9552	3.75952	1.55641e-19
Unigene35133_All	0.4109	5.5647	3.75944	3.30343e-06
Unigene12853_All	0.9034	12.2344	3.75943	3.48729e-14
Unigene34959_All	0.9034	12.2344	3.75943	3.48648e-14
Unigene25434_All	0.6239	8.4492	3.75943	7.30054e-09
Unigene22074_All	0.4762	6.4488	3.75939	3.30393e-06
Unigene11182_All	1.2875	17.2457	3.74359	2.87306e-19
Unigene18451_All	1.1406	15.2502	3.74096	1.38673e-16
Unigene34956_All	1.2549	16.7341	3.73715	6.43537e-14
Unigene15996_All	0.9366	12.4891	3.73709	6.43393e-14
CL1643.Contig2_All	1.442	19.1951	3.7346	2.24191e-24
Unigene34510_All	0.7227	9.5993	3.73146	2.98477e-11
Unigene34527_All	0.8886	11.7266	3.72211	2.549e-16
Unigene34896_All	0.7109	9.3813	3.72207	1.33121e-08
CL3063.Contig3_All	1.0726	14.1543	3.72206	2.54975e-16
CL3544.Contig2_All	0.5363	7.0771	3.72205	1.33151e-08
Unigene21586_All	0.6885	9.0855	3.72204	1.33136e-08
CL1393.Contig2_All	0.459	6.057	3.72204	1.33106e-08
CL3413.Contig2_All	0.6018	7.9409	3.72195	1.33166e-08
Unigene12779_All	1.5781	20.6677	3.71112	9.84084e-19
Unigene7253_All	1.3729	17.9577	3.7093	7.76111e-24
Unigene9371_All	0.2838	3.6963	3.70314	6.00159e-06
Unigene35160_All	0.3816	4.9699	3.70308	6.00115e-06
Unigene20143_All	0.6979	9.0888	3.703	5.47078e-11
Unigene28058_All	0.8318	10.8323	3.70296	5.46905e-11
Unigene27855_All	0.4549	5.9239	3.70293	6.00202e-06
Unigene27625_All	0.9139	11.901	3.7029	5.46991e-11
CL1428.Contig1_All	0.4012	5.2243	3.70284	6.0029e-06
Unigene5464_All	0.6389	8.3195	3.70283	5.47164e-11
Unigene23259_All	0.4807	6.2593	3.70279	6.00246e-06
Unigene16623_All	0.7838	10.1257	3.69139	2.17468e-13
Unigene34927_All	0.94	12.1434	3.69137	2.17514e-13
Unigene32397_All	0.9197	11.8804	3.69128	2.17422e-13
Unigene8701_All	2.803	36.0728	3.68587	1.04781e-43
Unigene34389_All	0.5011	6.439	3.68367	2.42933e-08
Unigene22899_All	0.7492	9.627	3.68366	2.42907e-08
Unigene26429_All	0.7604	9.7707	3.68363	2.42881e-08
CL3968.Contig2_All	0.6449	8.2865	3.68362	2.42829e-08
Unigene34480_All	0.7076	9.0921	3.68361	2.42855e-08
Unigene34818_All	2.2328	28.3367	3.66575	6.70397e-28
CL3217.Contig1_All	1.1145	14.099	3.66112	6.24479e-18
CL266.Contig2_All	0.2586	3.2332	3.64417	1.09286e-05
Unigene26124_All	0.443	5.5386	3.64414	1.09226e-05
Unigene6679_All	0.9561	11.9533	3.6441	1.15663e-17
Unigene25662_All	0.4674	5.8435	3.6441	1.09233e-05
CL3205.Contig2_All	0.4392	5.4909	3.64409	1.09264e-05
Unigene24799_All	0.5703	7.1299	3.64409	4.41631e-08
Unigene35136_All	0.8709	10.8879	3.64407	1.8293e-10
Unigene25349_All	0.8087	10.1102	3.64406	1.8285e-10
Unigene26879_All	0.8599	10.7501	3.64404	1.82877e-10
Unigene24049_All	0.7936	9.9212	3.64403	7.28548e-13
Unigene27335_All	0.4995	6.2445	3.64403	1.09241e-05
Unigene25576_All	0.7244	9.056	3.64402	4.41676e-08
Unigene22683_All	0.8861	11.0773	3.64399	1.82903e-10
Unigene19554_All	0.4509	5.6367	3.64397	1.09279e-05
Unigene23609_All	0.4509	5.6367	3.64397	1.09271e-05
Unigene34558_All	0.4611	5.7642	3.64397	1.09256e-05
Unigene22011_All	0.5812	7.2655	3.64396	4.41586e-08
Unigene21286_All	0.4762	5.9527	3.6439	1.09248e-05
CL361.Contig2_All	1.7877	22.1936	3.63397	1.54165e-29
Unigene20439_All	1.6226	20.1157	3.63194	1.17294e-24
Unigene23969_All	2.4344	30.0718	3.62677	3.63811e-34
Unigene14425_All	6.0448	74.6697	3.62676	4.47644e-68
Unigene34495_All	1.2427	15.3194	3.62381	5.35564e-15
Unigene19862_All	0.8407	10.3354	3.61986	1.33473e-12
CL2476.Contig3_All	0.9066	11.1446	3.61973	1.33498e-12
Unigene34872_All	0.9941	12.1692	3.6137	3.32313e-10
Unigene17776_All	4.2272	51.6878	3.61205	1.24149e-45
Unigene9195_All	1.8003	21.9441	3.60752	4.03158e-24
Unigene34433_All	0.5234	6.3621	3.60352	8.02793e-08
Unigene34864_All	1.3586	16.5133	3.60344	9.83547e-15
Unigene25489_All	0.5518	6.7067	3.60339	8.0311e-08
Unigene24826_All	0.5834	7.0906	3.60335	8.02872e-08
Unigene9137_All	0.5879	7.1452	3.60333	8.03031e-08
Unigene25335_All	0.5812	7.0637	3.60332	8.02952e-08
Unigene14436_All	1.1632	14.0573	3.59515	2.4432e-12
Unigene19626_All	1.5176	18.2951	3.59159	7.20332e-17
Unigene27139_All	0.4946	5.9262	3.58277	1.98465e-05
Unigene34820_All	1.4725	17.6417	3.58265	1.3767e-23
Unigene18138_All	1.2179	14.5913	3.58264	1.79741e-14
Unigene27353_All	1.258	15.0717	3.58264	1.79698e-14
Unigene21843_All	0.9098	10.9	3.58263	6.0346e-10
Unigene34330_All	0.4899	5.8693	3.58263	1.98478e-05
Unigene34102_All	0.292	3.498	3.58249	1.98491e-05
Unigene27195_All	1.7982	21.4395	3.57565	3.62166e-21
Unigene34329_All	1.0029	11.9113	3.57008	4.46748e-12
Unigene25348_All	1.2366	14.6868	3.57007	4.46667e-12
Unigene5558_All	0.9098	10.8053	3.57005	4.46506e-12
Unigene26020_All	0.9951	11.8183	3.57004	4.46828e-12
Unigene34562_All	0.9366	11.1231	3.56998	4.46587e-12
Unigene35009_All	0.7348	8.6763	3.56166	1.46053e-07
Unigene1723_All	1.0056	11.8728	3.56153	3.2789e-14
Unigene34890_All	1.4152	16.6397	3.55555	2.40276e-16
Unigene3653_All	1.4041	16.5087	3.55551	2.40205e-16
Unigene34227_All	1.2214	14.3603	3.55548	2.40347e-16
Unigene3737_All	1.4266	16.7728	3.55547	2.40418e-16
Unigene1127_All	1.1757	13.746	3.54742	1.21875e-20
Unigene34650_All	1.8196	21.2735	3.54736	1.21821e-20
Unigene34356_All	1.1739	13.6977	3.54455	8.17999e-12
Unigene3769_All	1.1222	13.0943	3.54454	8.18142e-12
Unigene1741_All	2.779	32.4261	3.54452	6.38356e-34
Unigene7479_All	1.4036	16.3768	3.54445	8.57033e-23
Unigene1531_All	2.5906	30.1378	3.54022	4.03274e-27
Unigene3749_All	1.377	15.9235	3.53156	1.57259e-22
CL2034.Contig2_All	2.3247	26.842	3.52938	7.45718e-27
CL2444.Contig3_All	0.3231	3.7032	3.51872	2.64196e-07
Unigene20406_All	0.3419	3.9185	3.51866	3.59045e-05
Unigene34957_All	0.4092	4.6897	3.51862	3.59137e-05
Unigene34560_All	0.7492	8.5862	3.5186	2.64148e-07
Unigene19647_All	0.4852	5.5606	3.51859	3.59183e-05
Unigene7223_All	0.9957	11.411	3.51857	1.0911e-13
Unigene24732_All	1.0355	11.8671	3.51857	1.49052e-11
Unigene19895_All	0.4176	4.7858	3.51857	3.59114e-05
CL1813.Contig2_All	0.6979	7.9981	3.51857	1.98449e-09
Unigene21123_All	0.4674	5.3565	3.51856	3.59068e-05
Unigene27720_All	0.4392	5.0333	3.51855	3.5916e-05
Unigene24648_All	0.4336	4.9691	3.51855	3.59091e-05
Unigene28276_All	1.4087	16.1437	3.51853	1.09086e-13
CL943.Contig1_All	2.6067	29.8721	3.5185	2.02201e-24
Unigene34662_All	1.2969	14.862	3.51849	7.95347e-16
Unigene24333_All	1.2969	14.862	3.51849	7.95126e-16
Unigene34220_All	0.8978	10.2883	3.51847	1.98474e-09
Unigene3143_All	1.209	13.8544	3.51846	7.94906e-16
Unigene21779_All	0.7567	8.6712	3.51844	2.64172e-07
CL3271.Contig3_All	2.4261	27.5503	3.50536	5.2993e-22
Unigene34625_All	1.4505	16.4336	3.50203	1.06189e-17
Unigene10950_All	1.2619	14.2967	3.50201	1.06226e-17
CL3712.Contig1_All	1.7792	20.0519	3.49444	6.84286e-24
Unigene34707_All	1.0029	11.2844	3.49208	2.70895e-11
Unigene19503_All	1.1579	13.0284	3.49208	2.70939e-11
Unigene27445_All	0.94	10.5765	3.49206	2.70984e-11
Unigene34487_All	2.4853	27.7414	3.48055	7.18992e-30
Unigene34745_All	1.1505	12.8416	3.48049	2.65089e-15
Unigene16713_All	1.4097	15.7347	3.48049	2.65019e-15
Unigene26982_All	1.4897	16.6064	3.47865	1.78868e-21
Unigene12291_All	2.5672	28.5966	3.47758	1.07676e-27
CL943.Contig2_All	0.902	10.024	3.47419	6.16604e-57
Unigene34567_All	1.1322	12.5816	3.47411	3.60525e-13
Unigene25009_All	0.6532	7.2586	3.47409	4.77477e-07
Unigene34470_All	2.8175	31.309	3.47409	1.59422e-25
Unigene22096_All	0.5217	5.797	3.47401	4.77435e-07
Unigene1095_All	2.6224	29.0761	3.47087	1.32392e-29
Unigene15596_All	1.2911	14.2784	3.46716	1.9758e-27
Unigene11223_All	0.9263	10.2297	3.46514	4.90418e-11
Unigene35169_All	0.3934	4.3037	3.45151	6.45337e-05
CL1692.Contig1_All	0.8023	8.7768	3.45148	6.4732e-09
Unigene26092_All	1.4912	16.3119	3.45138	6.51803e-13
Unigene34936_All	1.5059	16.4726	3.45137	6.51673e-13
Unigene27568_All	0.8251	9.0255	3.45137	6.47244e-09
Unigene21119_All	0.9139	9.9968	3.45136	6.47169e-09
CL237.Contig2_All	0.4246	4.6444	3.45132	6.45376e-05
Unigene25763_All	1.4798	16.0777	3.44159	8.77113e-15
CL585.Contig2_All	1.6983	18.43	3.43989	9.80384e-25
Unigene21097_All	3.9549	42.8991	3.43923	8.23382e-35
Unigene3456_All	1.216	13.1746	3.43754	1.0879e-20
Unigene5415_All	0.7057	7.6457	3.43752	8.86068e-11
Unigene22965_All	1.836	19.8447	3.43412	1.17362e-16
CL1126.Contig4_All	0.0389	0.4192	3.4298	8.61688e-07
CL1643.Contig1_All	0.5181	5.5777	3.42837	8.61616e-07
Unigene20104_All	1.4218	15.3064	3.42834	1.18788e-12
Unigene23048_All	0.7176	7.725	3.42828	8.61543e-07
CL1008.Contig3_All	0.5289	5.6935	3.42825	8.61471e-07
Unigene25124_All	2.2969	24.5814	3.41981	2.56163e-22
CL634.Contig1_All	0.5661	6.0451	3.41664	1.16388e-08
CL1577.Contig2_All	0.7411	7.9135	3.41658	1.16414e-08
Unigene34600_All	0.8747	9.34	3.41656	1.16401e-08
Unigene18003_All	2.1229	22.6264	3.4139	4.17149e-26
Unigene7164_All	1.6072	17.0789	3.40959	3.59925e-20
CL3474.Contig1_All	0.443	4.6155	3.38111	0.000115722
Unigene25388_All	0.4829	5.0311	3.38108	0.000115736
Unigene10066_All	1.0483	10.9215	3.38105	2.87324e-10
CL207.Contig2_All	0.6793	7.0771	3.38104	1.54069e-06
CL1752.Contig1_All	1.9525	20.3415	3.38103	9.37025e-62
Unigene1510_All	1.1693	12.1819	3.38102	5.212e-14
CL743.Contig3_All	1.5711	16.3678	3.38101	5.21082e-14
Unigene23131_All	0.6885	7.1728	3.38101	1.54056e-06
CL534.Contig1_All	1.1475	11.9546	3.381	2.87283e-10
Unigene34576_All	1.2674	13.2036	3.38099	2.87365e-10
Unigene1871_All	1.5373	16.0151	3.38096	5.20963e-14
Unigene28482_All	0.6704	6.984	3.38096	1.54044e-06
Unigene3349_All	0.9659	10.0623	3.38094	2.08874e-08
CL4108.Contig3_All	0.5879	6.1244	3.38093	1.54032e-06
Unigene28304_All	0.4509	4.6972	3.38092	0.000115729
Unigene19292_All	0.7044	7.338	3.38092	1.54081e-06
Unigene23543_All	0.445	4.6357	3.38091	0.000115743
Unigene20200_All	0.4012	4.1794	3.3809	0.000115716
CL1501.Contig1_All	2.8092	29.1333	3.37444	2.8672e-42
Unigene1800_All	1.5266	15.7049	3.36282	1.25602e-15
Unigene22755_All	1.4922	15.3239	3.36027	9.46994e-14
Unigene1503_All	1.3877	14.2506	3.36026	9.46784e-14
CL1615.Contig2_All	0.9297	9.4921	3.35189	5.15591e-10
Unigene28390_All	1.2073	12.3263	3.35188	5.1545e-10
Unigene26472_All	0.6482	6.6179	3.35186	5.15733e-10
Unigene34355_All	1.1028	11.2591	3.35185	5.15379e-10
Unigene27033_All	0.6848	6.9915	3.35185	5.1552e-10
Unigene14569_All	0.8815	8.9995	3.35181	5.15662e-10
Unigene27686_All	1.5977	16.2749	3.34858	3.04305e-17
CL2609.Contig3_All	0.2969	3.0161	3.34464	1.20995e-22
Unigene24554_All	0.8899	9.0396	3.34454	3.75502e-08
Unigene1512_All	0.5773	5.8642	3.34454	3.75463e-08
CL1497.Contig1_All	2.2313	22.6649	3.3445	1.20933e-22
Unigene34912_All	0.7465	7.5826	3.34448	3.75307e-08
Unigene35059_All	0.9568	9.7186	3.34446	3.75268e-08
Unigene34165_All	0.9798	9.9522	3.34446	3.75346e-08
Unigene1330_All	0.9222	9.3668	3.3444	3.75385e-08
Unigene17833_All	0.6102	6.1978	3.3444	3.75424e-08
Unigene16465_All	1.5993	16.1854	3.33918	1.70689e-13
Unigene24517_All	0.4776	4.8102	3.33222	2.75531e-06
Unigene6597_All	0.9829	9.8989	3.33215	1.26433e-11
Unigene34469_All	0.7076	7.1263	3.33215	2.75425e-06
Unigene19442_All	0.6588	6.6348	3.33214	2.75573e-06
Unigene34847_All	0.5856	5.8976	3.33214	2.75552e-06
Unigene20597_All	0.6316	6.3606	3.33208	2.75446e-06
Unigene34401_All	1.0764	10.84	3.33208	1.26455e-11
Unigene23062_All	0.5199	5.2356	3.33205	2.7551e-06
Unigene22896_All	0.721	7.2607	3.33204	2.75467e-06
CL2294.Contig2_All	0.182	1.8325	3.3318	2.75488e-06
Unigene10459_All	3.2561	32.7251	3.32918	2.24984e-31
Unigene26526_All	1.5617	15.6592	3.32582	4.08703e-15
Unigene35067_All	1.0483	10.4846	3.32215	9.26602e-10
CL2105.Contig1_All	1.0749	10.7501	3.32208	9.26848e-10
Unigene20020_All	1.0314	10.3148	3.32204	9.26356e-10
Unigene23721_All	0.8218	8.2186	3.32203	9.26725e-10
Unigene9216_All	0.9034	9.0346	3.32202	9.26479e-10
Unigene22734_All	3.2636	32.4893	3.31543	9.14272e-33
Unigene34903_All	1.887	18.785	3.31541	9.9441e-17
Unigene18714_All	0.3665	3.6277	3.30717	0.00020715
Unigene21302_All	0.3816	3.7771	3.30715	0.000207173
Unigene21613_All	0.4875	4.8253	3.30714	0.000207127
Unigene34792_All	0.443	4.3847	3.3071	0.000207184
Unigene27661_All	0.4142	4.0996	3.30708	0.000207104
Unigene27582_All	0.7808	7.7279	3.30705	6.70471e-08
Unigene24555_All	0.4336	4.2915	3.30705	0.000207219
Unigene23090_All	0.999	9.8872	3.30701	6.70404e-08
Unigene34417_All	0.999	9.8872	3.30701	6.70337e-08
Unigene3725_All	1.5557	15.3968	3.30699	7.39673e-15
CL1208.Contig1_All	1.0783	10.6719	3.30699	7.39858e-15
Unigene24477_All	0.7633	7.5542	3.30696	6.70538e-08
Unigene34250_All	0.4509	4.4624	3.30694	0.000207138
CL2018.Contig2_All	0.4971	4.9195	3.3069	0.000207161
CL1809.Contig2_All	0.4211	4.1673	3.30688	0.000207115
Unigene27970_All	0.4807	4.757	3.30684	0.000207196
Unigene26149_All	0.395	3.9089	3.30684	0.000207207
CL310.Contig1_All	2.841	28.0191	3.30194	4.92659e-27
Unigene3200_All	2.7841	27.4094	3.29939	8.40666e-36
Unigene24737_All	1.3486	13.2696	3.29859	1.79148e-16
Unigene26451_All	1.5133	14.89	3.29857	1.79094e-16
Unigene34263_All	1.5574	15.2977	3.2961	5.50987e-13
Unigene34643_All	1.2969	12.7388	3.29609	5.50876e-13
Unigene5374_All	0.8938	8.7533	3.2918	1.65169e-09
Unigene10341_All	0.6686	6.5477	3.29177	1.65127e-09
Unigene22940_All	1.196	11.7122	3.29172	1.65148e-09
Unigene28383_All	2.1589	21.1414	3.2917	4.25241e-18
Unigene12241_All	3.8859	38.0096	3.29004	5.63971e-32
Unigene16700_All	3.5649	34.8183	3.28791	2.06241e-42
Unigene8515_All	1.0651	10.3568	3.28152	4.08555e-11
Unigene20550_All	0.6342	6.1668	3.28151	4.91261e-06
CL3679.Contig2_All	0.6342	6.1668	3.28151	4.91116e-06
Unigene11095_All	0.5682	5.5249	3.28148	4.91152e-06
Unigene35022_All	0.656	6.3785	3.28145	4.9108e-06
Unigene20754_All	0.7456	7.2497	3.28145	4.91189e-06
Unigene34828_All	1.2228	11.8896	3.28144	4.08489e-11
CL1087.Contig2_All	1.2791	12.4368	3.28141	4.08423e-11
Unigene18777_All	0.6239	6.0661	3.28138	4.91225e-06
Unigene34191_All	1.7656	17.0797	3.27405	9.86724e-13
Unigene18544_All	2.3063	22.2799	3.27209	1.82174e-19
Unigene34526_All	0.7604	7.328	3.26859	1.19727e-07
Unigene35152_All	0.8456	8.149	3.26858	1.19738e-07
CL4271.Contig2_All	0.8822	8.5017	3.26857	1.19715e-07
Unigene34224_All	5.1777	49.842	3.26698	2.78759e-43
Unigene35054_All	1.1686	11.2	3.26065	2.94959e-09
CL3738.Contig2_All	1.6245	15.5389	3.25782	3.27584e-19
Unigene18367_All	3.5209	33.6595	3.257	2.76922e-29
Unigene19009_All	1.0224	9.7636	3.25545	7.28072e-11
CL2517.Contig1_All	1.019	9.7311	3.25545	7.2796e-11
CL1410.Contig1_All	1.3327	12.7089	3.25342	1.81542e-22
Unigene14677_All	1.7482	16.6521	3.25176	4.26086e-24
Unigene34481_All	1.4041	13.3741	3.25172	1.76919e-12
CL2700.Contig1_All	2.6172	24.9033	3.25024	9.86365e-26
Unigene24578_All	1.442	13.6869	3.24665	1.03731e-15
Unigene27054_All	2.1053	19.9593	3.24496	2.50908e-17
Unigene20796_All	0.5044	4.7298	3.22914	0.000370617
CL301.Contig3_All	0.1701	1.595	3.2291	0.000370696
CL3121.Contig1_All	0.4092	3.837	3.2291	0.000370538
Unigene26427_All	0.7492	7.0251	3.2291	8.76981e-06
Unigene19375_All	0.3652	3.4244	3.22909	0.000370578
Unigene25248_All	0.4852	4.5496	3.22909	0.000370637
Unigene25643_All	0.7529	7.0597	3.22908	8.76919e-06
Unigene26912_All	0.5947	5.5763	3.22907	8.76794e-06
Unigene27899_All	0.6213	5.8257	3.22907	8.77105e-06
Unigene24938_All	0.8822	8.272	3.22906	2.13262e-07
Unigene5185_All	1.3233	12.408	3.22906	1.30006e-10
Unigene19275_All	0.7011	6.5739	3.22906	8.76732e-06
Unigene34308_All	1.1739	11.0071	3.22905	5.26491e-09
Unigene23527_All	0.3899	3.6559	3.22905	8.7667e-06
CL1653.Contig1_All	1.0614	9.9522	3.22905	5.26554e-09
Unigene12759_All	1.1449	10.735	3.22903	1.30025e-10
Unigene24256_All	1.6435	15.4099	3.22901	3.18341e-12
CL4020.Contig1_All	2.7829	26.0932	3.22901	5.92912e-22
Unigene34454_All	1.7842	16.729	3.229	1.8632e-15
Unigene7391_All	1.3209	12.385	3.229	3.18283e-12
Unigene21902_All	0.2754	2.5822	3.229	0.000370558
CL2274.Contig1_All	0.9406	8.8192	3.22899	1.30045e-10
Unigene23015_All	0.7384	6.9233	3.22899	2.13281e-07
Unigene20816_All	0.7456	6.9908	3.22898	8.76857e-06
Unigene18914_All	1.4697	13.78	3.22898	1.29986e-10
Unigene21874_All	1.0089	9.4595	3.22898	2.13242e-07
CL4021.Contig1_All	0.3692	3.4616	3.22896	0.000370597
Unigene34292_All	1.2427	11.6514	3.22895	5.26429e-09
Unigene21236_All	0.8747	8.201	3.22894	2.13203e-07
Unigene25991_All	0.5879	5.512	3.22893	8.77043e-06
Unigene19274_All	0.7869	7.3777	3.22892	2.13183e-07
Unigene35041_All	0.772	7.238	3.22892	2.13222e-07
Unigene7354_All	0.3679	3.4491	3.22883	0.000370676
Unigene5759_All	0.0624	0.5847	3.22808	0.000370657
CL1016.Contig2_All	3.4108	31.7583	3.21895	1.33748e-26
CL4178.Contig1_All	2.9058	26.6402	3.1966	1.90587e-24
Unigene34873_All	1.019	9.3418	3.19655	9.35513e-09
Unigene26603_All	1.0749	9.8542	3.19654	9.35407e-09
Unigene34918_All	1.943	17.7678	3.19291	5.98256e-15
Unigene998_All	3.4383	31.4238	3.19209	1.87243e-35
Unigene24627_All	2.7597	25.2123	3.19154	3.48368e-21
Unigene35185_All	0.9392	8.561	3.18828	3.8083e-07
Unigene12500_All	5.8599	53.0785	3.17918	4.67155e-57
Unigene4807_All	10.3188	93.3913	3.17801	6.14181e-76
CL3237.Contig1_All	0.7142	6.4488	3.17463	4.10265e-10
Unigene34319_All	1.4152	12.7782	3.17461	4.10322e-10
Unigene21345_All	0.6763	6.1064	3.17459	1.56016e-05
Unigene34427_All	0.6422	5.7985	3.17459	1.56005e-05
Unigene18254_All	1.1941	10.7816	3.17458	4.10094e-10
Unigene5517_All	0.9613	8.6795	3.17455	4.10208e-10
Unigene7273_All	2.295	20.7213	3.17455	6.198e-24
CL983.Contig1_All	0.5994	5.4119	3.17454	1.56026e-05
Unigene34372_All	1.5059	13.5965	3.17454	4.10151e-10
Unigene34380_All	2.9114	26.2865	3.17454	2.62455e-19
Unigene35037_All	1.4352	12.9581	3.17453	4.10379e-10
Unigene35100_All	0.742	6.6992	3.1745	1.56037e-05
Unigene16743_All	2.4596	22.1465	3.17058	2.62953e-22
Unigene34587_All	1.7493	15.7185	3.16761	4.39196e-13
Unigene19907_All	0.9541	8.5482	3.16341	1.66705e-08
Unigene7331_All	2.3515	21.0681	3.16341	1.11539e-23
CL3889.Contig2_All	2.3054	20.655	3.1634	4.61135e-16
Unigene27503_All	1.0231	9.1662	3.16338	1.66687e-08
Unigene26191_All	1.5506	13.8466	3.15863	1.80297e-11
CL1415.Contig2_All	1.2172	10.8693	3.15862	1.80327e-11
CL325.Contig2_All	1.5439	13.7866	3.15862	1.80357e-11
CL3570.Contig2_All	1.5034	13.4001	3.15594	1.90601e-14
Unigene7370_All	2.1639	19.264	3.1542	2.00187e-17
CL630.Contig4_All	0.2846	2.5205	3.1467	0.00065607
Unigene20393_All	0.3639	3.2226	3.14661	0.000656137
Unigene19467_All	0.3919	3.4705	3.14659	0.000656204
Unigene23138_All	0.4228	3.7441	3.14657	0.000656103
Unigene2894_All	1.0996	9.7374	3.14656	7.28127e-10
Unigene21649_All	0.3788	3.3544	3.14655	0.00065597
Unigene21040_All	0.8599	7.6146	3.14653	6.74794e-07
Unigene28365_All	0.3431	3.0382	3.14652	0.000655937
CL589.Contig2_All	2.4989	22.1281	3.14651	7.90177e-28
Unigene11136_All	1.4023	12.4174	3.1465	7.28225e-10
Unigene1805_All	0.8218	7.2769	3.14646	6.7491e-07
Unigene26227_All	0.9058	8.0207	3.14646	6.74852e-07
Unigene27797_All	0.386	3.4179	3.14644	0.000656237
Unigene22466_All	0.7305	6.4683	3.14643	6.74968e-07
CL431.Contig2_All	0.3831	3.3922	3.14643	0.00065617
Unigene24985_All	0.4923	4.3591	3.14642	0.000656003
Unigene23238_All	0.4355	3.8561	3.1464	0.000655903
Unigene25144_All	0.4264	3.7755	3.14639	0.000656037
Unigene5642_All	2.038	17.965	3.13996	3.57348e-20
Unigene34623_All	2.6815	23.6187	3.13882	3.56396e-17
Unigene1851_All	3.7129	32.6637	3.13707	1.42902e-27
Unigene20236_All	2.0938	18.4199	3.13707	3.39456e-14
Unigene27689_All	1.5574	13.6752	3.13435	3.19881e-11
CL2249.Contig1_All	2.616	22.9704	3.13434	5.36494e-32
Unigene16515_All	2.4455	21.4437	3.13235	1.51026e-18
Unigene26123_All	1.6983	14.862	3.12947	1.46729e-15
CL2601.Contig2_All	0.897	7.8496	3.12944	2.94349e-08
Unigene34651_All	1.0659	9.3276	3.12943	2.94318e-08
Unigene13712_All	5.48	47.8324	3.12574	1.32698e-55
Unigene11122_All	1.2351	10.7765	3.12519	1.38721e-12
Unigene25295_All	3.4396	30.0106	3.12516	2.6963e-24
Unigene26173_All	0.7604	6.6018	3.11803	2.76076e-05
Unigene26676_All	0.385	3.3425	3.118	2.7604e-05
Unigene25334_All	2.3335	20.259	3.118	2.70236e-18
Unigene20512_All	0.6188	5.3723	3.11799	2.75986e-05
Unigene8928_All	1.1941	10.3669	3.11799	1.29913e-09
Unigene34851_All	1.3291	11.5388	3.11797	1.2993e-09
Unigene18922_All	2.0938	18.1776	3.11797	6.04404e-14
CL2845.Contig2_All	2.2368	19.419	3.11796	6.0454e-14
Unigene35033_All	1.9596	17.0123	3.11795	6.04267e-14
Unigene22853_All	0.5538	4.8078	3.11794	2.76058e-05
Unigene34609_All	0.6675	5.7946	3.11787	2.76004e-05
Unigene35062_All	0.6824	5.9239	3.11786	2.76022e-05
Unigene8561_All	3.6966	31.981	3.11294	2.87917e-34
Unigene34516_All	1.3986	12.0728	3.1097	5.65532e-11
Unigene34529_All	1.1968	10.3307	3.10968	5.6562e-11
Unigene18876_All	0.8635	7.422	3.10354	1.19131e-06
Unigene24209_All	0.8784	7.55	3.10353	1.19121e-06
CL2247.Contig1_All	0.772	6.6348	3.10338	1.19151e-06
Unigene22190_All	0.7305	6.2781	3.10337	1.19141e-06
Unigene35057_All	0.9098	7.7722	3.0947	5.18945e-08
Unigene21629_All	1.2674	10.827	3.09469	5.19051e-08
Unigene34456_All	1.0527	8.9926	3.09464	5.18998e-08
CL3781.Contig1_All	1.094	9.2806	3.08461	1.00681e-10
Unigene27529_All	1.636	13.8783	3.08459	1.00666e-10
Unigene18584_All	0.999	8.4561	3.08144	4.4047e-12
Unigene34699_All	2.8121	23.7819	3.08014	1.16216e-24
Unigene11017_All	0.443	3.6924	3.05918	4.85419e-05
Unigene34244_All	1.098	9.1515	3.05913	9.13872e-08
CL251.Contig1_All	1.1739	9.7841	3.05913	9.13782e-08
Unigene34471_All	1.2247	10.2074	3.05912	9.13693e-08
Unigene22711_All	0.6504	5.4208	3.05911	4.85388e-05
Unigene34248_All	1.486	12.385	3.05909	1.78131e-10
Unigene18763_All	2.6467	22.0586	3.05907	2.73617e-17
Unigene26792_All	0.5518	4.5989	3.05907	4.85449e-05
Unigene22951_All	1.1527	9.607	3.05907	9.13961e-08
Unigene10619_All	1.3268	11.058	3.05907	1.4621e-14
Unigene19006_All	1.4381	11.9855	3.05905	1.78183e-10
Unigene34476_All	1.6823	14.0207	3.05905	1.78157e-10
Unigene3478_All	0.7749	6.4582	3.05905	2.0964e-06
CL3385.Contig1_All	1.6304	13.5881	3.05905	2.73706e-17
Unigene28288_All	0.6617	5.5146	3.05901	4.85328e-05
Unigene34801_All	0.6477	5.3978	3.05897	4.85358e-05
Unigene22747_All	4.9988	41.4613	3.05211	2.11988e-36
CL1672.Contig1_All	3.0342	25.1563	3.05153	1.29011e-33
CL652.Contig1_All	1.8924	15.6202	3.04512	2.05875e-18
Unigene24742_All	2.2328	18.3977	3.0426	1.11604e-15
Unigene34354_All	2.2152	18.2313	3.04091	2.59485e-14
Unigene34485_All	2.2045	18.1181	3.03891	5.96497e-13
CL4049.Contig1_All	1.6435	13.5074	3.03891	5.96617e-13
Unigene34680_All	1.4352	11.7745	3.03634	1.37255e-11
Unigene5814_All	0.7313	5.9682	3.02876	7.07794e-09
CL2133.Contig2_All	1.767	14.4202	3.02872	8.61301e-17
Unigene34537_All	1.3959	11.3913	3.02866	7.07711e-09
Unigene11019_All	0.8174	6.6703	3.02864	7.07629e-09
CL3284.Contig1_All	2.5474	20.7489	3.02594	1.98522e-15
Unigene34831_All	2.3848	19.4245	3.02594	1.98575e-15
CL540.Contig2_All	0.6008	4.8822	3.02257	1.60132e-07
Unigene34995_All	1.1173	9.0792	3.02255	1.60147e-07
Unigene35070_All	1.1527	9.3668	3.02254	1.60117e-07
Unigene19299_All	1.0527	8.554	3.0225	1.60102e-07
CL1932.Contig1_All	1.8196	14.744	3.01843	1.05094e-12
Unigene22786_All	0.6908	5.5777	3.01333	3.67122e-06
Unigene14449_All	1.3022	10.514	3.01329	2.4266e-11
Unigene20368_All	0.9613	7.7615	3.01328	3.6715e-06
Unigene26036_All	0.8251	6.6617	3.01325	3.67094e-06
CL1228.Contig3_All	0.7101	5.7332	3.01325	3.67178e-06
Unigene8558_All	1.9944	16.0558	3.00907	3.50838e-15
CL3840.Contig1_All	2.4908	20.0519	3.00906	3.5093e-15
Unigene22978_All	1.7569	14.1194	3.00657	5.48416e-10
Unigene16015_All	3.9511	31.6304	3.00099	2.09717e-25
CL2740.Contig5_All	0.443	3.5386	2.9978	8.49648e-05
Unigene35053_All	1.5183	12.1272	2.99772	1.84919e-12
Unigene19853_All	0.7109	5.6782	2.99772	8.49699e-05
Unigene35072_All	1.4218	11.3563	2.9977	1.23895e-08
Unigene7269_All	2.3789	19.0009	2.9977	2.68531e-16
Unigene34163_All	1.377	10.9982	2.99767	1.23909e-08
Unigene22757_All	0.656	5.2395	2.99766	8.49597e-05
CL527.Contig2_All	0.396	3.1627	2.99758	8.49547e-05
Unigene23679_All	0.5971	4.7688	2.99758	8.49496e-05
Unigene21999_All	0.4963	3.9637	2.99756	8.4975e-05
CL2035.Contig1_All	1.799	14.3192	2.99268	5.61163e-33
Unigene5366_All	2.0828	16.5244	2.988	2.05728e-17
CL182.Contig2_All	0.9649	7.6401	2.98514	2.81134e-07
Unigene26414_All	1.0149	8.0358	2.9851	2.81083e-07
Unigene23803_All	1.2549	9.9359	2.98508	2.8116e-07
Unigene25553_All	1.8663	14.7764	2.98504	1.42432e-13
Unigene26871_All	0.7582	6.0029	2.98501	2.81109e-07
Unigene16393_All	2.4097	19.0078	2.97967	1.53799e-18
CL3530.Contig1_All	2.6916	21.2314	2.97966	1.53743e-18
CL1162.Contig1_All	2.5294	19.9515	2.97963	2.0098e-27
Unigene34277_All	2.2477	17.6928	2.97664	3.26555e-12
CL1180.Contig2_All	3.3716	26.5392	2.97662	1.5727e-23
Unigene26834_All	1.9106	15.0389	2.9766	3.26495e-12
Unigene10387_All	5.1182	40.233	2.97467	1.47547e-28
Unigene25325_All	9.3096	72.8286	2.96771	2.61065e-70
Unigene21426_All	0.6955	5.4347	2.96608	6.4038e-06
Unigene20551_All	0.9263	7.238	2.96604	6.40287e-06
Unigene24186_All	0.8899	6.9535	2.96602	6.40333e-06
CL3683.Contig2_All	1.2528	9.7891	2.96602	2.16161e-08
Unigene26751_All	1.4839	11.5948	2.96601	2.16045e-08
Unigene18145_All	1.8611	14.5421	2.96601	7.44618e-11
Unigene25969_All	1.3895	10.857	2.96599	2.16068e-08
Unigene27698_All	1.0469	8.1799	2.96596	2.16115e-08
Unigene19266_All	1.0023	7.8313	2.96594	2.16091e-08
Unigene34671_All	1.3408	10.476	2.96592	2.16138e-08
CL2171.Contig2_All	0.8185	6.395	2.96589	6.4024e-06
Unigene34856_All	2.6815	20.8446	2.95856	6.3993e-17
Unigene22538_All	2.2152	17.2194	2.95853	6.40132e-17
Unigene34898_All	1.6376	12.7009	2.95528	5.73055e-12
Unigene24572_All	1.6146	12.522	2.95522	5.72953e-12
Unigene961_All	2.8968	22.3675	2.94887	1.16511e-21
Unigene34900_All	1.0794	8.3216	2.94663	4.91369e-07
Unigene4768_All	5.266	40.5975	2.94661	4.23466e-50
Unigene8278_All	2.0544	15.8379	2.94659	2.74804e-25
Unigene18499_All	2.0967	16.1638	2.94657	4.38898e-13
Unigene8911_All	0.838	6.4602	2.94656	4.91326e-07
Unigene16524_All	1.4152	10.8737	2.94177	1.3016e-10
Unigene27888_All	1.8697	14.3653	2.94171	1.3018e-10
CL1818.Contig1_All	0.4105	3.1537	2.94159	1.30199e-10
CL3471.Contig2_All	2.2556	17.2782	2.93737	2.06582e-21
Unigene20559_All	0.5924	4.5261	2.93362	0.000148488
Unigene27848_All	1.6089	12.2919	2.93356	1.00283e-11
CL2639.Contig2_All	0.5363	4.0973	2.93356	0.000148479
Unigene27315_All	1.1364	8.682	2.93356	3.7801e-08
Unigene27318_All	2.7623	21.1035	2.93354	1.54327e-22
Unigene21706_All	0.7567	5.7808	2.93348	0.000148496
Unigene1139_All	3.7996	28.9683	2.93056	2.62702e-27
Unigene25343_All	1.3845	10.5292	2.92696	7.66235e-13
Unigene5384_All	1.704	12.959	2.92696	7.66084e-13
Unigene35019_All	1.7397	13.2049	2.92416	2.92858e-09
Unigene27722_All	1.5993	12.139	2.92414	2.92894e-09
Unigene14842_All	0.7778	5.8751	2.91714	1.11518e-05
Unigene35091_All	0.9941	7.5087	2.9171	1.11511e-05
Unigene18733_All	0.8218	6.2068	2.91699	1.11526e-05
Unigene26040_All	0.9018	6.811	2.91699	1.11503e-05
Unigene34684_All	1.8564	13.968	2.91155	1.75635e-11
Unigene25320_All	1.6494	12.4104	2.91154	1.75665e-11
Unigene14716_All	2.6715	20.0784	2.90992	2.63651e-17
Unigene16688_All	1.9436	14.6074	2.9099	2.63565e-17
Unigene27666_All	1.0794	8.0967	2.9071	8.57535e-07
CL3855.Contig2_All	3.1976	23.9853	2.90709	1.97658e-18
Unigene9250_All	2.3697	17.7751	2.90708	1.34093e-12
Unigene23330_All	1.1849	8.8876	2.90703	8.57463e-07
CL4313.Contig1_All	0.6277	4.6866	2.90039	6.57324e-08
Unigene34402_All	0.9861	7.3625	2.90039	6.57192e-08
Unigene34597_All	2.8305	21.1331	2.90038	7.90657e-15
Unigene26833_All	2.6467	19.7608	2.90037	7.91052e-15
Unigene34489_All	2.6128	19.5075	2.90036	7.90855e-15
Unigene34346_All	1.4285	10.6653	2.90035	6.57258e-08
Unigene12744_All	3.6083	26.9152	2.89903	5.72392e-30
CL3261.Contig1_All	1.1542	8.5888	2.89556	5.10106e-09
Unigene10493_All	2.1467	15.9534	2.89367	3.47491e-18
Unigene656_All	8.6548	64.3066	2.89339	1.01938e-62
CL4039.Contig1_All	4.5874	34.0638	2.89249	1.37627e-55
Unigene12870_All	1.5209	11.2891	2.89193	3.94493e-10
CL421.Contig1_All	4.2599	31.5986	2.89097	1.01383e-29
CL4116.Contig1_All	3.1193	23.109	2.88916	1.49231e-21
Unigene2488_All	2.0337	15.0538	2.88795	1.1153e-22
Unigene974_All	1.3807	10.2129	2.88692	2.34624e-12
Unigene26240_All	1.8261	13.5074	2.88691	2.34581e-12
Unigene34447_All	2.0912	15.4482	2.88504	1.80651e-13
Unigene3587_All	4.8796	35.7345	2.87248	1.76827e-39
CL2314.Contig3_All	0.8023	5.8512	2.86652	1.93936e-05
Unigene21411_All	0.6395	4.6638	2.86649	0.000257657
Unigene19169_All	0.6979	5.0897	2.86649	0.000257713
Unigene22146_All	0.5856	4.2707	2.86649	0.000257671
Unigene24114_All	0.7076	5.1604	2.86648	1.48076e-06
Unigene34532_All	1.4152	10.3208	2.86648	8.90675e-09
CL3803.Contig1_All	0.8456	6.1668	2.86647	1.93987e-05
Unigene21200_All	1.4798	10.7919	2.86647	8.90572e-09
Unigene35162_All	1.0039	7.3212	2.86646	1.93962e-05
Unigene5423_All	1.8088	13.1911	2.86646	2.42536e-14
Unigene34557_All	1.9409	14.1543	2.86644	6.90944e-10
Unigene14170_All	5.2934	38.6025	2.86643	4.34853e-46
Unigene25328_All	3.28	23.9195	2.86642	1.07886e-17
Unigene27629_All	0.629	4.587	2.86642	0.000257728
Unigene13084_All	0.5538	4.0386	2.86642	0.000257699
Unigene20168_All	0.9798	7.1452	2.86642	1.48064e-06
Unigene18243_All	1.1668	8.5088	2.8664	5.3667e-11
Unigene34373_All	0.7411	5.4044	2.86639	1.93975e-05
Unigene963_All	0.7126	5.1965	2.86638	1.93949e-05
Unigene27455_All	0.8965	6.5375	2.86636	1.13901e-07
CL1087.Contig1_All	0.4979	3.6308	2.86636	0.000257643
Unigene20032_All	0.6239	4.5496	2.86635	0.000257685
Unigene21715_All	0.9392	6.8488	2.86635	1.93923e-05
CL4110.Contig1_All	2.6172	18.9047	2.85265	1.89205e-17
Unigene25361_All	3.0613	22.0971	2.85164	2.47129e-16
Unigene2898_All	2.2789	16.4492	2.85161	2.47056e-16
Unigene1857_All	1.1259	8.1133	2.84921	4.22286e-14
Unigene3697_All	4.1933	30.1433	2.84568	7.95745e-23
Unigene7204_All	1.676	12.0474	2.84563	7.15018e-12
Unigene34240_All	3.9873	28.6162	2.84335	1.41356e-20
Unigene23928_All	1.7912	12.8549	2.84332	9.30878e-11
Unigene14861_All	1.2777	9.1515	2.84046	1.20047e-09
Unigene1215_All	1.1322	8.1092	2.84043	1.20078e-09
Unigene25283_All	1.9596	14.0352	2.84042	1.20031e-09
Unigene22827_All	1.6843	12.0633	2.8404	1.20062e-09
Unigene26160_All	4.6899	33.5349	2.83803	7.75606e-25
Unigene23458_All	1.7064	12.1903	2.83671	1.54011e-08
CL3492.Contig2_All	1.5642	11.1744	2.8367	1.53977e-08
Unigene34978_All	1.6211	11.5808	2.83669	1.53994e-08
Unigene19832_All	1.2692	9.0668	2.83667	1.54028e-08
Unigene3618_All	4.1591	29.6535	2.83386	1.03123e-35
Unigene26859_All	1.2477	8.8825	2.83169	1.98485e-07
Unigene35016_All	1.3467	9.5869	2.83164	1.98466e-07
Unigene3147_All	0.9292	6.6146	2.83159	1.98448e-07
CL1010.Contig2_All	1.5743	11.1823	2.82843	9.52476e-13
Unigene19886_All	0.7911	5.6046	2.82468	2.57613e-06
Unigene19799_All	1.0614	7.5195	2.82467	2.57653e-06
Unigene27554_All	1.0614	7.5195	2.82467	2.57593e-06
Unigene5532_All	0.8754	6.2016	2.82463	2.57633e-06
CL3312.Contig1_All	0.6566	4.6512	2.82452	2.57673e-06
CL3425.Contig1_All	1.7188	12.1505	2.82154	7.46081e-16
Unigene16455_All	0.8899	6.2582	2.81403	3.35088e-05
Unigene22307_All	0.8784	6.1772	2.814	3.35195e-05
Unigene21741_All	0.8784	6.1772	2.814	3.35131e-05
CL433.Contig1_All	1.7493	12.3015	2.81398	2.06565e-09
Unigene26717_All	1.6304	11.465	2.81394	2.06617e-09
Unigene25761_All	1.7126	12.043	2.81393	2.06591e-09
Unigene23060_All	1.3364	9.3975	2.81393	2.06539e-09
Unigene22664_All	0.7961	5.5981	2.81392	3.35174e-05
CL3100.Contig3_All	0.8747	6.1507	2.81389	3.35109e-05
CL1194.Contig3_All	0.6389	4.4925	2.81386	3.35152e-05
Unigene2681_All	3.5293	24.7951	2.8126	1.83868e-42
CL1090.Contig3_All	2.3371	16.3943	2.8104	1.00135e-16
Unigene8883_All	3.6392	25.5282	2.8104	1.00104e-16
CL2307.Contig1_All	2.1555	15.107	2.80912	1.65379e-12
CL4042.Contig2_All	1.3823	9.6693	2.80634	2.65452e-08
Unigene34862_All	1.6285	11.3913	2.80632	2.65508e-08
Unigene19370_All	1.4439	10.1	2.80631	2.65537e-08
CL2022.Contig2_All	1.5574	10.8938	2.8063	2.6548e-08
Unigene26107_All	1.5307	10.7068	2.80626	2.65423e-08
Unigene16351_All	5.1955	36.3169	2.80531	1.37883e-33
CL2194.Contig1_All	2.946	20.5815	2.80452	9.93065e-19
Unigene19510_All	2.2346	15.5976	2.80324	2.16049e-11
Unigene24872_All	0.6733	4.6765	2.79611	0.000444179
Unigene24798_All	0.6213	4.3153	2.7961	0.000444202
Unigene34391_All	1.1623	8.0728	2.79609	3.42653e-07
Unigene9337_All	1.1712	8.1346	2.79608	3.42622e-07
Unigene24405_All	1.0996	7.6372	2.79606	3.42683e-07
Unigene24780_All	0.7109	4.9375	2.79606	0.000444225
Unigene22684_All	2.02	14.0296	2.79605	2.78068e-10
Unigene3001_All	1.377	9.5637	2.79604	2.78108e-10
Unigene24649_All	0.629	4.3686	2.79604	0.000444156
Unigene34961_All	1.6983	11.7952	2.79604	2.78028e-10
Unigene34971_All	1.4697	10.2074	2.79602	3.42591e-07
Unigene20106_All	1.0056	6.984	2.796	3.42714e-07
CL2109.Contig3_All	2.3009	15.9235	2.79089	2.25867e-15
Unigene4757_All	3.968	27.4487	2.79025	9.16034e-27
Unigene34921_All	2.502	17.2979	2.78944	2.87659e-12
Unigene35126_All	2.0278	13.9958	2.78701	3.56778e-09
Unigene26828_All	2.7355	18.8803	2.78701	2.30337e-17
Unigene1386_All	1.6239	11.2078	2.78697	3.56734e-09
Unigene27115_All	1.5209	10.4969	2.78697	3.56821e-09
Unigene24726_All	1.098	7.55	2.7816	4.43743e-06
CL4077.Contig2_All	1.1222	7.7163	2.78158	4.43842e-06
Unigene12336_All	0.6686	4.5973	2.78157	4.43709e-06
CL838.Contig2_All	1.2073	8.3014	2.78157	4.43809e-06
Unigene24928_All	1.1322	7.7848	2.78153	4.43776e-06
Unigene35196_All	1.1028	7.5826	2.78152	4.43676e-06
Unigene4888_All	2.4339	16.7349	2.78152	3.00122e-16
Unigene24536_All	2.4261	16.6397	2.77792	3.82436e-13
Unigene1584_All	3.6641	25.085	2.77529	2.97564e-22
Unigene9275_All	1.849	12.6275	2.77175	4.78374e-10
Unigene21862_All	2.7744	18.9191	2.7696	4.96963e-12
Unigene16499_All	1.3312	9.0776	2.76958	4.96874e-12
Unigene6703_All	2.6436	18.0267	2.76956	4.97052e-12
Unigene19013_All	2.2508	15.348	2.76954	4.97142e-12
Unigene1904_All	2.4732	16.834	2.76693	5.19814e-16
Unigene8185_All	5.2025	35.3234	2.76335	4.37372e-30
Unigene24312_All	0.7778	5.2673	2.75959	5.8085e-05
CL2835.Contig2_All	0.8456	5.7263	2.75956	5.80742e-05
Unigene23333_All	0.7899	5.349	2.75953	5.80814e-05
Unigene20387_All	0.7548	5.1113	2.75952	5.80778e-05
Unigene9119_All	4.04	27.3576	2.75951	6.91994e-19
Unigene26182_All	1.377	9.3246	2.75951	5.90141e-07
Unigene26402_All	0.8527	5.7742	2.75951	5.80886e-05
CL496.Contig4_All	1.5984	10.8238	2.75951	6.13302e-09
Unigene6996_All	1.8697	12.6609	2.7595	6.58212e-13
Unigene14321_All	1.2625	8.5489	2.75946	6.81243e-15
Unigene24011_All	4.0099	27.0307	2.75296	9.19235e-18
Unigene13006_All	1.871	12.5949	2.75096	8.8675e-14
CL1942.Contig2_All	1.0614	7.1087	2.74362	7.8355e-08
Unigene28287_All	1.7146	11.4833	2.74359	7.83472e-08
Unigene34824_All	1.6065	10.7592	2.74358	7.83395e-08
Unigene7448_All	0.7176	4.8059	2.74355	7.83704e-08
CL1361.Contig2_All	0.7477	5.0074	2.74353	7.83627e-08
Unigene2543_All	4.549	30.449	2.74277	2.06144e-40
Unigene14270_All	1.3586	9.0587	2.73718	1.1023e-10
Unigene34964_All	1.1527	7.6856	2.73714	7.60982e-06
Unigene35047_All	1.1686	7.7913	2.73708	7.61037e-06
Unigene1530_All	1.1373	7.5826	2.73708	7.60928e-06
CL340.Contig1_All	2.2572	15.0333	2.73556	3.2071e-28
Unigene34253_All	3.2178	21.4176	2.73465	2.07634e-18
CL2985.Contig1_All	4.4752	29.767	2.73369	3.39206e-26
CL4192.Contig2_All	3.5643	23.6997	2.73318	4.56702e-34
Unigene21008_All	2.0078	13.335	2.73153	1.05035e-08
Unigene35078_All	1.6983	11.2792	2.7315	1.05023e-08
CL359.Contig2_All	1.332	8.8464	2.7315	1.05011e-08
Unigene34362_All	2.0178	13.401	2.73149	1.04999e-08
CL2108.Contig1_All	1.8021	11.9469	2.72889	1.48509e-11
CL153.Contig1_All	4.1088	27.2241	2.7281	4.55604e-25
CL3427.Contig1_All	0.5146	3.3956	2.72214	0.000763583
Unigene1041_All	1.0614	7.0034	2.72209	1.40773e-09
CL2199.Contig1_All	0.6342	4.1846	2.72208	0.000763506
CL3130.Contig1_All	0.5363	3.5386	2.72207	0.000763659
Unigene3724_All	2.4261	16.0078	2.72206	1.96733e-12
Unigene27774_All	1.1116	7.3345	2.72206	1.01317e-06
Unigene27753_All	2.0562	13.5671	2.72206	1.40792e-09
CL92.Contig2_All	1.0726	7.0771	2.72205	1.01343e-06
Unigene34861_All	3.1711	20.9231	2.72204	2.6912e-15
Unigene22503_All	1.4488	9.5592	2.72203	1.01326e-06
Unigene21006_All	1.0089	6.6567	2.72202	1.01309e-06
Unigene7198_All	0.6114	4.034	2.72202	0.000763545
Unigene27384_All	0.721	4.757	2.72198	0.000763621
Unigene25539_All	0.9767	6.444	2.72197	1.01334e-06
Unigene34501_All	4.5008	29.6339	2.719	7.89241e-25
CL3902.Contig1_All	7.8277	51.5047	2.71804	6.66341e-56
Unigene14116_All	6.2253	40.9609	2.71803	2.10529e-37
Unigene3374_All	1.596	10.4878	2.71618	2.62616e-13
Unigene34217_All	2.2346	14.6664	2.71443	1.90563e-10
CL203.Contig4_All	1.4985	9.8351	2.71442	6.2164e-20
Unigene22417_All	2.1229	13.9331	2.71441	1.90535e-10
Unigene34198_All	1.4922	9.7718	2.71118	1.3455e-07
Unigene34577_All	1.5506	10.1541	2.71116	1.34524e-07
Unigene34550_All	1.7656	11.5617	2.71112	1.34537e-07
Unigene34508_All	4.4303	28.9519	2.70818	1.07313e-21
Unigene14883_All	15.2847	99.6002	2.70406	2.1058e-98
CL3529.Contig1_All	0.3874	2.5227	2.70307	9.93817e-05
Unigene27325_All	0.6908	4.4982	2.70301	9.93759e-05
Unigene35109_All	0.9348	6.087	2.703	9.93641e-05
Unigene21650_All	1.6983	11.058	2.70293	1.79725e-08
Unigene34345_All	0.8527	5.5521	2.70292	9.93876e-05
Unigene27431_All	0.9568	6.2299	2.70292	9.93465e-05
Unigene28417_All	0.9139	5.9505	2.7029	9.937e-05
Unigene18748_All	0.9222	6.0044	2.70287	9.93523e-05
Unigene27408_All	0.7869	5.1234	2.70285	9.93406e-05
CL2168.Contig2_All	0.7253	4.7223	2.70284	9.93582e-05
Unigene16537_All	1.887	12.2489	2.69849	4.51378e-13
Unigene12426_All	6.3521	41.222	2.69811	3.96047e-46
Unigene27379_All	1.0355	6.6888	2.69142	1.30311e-05
Unigene27301_All	0.9263	5.9834	2.69141	1.30355e-05
Unigene22790_All	1.0483	6.7713	2.69138	1.30346e-05
CL3810.Contig1_All	1.2016	7.7615	2.69138	1.3032e-05
CL2079.Contig2_All	1.7629	11.3871	2.69138	3.26336e-10
Unigene34602_All	0.923	5.9617	2.69132	1.30329e-05
Unigene23332_All	1.0527	6.7993	2.69129	1.30337e-05
Unigene34320_All	2.1229	13.6717	2.68708	4.38196e-11
Unigene34267_All	1.1364	7.3008	2.68358	1.72651e-06
CL2062.Contig3_All	1.3647	8.7674	2.68357	1.72665e-06
Unigene24268_All	2.8749	18.4693	2.68355	1.87438e-17
Unigene34478_All	1.5209	9.7707	2.68354	1.72678e-06
Unigene16319_All	4.7479	30.4393	2.68057	9.28507e-25
Unigene14202_All	3.8175	24.4742	2.68056	9.27945e-25
Unigene34706_All	1.7064	10.9205	2.67801	2.29895e-07
Unigene26039_All	1.4323	9.1662	2.67799	2.29874e-07
CL2165.Contig1_All	2.3234	14.8689	2.67799	1.03138e-13
Unigene1418_All	1.4617	9.354	2.67794	2.29916e-07
Unigene5191_All	2.6353	16.8387	2.67574	1.38157e-14
Unigene26213_All	2.0278	12.9395	2.67379	3.09339e-08
Unigene34827_All	1.9226	12.2681	2.67378	3.09307e-08
Unigene3595_All	2.0471	13.0327	2.67048	4.16646e-09
Unigene19939_All	1.9027	12.1133	2.67047	4.16696e-09
Unigene17744_All	1.946	12.3481	2.66571	7.46933e-11
Unigene16698_All	1.8928	11.9961	2.66397	9.96884e-12
Unigene34207_All	2.7416	17.3755	2.66396	9.96711e-12
Unigene7366_All	1.8035	11.4299	2.66394	9.97056e-12
CL2621.Contig2_All	1.864	11.8132	2.66393	9.96539e-12
Unigene14533_All	1.9538	12.3693	2.66241	1.32226e-12
Unigene2396_All	6.8043	43.0506	2.66151	6.50511e-38
Unigene22584_All	1.2427	7.8601	2.66107	1.77853e-13
Unigene20081_All	3.1474	19.8788	2.659	3.12751e-15
Unigene4550_All	110.666	692.638	2.64589	0
Unigene5291_All	0.8694	5.4347	2.64411	2.2201e-05
Unigene21461_All	1.0355	6.473	2.64411	2.21981e-05
Unigene34967_All	1.4798	9.2502	2.64408	3.93903e-07
Unigene1865_All	1.7418	10.8879	2.64407	5.25955e-08
Unigene10974_All	1.2737	7.9618	2.64407	9.50419e-10
Unigene34216_All	1.0039	6.2753	2.64407	0.00016972
Unigene23749_All	0.8724	5.4533	2.64407	2.21996e-05
Unigene21099_All	1.7743	11.091	2.64407	3.93868e-07
Unigene24183_All	1.7146	10.7178	2.64406	3.94008e-07
Unigene34759_All	2.277	14.2333	2.64406	5.35827e-15
Unigene7268_All	3.2684	20.4302	2.64405	7.08813e-16
CL1918.Contig1_All	5.7407	35.8841	2.64405	3.78471e-29
Unigene11107_All	1.0642	6.6521	2.64404	5.25901e-08
CL1332.Contig2_All	1.8035	11.2733	2.64404	5.26008e-08
Unigene34659_All	1.9786	12.3678	2.64404	1.70483e-11
Unigene34268_All	2.0544	12.8416	2.64404	9.50545e-10
Unigene23538_All	0.7465	4.6662	2.64403	0.000169729
Unigene21257_All	0.918	5.7382	2.64403	0.000169748
Unigene25358_All	0.918	5.7382	2.64403	0.0001697
CL2968.Contig1_All	2.1528	13.4565	2.64402	7.06638e-09
Unigene35146_All	1.4488	9.056	2.64402	2.93847e-06
Unigene3029_All	1.7569	10.9818	2.64401	3.03797e-13
Unigene22123_All	1.7569	10.9818	2.64401	3.93938e-07
Unigene20347_All	1.2189	7.6189	2.644	2.22025e-05
Unigene22919_All	1.7502	10.9398	2.64399	7.06556e-09
Unigene23152_All	1.3408	8.3808	2.64399	2.93869e-06
CL2011.Contig1_All	1.1291	7.0575	2.64398	5.25848e-08
CL2237.Contig3_All	0.8747	5.4673	2.64397	0.000169739
CL1418.Contig1_All	1.0368	6.4805	2.64397	3.93973e-07
Unigene25306_All	0.6771	4.2322	2.64397	0.00016971
CL3261.Contig2_All	4.0175	24.9222	2.63306	4.84049e-20
Unigene22741_All	4.592	28.4756	2.63253	3.70339e-19
Unigene26981_All	3.8164	23.6567	2.63196	2.81425e-18
CL639.Contig1_All	6.9793	43.1414	2.62792	6.92292e-27
Unigene13035_All	1.7569	10.851	2.62672	5.177e-13
Unigene20171_All	1.6382	10.0696	2.61982	1.61077e-09
Unigene12329_All	4.6463	28.5422	2.61894	9.33937e-26
Unigene34842_All	1.8564	11.3893	2.6171	1.19794e-08
CL752.Contig1_All	4.2068	25.8088	2.61707	2.77422e-16
Unigene21807_All	1.9596	12.0221	2.61706	1.19807e-08
Unigene34394_All	1.6569	10.141	2.61364	8.9285e-08
CL134.Contig2_All	5.4001	33.0212	2.61233	1.87512e-20
Unigene16727_All	5.0085	30.5876	2.6105	1.60324e-25
Unigene3265_All	1.177	7.1822	2.60931	6.69605e-07
Unigene25106_All	1.177	7.1822	2.60931	6.69548e-07
CL4025.Contig1_All	0.4693	2.8634	2.60915	6.6949e-07
CL745.Contig1_All	1.0614	6.4505	2.60344	4.97465e-06
Unigene18670_All	1.2528	7.6137	2.60344	4.97355e-06
Unigene34683_All	1.4626	8.8887	2.60344	4.97538e-06
CL1024.Contig2_All	2.3789	14.4572	2.60342	4.96901e-11
Unigene9090_All	1.0089	6.1312	2.60339	4.97429e-06
Unigene34451_All	1.1803	7.1728	2.60338	4.97502e-06
Unigene6988_All	0.9494	5.7694	2.60333	4.97392e-06
CL3047.Contig2_All	0.9018	5.4801	2.60332	4.97575e-06
CL414.Contig1_All	1.8681	11.3234	2.59966	3.69726e-10
Unigene35155_All	1.084	6.5501	2.59515	3.76937e-05
Unigene19535_All	1.1475	6.9337	2.59513	3.77033e-05
CL2720.Contig1_All	0.8271	4.9977	2.59513	3.76985e-05
Unigene22646_All	3.2383	19.5671	2.59512	2.00358e-13
Unigene1853_All	2.9708	17.9507	2.59512	1.42648e-17
CL24.Contig1_All	0.5843	3.5305	2.59509	3.77009e-05
[truncated: 12,856 more rows]

## Sheet: Uv light vs yellow light.diff_
geneID(13504)	Uv_light_FPKM	yellow_light_FPKM	log2 Ratio(yellow_light/Uv_light)	FDR
Unigene34823_All	0	30.7766	14.9095	5.80041e-40
Unigene9119_All	0	27.3576	14.7397	8.54944e-34
Unigene16311_All	0	25.7554	14.6526	3.27976e-33
Unigene8883_All	0	25.5282	14.6398	4.02438e-29
CL862.Contig2_All	0	22.5097	14.4583	4.89514e-47
Unigene34665_All	0	22.159	14.4356	9.60493e-25
Unigene34666_All	0	21.4262	14.3871	2.51531e-25
Unigene34151_All	0	20.9097	14.3519	6.06686e-53
CL1326.Contig2_All	0	20.8243	14.346	1.727e-38
CL271.Contig3_All	0	20.7584	14.3414	1.0086e-22
Unigene34850_All	0	19.3013	14.2364	7.88877e-29
Unigene34203_All	0	19.0132	14.2147	1.0344e-20
Unigene7269_All	0	19.0009	14.2138	1.69104e-26
Unigene34354_All	0	18.2313	14.1541	1.00787e-22
Unigene34975_All	0	17.5185	14.0966	2.82868e-19
Unigene34897_All	0	17.3031	14.0787	2.79584e-21
Unigene25365_All	0	17.0693	14.0591	5.37512e-21
Unigene34422_All	0	16.9693	14.0506	9.59686e-25
Unigene25861_All	0	16.9443	14.0485	7.06015e-24
Unigene3661_All	0	16.6989	14.0275	3.62963e-24
Unigene34890_All	0	16.6397	14.0223	1.0064e-22
Unigene31473_All	0	16.5708	14.0164	2.04138e-18
Unigene26092_All	0	16.3119	13.9936	3.95089e-18
CL1778.Contig1_All	0	16.1648	13.9806	2.83023e-19
CL2239.Contig1_All	0	16.0415	13.9695	1.46481e-19
Unigene34450_All	0	15.8669	13.9537	3.63256e-24
Unigene34087_All	0	15.8304	13.9504	1.46399e-19
Unigene1800_All	0	15.7049	13.9389	1.00934e-22
Unigene34888_All	0	15.6708	13.9358	7.57818e-18
Unigene34914_All	0	15.5663	13.9261	1.46534e-17
Unigene26368_All	0	15.3711	13.9079	2.04035e-18
CL4260.Contig2_All	0	15.3084	13.902	7.20464e-31
Unigene27200_All	0	14.8818	13.8613	2.79597e-17
Unigene34696_All	0	14.844	13.8576	5.43155e-19
Unigene34634_All	0	14.7172	13.8452	1.4633e-17
Unigene34730_All	0	14.696	13.8431	1.86983e-24
CL4265.Contig1_All	0	14.6868	13.8422	2.01122e-16
Unigene34184_All	0	14.5657	13.8303	5.38689e-17
CL1024.Contig2_All	0	14.4572	13.8195	3.8794e-20
CL2884.Contig2_All	0	14.4164	13.8154	5.42579e-19
Unigene34227_All	0	14.3603	13.8098	1.00713e-22
Unigene34429_All	0	14.2662	13.8003	1.46316e-19
Unigene34275_All	0	14.2526	13.7989	1.04139e-16
Unigene34557_All	0	14.1543	13.789	3.86996e-16
Unigene34183_All	0	14.0916	13.7825	2.79722e-17
Unigene34974_All	0	14.072	13.7805	2.01039e-16
Unigene34555_All	0	14.0248	13.7757	1.05161e-18
Unigene7560_All	0	13.8674	13.7594	4.91465e-25
Unigene30306_All	0	13.6977	13.7416	1.03376e-20
Unigene34789_All	0	13.5782	13.729	7.45629e-16
Unigene30762_All	0	13.4638	13.7168	5.26345e-15
CL1989.Contig3_All	0	13.3793	13.7077	1.46398e-17
Unigene34222_All	0	13.335	13.7029	1.00269e-14
Unigene34781_All	0	13.2696	13.6958	3.8746e-16
Unigene11199_All	0	13.2696	13.6958	7.05457e-24
Unigene35019_All	0	13.2049	13.6888	1.00168e-14
Unigene34321_All	0	13.1522	13.683	3.8715e-16
Unigene30435_All	0	13.0878	13.6759	1.43297e-15
CL2335.Contig1_All	0	13.081	13.6752	5.25792e-15
Unigene5638_All	0	13.0549	13.6723	7.4216e-22
Unigene34833_All	0	12.8744	13.6522	2.00957e-16
Unigene34643_All	0	12.7388	13.6369	5.42867e-19
Unigene34898_All	0	12.7009	13.6326	2.83178e-19
Unigene34645_All	0	12.5489	13.6153	2.79768e-21
Unigene24795_All	0	12.4891	13.6084	6.97899e-14
CL3858.Contig2_All	0	12.4774	13.607	3.94894e-18
Unigene29851_All	0	12.4619	13.6052	1.43405e-15
Unigene25211_All	0	12.4226	13.6007	7.44763e-16
Unigene35014_All	0	12.4053	13.5987	1.46466e-17
Unigene27848_All	0	12.2919	13.5854	5.43443e-19
Unigene33825_All	0	12.2867	13.5848	1.92629e-14
Unigene24399_All	0	12.2845	13.5846	2.74169e-15
Unigene34922_All	0	12.1937	13.5738	1.00371e-14
Unigene34386_All	0	12.1903	13.5734	6.98946e-14
Unigene34872_All	0	12.1692	13.5709	1.3311e-13
Unigene32981_All	0	12.1589	13.5697	5.25976e-15
Unigene34870_All	0	12.1482	13.5685	1.05216e-18
Unigene32023_All	0	12.0872	13.5612	2.54265e-13
Unigene34516_All	0	12.0728	13.5595	1.04183e-16
Unigene25127_All	0	12.0633	13.5583	7.45052e-16
Unigene25377_All	0	11.9926	13.5499	1.43351e-15
Unigene25970_All	0	11.9644	13.5465	7.44187e-16
Unigene34459_All	0	11.9324	13.5426	1.04227e-16
Unigene35156_All	0	11.9103	13.5399	2.54547e-13
Unigene1989_All	0	11.8896	13.5374	3.87305e-16
Unigene24588_All	0	11.8728	13.5354	1.00236e-14
Unigene24732_All	0	11.8671	13.5347	7.44475e-16
Unigene29256_All	0	11.8671	13.5347	7.43899e-16
Unigene34961_All	0	11.7952	13.5259	2.79472e-17
Unigene32877_All	0	11.7952	13.5259	6.96648e-14
Unigene25528_All	0	11.773	13.5232	5.38222e-17
Unigene34966_All	0	11.6823	13.512	2.54195e-13
Unigene34340_All	0	11.6557	13.5087	1.04998e-18
Unigene24266_All	0	11.6459	13.5075	5.26161e-15
Unigene34226_All	0	11.6109	13.5032	3.65708e-14
Unigene34851_All	0	11.5388	13.4942	1.92503e-14
Unigene34521_All	0	11.5047	13.4899	9.23249e-13
Unigene34862_All	0	11.3913	13.4756	1.33225e-13
Unigene34369_All	0	11.3395	13.4691	1.33034e-13
Unigene1720_All	0	11.3314	13.468	2.01205e-16
Unigene35078_All	0	11.2792	13.4614	1.00337e-14
Unigene25672_All	0	11.2792	13.4614	1.00135e-14
Unigene30837_All	0	11.2245	13.4544	5.38455e-17
Unigene35079_All	0	11.2236	13.4542	6.96856e-14
Unigene34846_All	0	11.2105	13.4526	3.65936e-14
Unigene34949_All	0	11.1489	13.4446	2.5483e-13
Unigene34539_All	0	11.1335	13.4426	1.77453e-12
Unigene26623_All	0	11.0795	13.4356	1.7719e-12
Unigene34163_All	0	10.9982	13.425	2.54759e-13
Unigene35112_All	0	10.974	13.4218	3.6605e-14
Unigene24962_All	0	10.974	13.4218	3.65822e-14
CL3470.Contig3_All	0	10.9346	13.4166	6.97273e-14
Unigene34706_All	0	10.9205	13.4148	1.77277e-12
Unigene31615_All	0	10.9094	13.4133	5.25058e-15
Unigene35136_All	0	10.8879	13.4104	6.98736e-14
Unigene30793_All	0	10.8626	13.4071	9.23721e-13
Unigene24327_All	0	10.8516	13.4056	2.54618e-13
Unigene28382_All	0	10.8465	13.4049	1.33072e-13
CL496.Contig4_All	0	10.8238	13.4019	5.25425e-15
Unigene27638_All	0	10.8198	13.4014	2.73971e-15
Unigene35164_All	0	10.8123	13.4004	9.2443e-13
Unigene34403_All	0	10.7695	13.3947	3.37442e-12
Unigene35087_All	0	10.7625	13.3937	9.23485e-13
Unigene34171_All	0	10.7328	13.3897	7.4534e-16
Unigene26624_All	0	10.7203	13.3881	6.45148e-12
Unigene34178_All	0	10.7088	13.3865	2.54406e-13
Unigene33116_All	0	10.6559	13.3794	2.74268e-15
Unigene9326_All	0	10.6157	13.3739	3.37602e-12
Unigene28171_All	0	10.5707	13.3678	1.32996e-13
Unigene34877_All	0	10.5687	13.3675	4.84951e-13
Unigene26605_All	0	10.4417	13.3501	6.98527e-14
Unigene25336_All	0	10.3849	13.3422	3.95284e-18
Unigene35161_All	0	10.3629	13.3391	6.44853e-12
Unigene16359_All	0	10.3237	13.3337	1.54817e-28
Unigene34314_All	0	10.2928	13.3293	1.00202e-14
Unigene34289_All	0	10.2883	13.3287	9.24666e-13
CL2837.Contig1_All	0	10.2558	13.3242	2.01371e-16
Unigene7319_All	0	10.2377	13.3216	1.05107e-18
Unigene34837_All	0	10.2159	13.3185	2.54477e-13
Unigene34932_All	0	10.2074	13.3173	1.92378e-14
Unigene30987_All	0	10.1973	13.3159	2.34547e-11
Unigene34545_All	0	10.1973	13.3159	2.34201e-11
Unigene34274_All	0	10.141	13.3079	1.33149e-13
Unigene27565_All	0	10.0234	13.2911	9.23014e-13
Unigene34209_All	0	9.9889	13.2861	1.00303e-14
Unigene26094_All	0	9.9851	13.2856	4.44797e-11
CL1653.Contig1_All	0	9.9522	13.2808	4.84692e-13
Unigene34943_All	0	9.9411	13.2792	3.86841e-16
Unigene35094_All	0	9.9252	13.2769	2.54336e-13
Unigene25726_All	0	9.9178	13.2758	1.43243e-15
Unigene34228_All	0	9.8751	13.2696	6.97482e-14
CL251.Contig1_All	0	9.7841	13.2562	1.23021e-11
Unigene34219_All	0	9.7841	13.2562	1.22832e-11
Unigene33441_All	0	9.7537	13.2517	1.77409e-12
Unigene35151_All	0	9.7223	13.2471	8.47798e-11
Unigene34367_All	0	9.7122	13.2456	1.77497e-12
Unigene14838_All	0	9.6711	13.2395	1.77321e-12
Unigene32804_All	0	9.6686	13.2391	3.65594e-14
Unigene25253_All	0	9.632	13.2336	1.33187e-13
Unigene24889_All	0	9.5686	13.2241	2.7407e-15
Unigene34361_All	0	9.5637	13.2234	1.22805e-11
Unigene34998_All	0	9.5217	13.217	1.32957e-13
CL3269.Contig2_All	0	9.5175	13.2164	5.25609e-15
Unigene34254_All	0	9.4783	13.2104	1.2294e-11
CL2453.Contig1_All	0	9.4694	13.2091	4.45606e-11
Unigene25623_All	0	9.3967	13.1979	8.48784e-11
Unigene26291_All	0	9.3813	13.1956	4.44887e-11
Unigene1418_All	0	9.354	13.1914	1.77365e-12
Unigene34651_All	0	9.3276	13.1873	3.37282e-12
Unigene34264_All	0	9.2887	13.1813	3.37682e-12
Unigene24912_All	0	9.2522	13.1756	4.45066e-11
Unigene34967_All	0	9.2502	13.1753	3.37522e-12
CL2466.Contig1_All	0	9.224	13.1712	2.01288e-16
CL37.Contig1_All	0	9.1968	13.1669	3.05302e-10
Unigene24202_All	0	9.1867	13.1653	1.61215e-10
Unigene34530_All	0	9.179	13.1641	2.54689e-13
Unigene34958_All	0	9.1681	13.1624	4.45426e-11
CL646.Contig3_All	0	9.1681	13.1624	4.45246e-11
Unigene33562_All	0	9.1586	13.1609	9.23957e-13
Unigene24095_All	0	9.1295	13.1563	1.7754e-12
Unigene27742_All	0	9.0819	13.1488	4.84821e-13
Unigene35102_All	0	9.0044	13.1364	4.45156e-11
Unigene16583_All	0	8.9964	13.1351	1.92441e-14
Unigene34514_All	0	8.9746	13.1316	3.0514e-10
Unigene30547_All	0	8.9613	13.1295	2.343e-11
CL2810.Contig2_All	0	8.9227	13.1233	2.34448e-11
Unigene35061_All	0	8.9208	13.123	1.22886e-11
Unigene10445_All	0	8.8958	13.1189	2.79347e-17
Unigene34683_All	0	8.8887	13.1178	3.05464e-10
Unigene26859_All	0	8.8825	13.1168	6.45443e-12
Unigene34660_All	0	8.7841	13.1007	1.32919e-13
CL2062.Contig3_All	0	8.7674	13.0979	8.48291e-11
Unigene16001_All	0	8.7114	13.0887	1.77233e-12
Unigene35009_All	0	8.6763	13.0829	5.83032e-10
Unigene34520_All	0	8.6712	13.082	1.10681e-09
Unigene35185_All	0	8.561	13.0636	3.05194e-10
Unigene29918_All	0	8.5443	13.0607	1.10537e-09
Unigene29691_All	0	8.5267	13.0578	1.22967e-11
Unigene30572_All	0	8.5188	13.0564	2.34251e-11
CL671.Contig1_All	0	8.5017	13.0535	8.48619e-11
CL4271.Contig2_All	0	8.5017	13.0535	8.47962e-11
Unigene27838_All	0	8.4829	13.0503	3.05627e-10
CL3692.Contig1_All	0	8.4726	13.0486	5.82932e-10
Unigene35066_All	0	8.455	13.0456	1.61335e-10
Unigene34307_All	0	8.4492	13.0446	2.34349e-11
Unigene24155_All	0	8.3808	13.0329	6.97065e-14
CL3178.Contig2_All	0	8.3692	13.0309	4.44708e-11
Unigene34424_All	0	8.3682	13.0307	3.0541e-10
Unigene16309_All	0	8.2989	13.0187	6.98318e-14
Unigene25436_All	0	8.2783	13.0151	5.81743e-10
Unigene28947_All	0	8.2452	13.0093	2.10279e-09
Unigene29623_All	0	8.203	13.0019	5.82734e-10
Unigene29084_All	0	8.203	13.0019	5.81941e-10
Unigene32610_All	0	8.201	13.0016	1.61245e-10
Unigene29114_All	0	8.1862	12.999	4.00829e-09
Unigene25002_All	0	8.1839	12.9986	3.05573e-10
Unigene27698_All	0	8.1799	12.9979	4.84564e-13
Unigene25983_All	0	8.1291	12.9889	5.8204e-10
Unigene34980_All	0	8.1124	12.9859	3.05789e-10
Unigene34908_All	0	8.0772	12.9796	3.05735e-10
Unigene35180_All	0	8.0287	12.971	1.61364e-10
CL164.Contig1_All	0	7.9981	12.9654	1.10663e-09
Unigene27764_All	0	7.9834	12.9628	8.49113e-11
Unigene28842_All	0	7.9618	12.9589	1.10555e-09
Unigene16673_All	0	7.8729	12.9427	4.00588e-09
Unigene29912_All	0	7.8441	12.9374	7.57697e-09
Unigene35171_All	0	7.8386	12.9364	3.05844e-10
Unigene34642_All	0	7.8116	12.9314	2.34498e-11
Unigene26797_All	0	7.8057	12.9303	7.57481e-09
Unigene35131_All	0	7.8057	12.9303	3.05032e-10
Unigene7157_All	0	7.773	12.9243	3.05086e-10
Unigene35057_All	0	7.7722	12.9241	6.44706e-12
Unigene34990_All	0	7.7576	12.9214	4.44977e-11
Unigene32852_All	0	7.7558	12.9211	2.10213e-09
Unigene28558_All	0	7.725	12.9153	4.0137e-09
Unigene34964_All	0	7.6856	12.9079	2.10312e-09
Unigene29501_All	0	7.6189	12.8954	7.58022e-09
Unigene32457_All	0	7.6113	12.8939	4.45516e-11
Unigene35064_All	0	7.5826	12.8885	2.10542e-09
CL1557.Contig2_All	0	7.5826	12.8885	3.05356e-10
Unigene1453_All	0	7.5826	12.8885	1.22859e-11
Unigene35196_All	0	7.5826	12.8885	1.10573e-09
Unigene29111_All	0	7.5509	12.8824	5.82238e-10
Unigene35118_All	0	7.55	12.8823	1.10627e-09
Unigene5676_All	0	7.527	12.8779	1.04095e-16
Unigene25891_All	0	7.5195	12.8764	5.83131e-10
CL4169.Contig2_All	0	7.5111	12.8748	7.59106e-09
CL1882.Contig2_All	0	7.4615	12.8652	9.24903e-13
Unigene29658_All	0	7.4608	12.8651	3.05681e-10
Unigene32708_All	0	7.422	12.8576	1.10699e-09
Unigene32955_All	0	7.3962	12.8526	5.82635e-10
Unigene34335_All	0	7.394	12.8521	2.69265e-08
CL3501.Contig2_All	0	7.3674	12.8469	9.24194e-13
Unigene35162_All	0	7.3212	12.8379	2.69682e-08
Unigene29594_All	0	7.3212	12.8379	2.69195e-08
Unigene27600_All	0	7.2951	12.8327	1.43201e-08
Unigene28126_All	0	7.2586	12.8255	2.10509e-09
CL4206.Contig1_All	0	7.2586	12.8255	2.10443e-09
Unigene28183_All	0	7.2586	12.8255	2.1018e-09
Unigene35190_All	0	7.2497	12.8237	2.69438e-08
Unigene34414_All	0	7.2497	12.8237	2.69334e-08
Unigene35041_All	0	7.238	12.8214	1.61185e-10
Unigene26622_All	0	7.2216	12.8181	1.22913e-11
Unigene29083_All	0	7.2187	12.8175	5.82337e-10
Unigene27757_All	0	7.2107	12.8159	1.61305e-10
Unigene6753_All	0	7.2082	12.8154	1.10501e-09
Unigene29060_All	0	7.1929	12.8124	1.43123e-08
Unigene32924_All	0	7.1263	12.7989	1.43435e-08
Unigene32997_All	0	7.1263	12.7989	1.43396e-08
Unigene35065_All	0	7.1231	12.7983	4.00709e-09
Unigene29942_All	0	7.0924	12.7921	4.01009e-09
Unigene35142_All	0	7.0771	12.7889	7.59649e-09
Unigene35083_All	0	7.0597	12.7854	5.09388e-08
CL1348.Contig1_All	0	7.0575	12.7849	6.97691e-14
Unigene35129_All	0	7.0478	12.783	2.10476e-09
Unigene34241_All	0	7.0458	12.7825	7.58998e-09
Unigene34192_All	0	7.0458	12.7825	7.58889e-09
Unigene35088_All	0	7.0458	12.7825	7.5878e-09
Unigene24492_All	0	7.0391	12.7812	8.48948e-11
CL744.Contig1_All	0	7.0318	12.7797	4.00889e-09
CL2617.Contig1_All	0	7.0251	12.7783	1.61275e-10
Unigene27416_All	0	7.0139	12.776	8.48126e-11
Unigene25484_All	0	7.0104	12.7753	2.69543e-08
Unigene29350_All	0	7.0018	12.7735	4.00949e-09
Unigene28482_All	0	6.984	12.7698	7.57589e-09
Unigene24186_All	0	6.9535	12.7635	7.58455e-09
Unigene30307_All	0	6.9448	12.7617	2.69508e-08
Unigene24570_All	0	6.9448	12.7617	2.69473e-08
Unigene27815_All	0	6.9428	12.7613	4.0125e-09
Unigene16618_All	0	6.9136	12.7552	4.0131e-09
CL2981.Contig1_All	0	6.9125	12.755	2.69369e-08
Unigene32904_All	0	6.8933	12.751	7.59541e-09
Unigene30569_All	0	6.8659	12.7452	9.64954e-08
Unigene34181_All	0	6.8319	12.7381	9.6518e-08
CL1325.Contig1_All	0	6.8141	12.7343	4.45336e-11
CL3199.Contig2_All	0	6.7955	12.7304	8.48455e-11
Unigene3346_All	0	6.7863	12.7284	2.69856e-08
Unigene26688_All	0	6.7338	12.7172	5.82139e-10
Unigene30660_All	0	6.7319	12.7168	9.67109e-08
Unigene34619_All	0	6.7319	12.7168	9.6586e-08
Unigene28478_All	0	6.7283	12.716	5.10202e-08
Unigene28987_All	0	6.7283	12.716	5.09826e-08
Unigene32264_All	0	6.6992	12.7098	9.65407e-08
Unigene35060_All	0	6.6925	12.7083	1.43357e-08
Unigene35139_All	0	6.6348	12.6958	2.69926e-08
Unigene27887_All	0	6.6348	12.6958	5.09263e-08
Unigene27850_All	0	6.6053	12.6894	2.69717e-08
Unigene26512_All	0	6.6031	12.6889	9.65634e-08
Unigene30158_All	0	6.6018	12.6886	1.82804e-07
Unigene25046_All	0	6.5849	12.6849	1.10519e-09
Unigene25375_All	0	6.5691	12.6815	1.82988e-07
Unigene34172_All	0	6.5691	12.6815	1.82824e-07
Unigene30867_All	0	6.5368	12.6744	1.83111e-07
Unigene34535_All	0	6.5295	12.6728	4.01189e-09
CL2054.Contig1_All	0	6.5295	12.6728	4.00649e-09
Unigene35105_All	0	6.5184	12.6703	2.6996e-08
Unigene33242_All	0	6.5142	12.6694	5.1014e-08
Unigene26257_All	0	6.5142	12.6694	5.09513e-08
Unigene29992_All	0	6.5047	12.6673	1.82865e-07
Unigene34234_All	0	6.4791	12.6616	9.66654e-08
Unigene18189_All	0	6.4791	12.6616	5.25241e-15
CL4198.Contig1_All	0	6.4397	12.6528	1.10609e-09
Unigene31635_All	0	6.4385	12.6525	6.45e-12
Unigene28028_All	0	6.4338	12.6515	1.22994e-11
Unigene30983_All	0	6.4265	12.6498	5.09763e-08
CL1982.Contig1_All	0	6.4137	12.6469	1.4322e-08
Unigene26075_All	0	6.4104	12.6462	1.82783e-07
Unigene25047_All	0	6.3979	12.6434	5.09701e-08
Unigene31803_All	0	6.395	12.6427	1.22778e-11
Unigene26454_All	0	6.3596	12.6347	9.66314e-08
Unigene25955_All	0	6.3513	12.6328	2.69891e-08
Unigene27017_All	0	6.3242	12.6267	2.69299e-08
CL3271.Contig2_All	0	6.3085	12.6231	1.43279e-08
Unigene30394_All	0	6.3039	12.622	1.92566e-14
Unigene27981_All	0	6.3001	12.6212	1.23048e-11
Unigene26248_All	0	6.2753	12.6155	3.45725e-07
Unigene34216_All	0	6.2753	12.6155	3.45172e-07
Unigene33748_All	0	6.2753	12.6155	3.45062e-07
Unigene35048_All	0	6.2729	12.6149	9.65067e-08
CL2312.Contig1_All	0	6.2691	12.614	7.58238e-09
Unigene33105_All	0	6.2662	12.6134	5.82436e-10
Unigene24694_All	0	6.2593	12.6118	1.82968e-07
Unigene10712_All	0	6.2572	12.6113	1.43415e-08
Unigene30209_All	0	6.231	12.6052	5.09575e-08
CL733.Contig2_All	0	6.231	12.6052	5.0895e-08
CL208.Contig2_All	0	6.223	12.6034	5.82833e-10
Unigene35081_All	0	6.2217	12.6031	2.10246e-09
Unigene31501_All	0	6.2201	12.6027	7.59323e-09
Unigene34206_All	0	6.1885	12.5954	9.66541e-08
Unigene25852_All	0	6.1839	12.5943	3.44989e-07
CL3679.Contig2_All	0	6.1668	12.5903	2.69612e-08
Unigene25707_All	0	6.154	12.5873	3.45799e-07
CL3692.Contig2_All	0	6.1507	12.5865	5.09325e-08
Unigene29220_All	0	6.1433	12.5848	1.83029e-07
Unigene34570_All	0	6.1244	12.5804	5.09075e-08
Unigene34985_All	0	6.115	12.5781	1.82927e-07
Unigene24884_All	0	6.1098	12.5769	2.10148e-09
Unigene1683_All	0	6.0958	12.5736	6.45295e-12
Unigene33649_All	0	6.0951	12.5734	3.45541e-07
Unigene28439_All	0	6.087	12.5715	1.83173e-07
Unigene30961_All	0	6.0661	12.5666	3.45836e-07
CL1249.Contig1_All	0	6.0661	12.5666	3.45356e-07
Unigene34941_All	0	6.0601	12.5651	1.43318e-08
CL2148.Contig3_All	0	6.0546	12.5638	7.59215e-09
Unigene33725_All	0	6.0128	12.5538	1.43181e-08
Unigene31455_All	0	6.0121	12.5537	3.05518e-10
Unigene24385_All	0	6.0044	12.5518	1.83009e-07
Unigene30901_All	0	5.9687	12.5432	2.69786e-08
Unigene32901_All	0	5.9639	12.542	7.5813e-09
Unigene24488_All	0	5.9466	12.5378	5.10077e-08
CL2383.Contig2_All	0	5.946	12.5377	6.44559e-12
Unigene27004_All	0	5.9402	12.5363	4.01611e-09
Unigene27139_All	0	5.9262	12.5329	6.52038e-07
CL3900.Contig2_All	0	5.925	12.5326	3.45136e-07
Unigene24591_All	0	5.9239	12.5323	1.83091e-07
Unigene26011_All	0	5.9239	12.5323	1.8305e-07
CL802.Contig2_All	0	5.8976	12.5259	6.52633e-07
Unigene25372_All	0	5.8976	12.5259	1.10591e-09
Unigene33346_All	0	5.8976	12.5259	3.4532e-07
Unigene34168_All	0	5.8704	12.5192	3.4543e-07
Unigene33469_All	0	5.8542	12.5153	7.57805e-09
Unigene31009_All	0	5.8528	12.5149	1.43162e-08
CL1486.Contig3_All	0	5.8495	12.5141	5.10265e-08
Unigene25662_All	0	5.8435	12.5126	3.45099e-07
CL3005.Contig2_All	0	5.8215	12.5072	5.82535e-10
Unigene30658_All	0	5.82	12.5068	1.83152e-07
Unigene29649_All	0	5.8134	12.5052	6.52567e-07
Unigene25802_All	0	5.8096	12.5042	1.22921e-06
CL2591.Contig2_All	0	5.7808	12.4971	1.10645e-09
CL2379.Contig2_All	0	5.7787	12.4965	5.09013e-08
Unigene26402_All	0	5.7742	12.4954	9.66995e-08
Unigene28555_All	0	5.7694	12.4942	7.59758e-09
Unigene34558_All	0	5.7642	12.4929	3.45651e-07
Unigene34169_All	0	5.7585	12.4915	6.52104e-07
Unigene24674_All	0	5.7533	12.4902	4.01551e-09
Unigene32271_All	0	5.7533	12.4902	4.01491e-09
Unigene33763_All	0	5.7315	12.4847	6.52501e-07
CL2835.Contig2_All	0	5.7263	12.4834	9.65294e-08
Unigene29578_All	0	5.7197	12.4817	1.82722e-07
Unigene26655_All	0	5.7161	12.4808	2.69577e-08
Unigene33628_All	0	5.7125	12.4799	3.45025e-07
Unigene30279_All	0	5.687	12.4735	5.09889e-08
Unigene29400_All	0	5.687	12.4735	7.58347e-09
Unigene35130_All	0	5.6782	12.4712	6.53296e-07
Unigene29003_All	0	5.6686	12.4688	1.22898e-06
Unigene27609_All	0	5.6617	12.467	3.45577e-07
Unigene31538_All	0	5.6519	12.4645	6.52302e-07
Unigene26194_All	0	5.6509	12.4643	2.69751e-08
Unigene28053_All	0	5.6367	12.4606	3.45909e-07
Unigene26742_All	0	5.6295	12.4588	2.6923e-08
Unigene30461_All	0	5.6258	12.4578	6.52766e-07
CL632.Contig3_All	0	5.6158	12.4553	4.0143e-09
Unigene26046_All	0	5.6118	12.4542	3.45246e-07
Unigene28306_All	0	5.5872	12.4479	3.45872e-07
CL1046.Contig3_All	0	5.5872	12.4479	1.22933e-06
Unigene35150_All	0	5.5771	12.4453	1.43103e-08
Unigene35133_All	0	5.5647	12.4421	9.66427e-08
Unigene35163_All	0	5.5628	12.4416	3.45762e-07
Unigene35186_All	0	5.5628	12.4416	3.45467e-07
Unigene35007_All	0	5.5628	12.4416	3.45393e-07
Unigene26301_All	0	5.5593	12.4407	3.37362e-12
Unigene33492_All	0	5.5547	12.4395	5.09138e-08
Unigene14771_All	0	5.529	12.4328	7.57914e-09
Unigene32730_All	0	5.512	12.4284	5.08763e-08
CL2056.Contig1_All	0	5.4909	12.4228	2.31545e-06
Unigene26518_All	0	5.4909	12.4228	2.31333e-06
Unigene25974_All	0	5.4745	12.4185	6.51773e-07
Unigene35194_All	0	5.464	12.4157	2.30975e-06
Unigene24638_All	0	5.464	12.4157	2.30806e-06
Unigene31167_All	0	5.464	12.4157	2.30764e-06
Unigene28473_All	0	5.4615	12.4151	2.10344e-09
Unigene31098_All	0	5.4373	12.4087	2.31524e-06
CL3697.Contig1_All	0	5.4194	12.4039	5.81842e-10
Unigene32275_All	0	5.3589	12.3877	2.31566e-06
Unigene30557_All	0	5.3565	12.3871	1.23004e-06
CL1491.Contig2_All	0	5.3321	12.3805	1.2304e-06
Unigene34519_All	0	5.331	12.3802	6.53031e-07
Unigene24363_All	0	5.3078	12.3739	1.22957e-06
CL2673.Contig2_All	0	5.3078	12.3739	1.22909e-06
Unigene5519_All	0	5.2875	12.3684	9.65747e-08
Unigene30231_All	0	5.2849	12.3677	6.52236e-07
Unigene28457_All	0	5.2827	12.3671	2.31503e-06
Unigene28936_All	0	5.2827	12.3671	2.31038e-06
Unigene28281_All	0	5.2727	12.3643	7.59432e-09
Unigene33883_All	0	5.2673	12.3628	9.66882e-08
Unigene33223_All	0	5.2578	12.3602	2.31481e-06
Unigene24204_All	0	5.2553	12.3596	4.34674e-06
Unigene18247_All	0	5.2364	12.3544	9.2514e-13
Unigene9373_All	0	5.2304	12.3527	5.08825e-08
Unigene33990_All	0	5.2294	12.3524	4.3411e-06
Unigene35045_All	0	5.2243	12.351	1.82845e-07
CL4094.Contig1_All	0	5.2236	12.3508	4.01129e-09
CL2886.Contig2_All	0	5.2086	12.3467	2.31228e-06
CL1909.Contig2_All	0	5.2038	12.3453	4.34298e-06
CL3422.Contig2_All	0	5.2038	12.3453	3.05248e-10
CL3059.Contig3_All	0	5.1881	12.341	9.65974e-08
Unigene33351_All	0	5.1844	12.34	2.31418e-06
CL1031.Contig2_All	0	5.1844	12.34	2.31354e-06
Unigene34252_All	0	5.1844	12.34	2.30827e-06
Unigene28476_All	0	5.1669	12.3351	1.23028e-06
Unigene31227_All	0	5.1644	12.3344	1.61155e-10
Unigene29225_All	0	5.1633	12.3341	1.8307e-07
Unigene35135_All	0	5.1533	12.3313	4.34975e-06
Unigene25562_All	0	5.1533	12.3313	4.34749e-06
CL844.Contig1_All	0	5.1511	12.3307	6.52898e-07
CL1899.Contig1_All	0	5.1494	12.3302	2.34399e-11
Unigene27615_All	0	5.1442	12.3287	1.23099e-06
Unigene28964_All	0	5.1442	12.3287	1.23016e-06
Unigene35172_All	0	5.1442	12.3287	1.22981e-06
Unigene27606_All	0	5.1366	12.3266	2.31101e-06
CL2518.Contig2_All	0	5.1366	12.3266	5.0945e-08
Unigene30263_All	0	5.1366	12.3266	5.092e-08
Unigene25100_All	0	5.1366	12.3266	2.30722e-06
Unigene28556_All	0	5.1216	12.3224	1.22969e-06
CL492.Contig2_All	0	5.0969	12.3154	1.43337e-08
Unigene32063_All	0	5.038	12.2986	2.69404e-08
Unigene26835_All	0	5.0351	12.2978	3.45209e-07
Unigene31169_All	0	5.0311	12.2967	4.34486e-06
CL1956.Contig2_All	0	5.0239	12.2946	6.53164e-07
Unigene26389_All	0	5.0139	12.2917	1.43298e-08
Unigene30016_All	0	5.0117	12.2911	1.23159e-06
Unigene34174_All	0	5.0074	12.2898	4.35012e-06
Unigene24334_All	0	4.9925	12.2855	8.1913e-06
Unigene27369_All	0	4.9761	12.2808	5.10014e-08
Unigene33526_All	0	4.9679	12.2784	8.17988e-06
Unigene33372_All	0	4.9606	12.2763	4.34824e-06
Unigene33857_All	0	4.954	12.2744	2.31017e-06
Unigene28908_All	0	4.954	12.2744	2.30848e-06
Unigene25074_All	0	4.9436	12.2713	8.18122e-06
Unigene34384_All	0	4.9436	12.2713	8.17251e-06
Unigene31242_All	0	4.9425	12.271	6.52965e-07
Unigene32067_All	0	4.9418	12.2708	5.10328e-08
Unigene30719_All	0	4.9418	12.2708	5.09951e-08
Unigene7280_All	0	4.9375	12.2696	2.1041e-09
Unigene34186_All	0	4.9321	12.268	2.31397e-06
CL2018.Contig2_All	0	4.9195	12.2643	8.19063e-06
Unigene31480_All	0	4.9195	12.2643	8.1772e-06
Unigene27831_All	0	4.9195	12.2643	8.17184e-06
Unigene27397_All	0	4.9064	12.2604	1.23064e-06
Unigene9024_All	0	4.8845	12.254	7.58564e-09
Unigene27857_All	0	4.8808	12.2529	3.45504e-07
Unigene34038_All	0	4.8719	12.2503	8.18458e-06
Unigene32506_All	0	4.8696	12.2496	4.34862e-06
Unigene26440_All	0	4.8696	12.2496	4.3396e-06
Unigene34886_All	0	4.8485	12.2433	8.18055e-06
Unigene25469_All	0	4.8429	12.2417	1.82886e-07
Unigene28119_All	0	4.8253	12.2364	4.34035e-06
Unigene30519_All	0	4.7875	12.2251	6.52435e-07
Unigene27143_All	0	4.7818	12.2233	7.58672e-09
Unigene33518_All	0	4.7796	12.2227	8.17117e-06
Unigene33520_All	0	4.7635	12.2178	2.3146e-06
Unigene33101_All	0	4.7604	12.2169	4.34937e-06
Unigene27970_All	0	4.757	12.2158	8.19332e-06
Unigene35095_All	0	4.757	12.2158	8.16916e-06
Unigene30947_All	0	4.7469	12.2128	1.23135e-06
Unigene23985_All	0	4.7432	12.2116	2.30996e-06
Unigene29982_All	0	4.7298	12.2076	1.53697e-05
Unigene27523_All	0	4.7298	12.2076	1.53673e-05
Unigene24908_All	0	4.7231	12.2055	2.3068e-06
Unigene35128_All	0	4.7181	12.204	4.35125e-06
Unigene28633_All	0	4.7126	12.2023	8.17921e-06
Unigene25595_All	0	4.7065	12.2004	1.53744e-05
Unigene25073_All	0	4.7065	12.2004	1.53494e-05
Unigene28884_All	0	4.7065	12.2004	1.53482e-05
Unigene28304_All	0	4.6972	12.1976	4.34448e-06
Unigene30776_All	0	4.6972	12.1976	4.3426e-06
Unigene30354_All	0	4.6954	12.197	6.51906e-07
Unigene27284_All	0	4.6907	12.1956	8.18727e-06
Unigene34351_All	0	4.6907	12.1956	8.17452e-06
Unigene34957_All	0	4.6897	12.1953	1.2317e-06
CL536.Contig3_All	0	4.6834	12.1933	2.30869e-06
Unigene25045_All	0	4.6834	12.1933	1.53375e-05
Unigene7512_All	0	4.6736	12.1903	2.69647e-08
Unigene34350_All	0	4.6689	12.1889	8.1866e-06
CL2998.Contig2_All	0	4.6596	12.186	6.53097e-07
Unigene33885_All	0	4.6596	12.186	6.52369e-07
CL237.Contig2_All	0	4.6444	12.1813	2.31164e-06
CL831.Contig2_All	0	4.6225	12.1745	1.43142e-08
Unigene26436_All	0	4.6155	12.1723	4.35088e-06
Unigene35189_All	0	4.6155	12.1723	4.34598e-06
Unigene25402_All	0	4.6155	12.1723	1.53458e-05
Unigene34630_All	0	4.6155	12.1723	1.53446e-05
Unigene25131_All	0	4.6155	12.1723	1.22886e-06
Unigene25413_All	0	4.6155	12.1723	1.53351e-05
Unigene27781_All	0	4.6001	12.1674	9.66768e-08
Unigene29651_All	0	4.5955	12.166	4.35163e-06
CL2547.Contig1_All	0	4.5933	12.1653	1.53625e-05
Unigene27702_All	0	4.5933	12.1653	1.53613e-05
Unigene27629_All	0	4.587	12.1633	2.31439e-06
Unigene31479_All	0	4.5841	12.1624	8.18794e-06
Unigene24311_All	0	4.5757	12.1598	4.34711e-06
Unigene28322_All	0	4.5714	12.1584	1.53721e-05
Unigene33495_All	0	4.5561	12.1536	4.34373e-06
Unigene35116_All	0	4.5496	12.1515	1.53888e-05
Unigene27484_All	0	4.5496	12.1515	2.30743e-06
CL3236.Contig2_All	0	4.5496	12.1515	1.53363e-05
Unigene33588_All	0	4.5444	12.1499	1.82743e-07
Unigene25824_All	0	4.5437	12.1497	1.23075e-06
Unigene24507_All	0	4.5311	12.1456	2.3108e-06
CL2015.Contig1_All	0	4.5273	12.1444	1.43259e-08
Unigene34504_All	0	4.5261	12.1441	1.23206e-06
Unigene30941_All	0	4.5196	12.142	1.77146e-12
Unigene31294_All	0	4.5173	12.1412	4.34636e-06
Unigene25226_All	0	4.5173	12.1412	4.34148e-06
Unigene32895_All	0	4.508	12.1383	4.01069e-09
Unigene32536_All	0	4.5048	12.1372	6.5217e-07
Unigene25599_All	0	4.4982	12.1351	4.3505e-06
Unigene25740_All	0	4.4982	12.1351	4.33885e-06
CL4173.Contig1_All	0	4.4892	12.1322	2.89181e-05
Unigene32952_All	0	4.4892	12.1322	2.8848e-05
Unigene29481_All	0	4.4892	12.1322	2.88395e-05
CL1321.Contig1_All	0	4.4698	12.126	2.10377e-09
Unigene34065_All	0	4.467	12.1251	2.88734e-05
Unigene26719_All	0	4.467	12.1251	2.88268e-05
Unigene31351_All	0	4.4645	12.1243	1.53876e-05
CL4160.Contig2_All	0	4.4645	12.1243	5.08888e-08
Unigene34250_All	0	4.4624	12.1236	8.18257e-06
Unigene29007_All	0	4.4604	12.123	4.34523e-06
CL1859.Contig2_All	0	4.446	12.1183	1.05053e-18
Unigene31316_All	0	4.445	12.118	2.88501e-05
Unigene35098_All	0	4.445	12.118	2.88226e-05
Unigene1777_All	0	4.4232	12.1109	2.31376e-06
Unigene31474_All	0	4.4232	12.1109	1.83132e-07
Unigene25543_All	0	4.4232	12.1109	2.89011e-05
Unigene24816_All	0	4.4232	12.1109	1.22945e-06
Unigene28748_All	0	4.4232	12.1109	1.82906e-07
Unigene28475_All	0	4.4232	12.1109	2.88289e-05
CL875.Contig3_All	0	4.4232	12.1109	2.30701e-06
CL478.Contig2_All	0	4.4085	12.1061	1.82947e-07
Unigene31523_All	0	4.4057	12.1052	2.3127e-06
Unigene10693_All	0	4.4057	12.1052	2.31249e-06
CL3744.Contig1_All	0	4.4039	12.1046	8.18525e-06
Unigene25116_All	0	4.4016	12.1038	2.89117e-05
CL74.Contig2_All	0	4.4016	12.1038	2.88925e-05
Unigene25189_All	0	4.3826	12.0976	1.53399e-05
Unigene10787_All	0	4.3686	12.093	4.34336e-06
Unigene24985_All	0	4.3591	12.0898	2.88247e-05
Unigene25126_All	0	4.3381	12.0828	2.88692e-05
Unigene28507_All	0	4.3174	12.0759	2.88565e-05
Unigene35169_All	0	4.3037	12.0714	2.31143e-06
Unigene24586_All	0	4.2968	12.069	2.88756e-05
Unigene29329_All	0	4.2915	12.0673	8.18929e-06
Unigene34236_All	0	4.2844	12.0649	1.53852e-05
Unigene29009_All	0	4.2765	12.0622	2.88883e-05
CL1921.Contig1_All	0	4.2733	12.0611	8.18996e-06
Unigene21307_All	0	4.2652	12.0584	1.53804e-05
CL1298.Contig3_All	0	4.2605	12.0568	3.45688e-07
CL628.Contig2_All	0	4.2563	12.0554	2.88777e-05
Unigene26215_All	0	4.2563	12.0554	2.88522e-05
Unigene25497_All	0	4.2531	12.0543	1.83194e-07
Unigene33635_All	0	4.2463	12.052	3.44952e-07
Unigene28739_All	0	4.2294	12.0462	4.34561e-06
Unigene24136_All	0	4.2275	12.0456	1.53768e-05
Unigene27782_All	0	4.2275	12.0456	1.53566e-05
Unigene24255_All	0	4.2275	12.0456	1.53435e-05
Unigene32941_All	0	4.2252	12.0448	5.40678e-05
Unigene25621_All	0	4.2252	12.0448	5.40341e-05
Unigene24545_All	0	4.2196	12.0429	8.18391e-06
Unigene24207_All	0	4.2089	12.0392	1.53339e-05
Unigene35143_All	0	4.2042	12.0376	5.40716e-05
CL2854.Contig1_All	0	4.2042	12.0376	5.40378e-05
CL3827.Contig2_All	0	4.1969	12.0351	2.8916e-05
Unigene29948_All	0	4.1969	12.0351	2.88989e-05
Unigene25264_All	0	4.1835	12.0305	5.40116e-05
Unigene28261_All	0	4.163	12.0234	5.41317e-05
Unigene29575_All	0	4.163	12.0234	5.40303e-05
CL3870.Contig2_All	0	4.163	12.0234	4.33998e-06
Unigene31568_All	0	4.1582	12.0217	2.88798e-05
Unigene24897_All	0	4.1502	12.019	8.16983e-06
Unigene28885_All	0	4.1468	12.0178	4.34899e-06
Unigene26280_All	0	4.1427	12.0164	5.41279e-05
Unigene31230_All	0	4.1427	12.0164	5.40904e-05
Unigene27391_All	0	4.1427	12.0164	5.39742e-05
Unigene29271_All	0	4.1391	12.0151	2.88862e-05
Unigene24289_All	0	4.1306	12.0121	4.34073e-06
Unigene33544_All	0	4.1226	12.0093	5.4143e-05
Unigene25104_All	0	4.1027	12.0024	5.40866e-05
Unigene28972_All	0	4.1027	12.0024	5.40228e-05
Unigene31556_All	0	4.1015	12.0019	2.88671e-05
CL4037.Contig1_All	0	4.1005	12.0016	1.53733e-05
Unigene27661_All	0	4.0996	12.0013	8.17318e-06
Unigene33270_All	0	4.0967	12.0002	6.527e-07
Unigene28705_All	0	4.083	11.9954	1.22992e-06
CL4164.Contig2_All	0	4.083	11.9954	9.6552e-08
Unigene31957_All	0	4.083	11.9954	5.3963e-05
Unigene18601_All	0	4.0722	11.9916	1.43376e-08
CL3743.Contig2_All	0	4.0656	11.9893	1.53554e-05
Unigene28662_All	0	4.0646	11.9889	2.8884e-05
Unigene33513_All	0	4.0646	11.9889	2.88628e-05
Unigene29523_All	0	4.0646	11.9889	2.88416e-05
Unigene32818_All	0	4.0634	11.9885	5.40828e-05
Unigene30794_All	0	4.0386	11.9796	2.31312e-06
CL2633.Contig2_All	0	4.0386	11.9796	2.30911e-06
Unigene29687_All	0	4.034	11.978	8.1705e-06
Unigene28345_All	0	4.0313	11.977	1.5384e-05
Unigene25232_All	0	4.0313	11.977	1.5378e-05
Unigene26613_All	0	4.0249	11.9747	5.40191e-05
Unigene26381_All	0	4.024	11.9744	2.30954e-06
Unigene32463_All	0	4.0104	11.9695	2.88586e-05
Unigene25564_All	0	4.0019	11.9665	8.19265e-06
Unigene11033_All	0	3.9952	11.9641	2.30785e-06
Unigene27999_All	0	3.9926	11.9631	2.88437e-05
Unigene30085_All	0	3.9871	11.9611	5.41618e-05
CL989.Contig1_All	0	3.9809	11.9589	1.53792e-05
Unigene30148_All	0	3.9809	11.9589	1.53709e-05
Unigene24741_All	0	3.9809	11.9589	2.31122e-06
Unigene33864_All	0	3.9685	11.9544	5.41054e-05
Unigene28866_All	0	3.9576	11.9504	2.88331e-05
Unigene25026_All	0	3.9415	11.9445	0.000101283
Unigene32748_All	0	3.9254	11.9386	6.51839e-07
Unigene34506_All	0	3.9221	11.9374	0.000101442
Unigene34063_All	0	3.9221	11.9374	0.000101376
Unigene24715_All	0	3.9156	11.935	1.53649e-05
Unigene28465_All	0	3.9156	11.935	1.53589e-05
CL1747.Contig2_All	0	3.9128	11.934	6.5323e-07
Unigene33646_All	0	3.9028	11.9303	0.000101496
Unigene28211_All	0	3.9028	11.9303	0.000101489
Unigene30797_All	0	3.8957	11.9277	5.41656e-05
Unigene32652_All	0	3.8779	11.9211	5.40154e-05
CL2484.Contig2_All	0	3.8681	11.9174	1.53864e-05
CL774.Contig1_All	0	3.8649	11.9162	0.000101409
Unigene28360_All	0	3.8492	11.9103	8.17653e-06
Unigene33928_All	0	3.8463	11.9093	0.000101469
Unigene32718_All	0	3.8463	11.9093	4.34787e-06
Unigene33793_All	0	3.8463	11.9093	0.000101396
Unigene28750_All	0	3.8428	11.9079	5.41166e-05
Unigene34137_All	0	3.8324	11.904	4.33923e-06
Unigene33152_All	0	3.8235	11.9007	2.88819e-05
Unigene28502_All	0	3.8217	11.9	1.53506e-05
Unigene31450_All	0	3.8095	11.8954	0.000101416
Unigene27311_All	0	3.8083	11.8949	5.41731e-05
CL3854.Contig2_All	0	3.7913	11.8885	1.23182e-06
Unigene1582_All	0	3.7913	11.8885	1.53685e-05
CL3016.Contig1_All	0	3.7913	11.8885	4.00769e-09
CL800.Contig4_All	0	3.7771	11.8831	8.194e-06
Unigene33779_All	0	3.7755	11.8825	2.88713e-05
Unigene35159_All	0	3.7578	11.8757	5.39929e-05
CL1.Contig2_All	0	3.749	11.8723	8.17586e-06
Unigene27860_All	0	3.7441	11.8704	2.89074e-05
Unigene30182_All	0	3.7412	11.8693	5.40041e-05
Unigene26097_All	0	3.7248	11.8629	5.40979e-05
Unigene30239_All	0	3.7248	11.8629	5.40791e-05
Unigene33330_All	0	3.7248	11.8629	5.39892e-05
CL3092.Contig1_All	0	3.7214	11.8616	8.18861e-06
Unigene29688_All	0	3.7085	11.8566	5.39854e-05
CL2331.Contig2_All	0	3.6924	11.8503	5.41204e-05
CL4027.Contig2_All	0	3.6889	11.849	1.53828e-05
Unigene30542_All	0	3.6787	11.845	0.000191001
Unigene33815_All	0	3.668	11.8408	2.89053e-05
CL3686.Contig3_All	0	3.6656	11.8398	1.82763e-07
Unigene28448_All	0	3.6606	11.8379	1.53411e-05
Unigene24712_All	0	3.6606	11.8379	5.39817e-05
Unigene18196_All	0	3.6559	11.836	5.09638e-08
CL961.Contig2_All	0	3.654	11.8353	8.17519e-06
Unigene31127_All	0	3.6426	11.8308	0.000191227
Unigene27042_All	0	3.6426	11.8308	0.000191037
Unigene26293_All	0	3.6384	11.8291	2.8831e-05
Unigene30102_All	0	3.6355	11.8279	0.000101349
Unigene33070_All	0	3.6293	11.8255	5.40753e-05
CL4272.Contig1_All	0	3.6277	11.8248	8.18324e-06
Unigene28847_All	0	3.6249	11.8237	0.000191371
Unigene28567_All	0	3.6249	11.8237	0.000191144
Unigene29169_All	0	3.6249	11.8237	0.000191132
CL56.Contig2_All	0	3.6249	11.8237	0.000191025
Unigene24512_All	0	3.619	11.8214	2.31207e-06
Unigene32590_All	0	3.619	11.8214	1.53423e-05
Unigene26125_All	0	3.6139	11.8193	5.41505e-05
CL4144.Contig2_All	0	3.6139	11.8193	5.39966e-05
CL118.Contig1_All	0	3.6026	11.8148	0.000101449
Unigene24193_All	0	3.5898	11.8097	0.000191394
Unigene34030_All	0	3.5898	11.8097	0.000191275
Unigene31449_All	0	3.5898	11.8097	0.00019112
Unigene32890_All	0	3.5898	11.8097	0.000191084
CL2463.Contig2_All	0	3.5834	11.8071	5.41693e-05
Unigene24400_All	0	3.5834	11.8071	5.40566e-05
Unigene14463_All	0	3.571	11.8021	1.23147e-06
CL2692.Contig2_All	0	3.5601	11.7977	1.23194e-06
Unigene26084_All	0	3.5555	11.7958	0.000191215
CL773.Contig2_All	0	3.5555	11.7958	0.000191108
Unigene31988_All	0	3.5544	11.7954	0.000101502
Unigene27969_All	0	3.5517	11.7943	1.53577e-05
Unigene25663_All	0	3.5498	11.7935	2.31185e-06
CL3768.Contig2_All	0	3.5386	11.789	5.41129e-05
Unigene27767_All	0	3.5386	11.789	0.000190977
CL24.Contig1_All	0	3.5305	11.7857	1.4324e-08
CL1299.Contig2_All	0	3.5279	11.7846	1.23111e-06
Unigene22259_All	0	3.5274	11.7844	2.3089e-06
CL2254.Contig2_All	0	3.5125	11.7783	1.5353e-05
Unigene26850_All	0	3.5125	11.7783	1.5347e-05
Unigene29557_All	0	3.4974	11.7721	2.89032e-05
Unigene33771_All	0	3.4974	11.7721	2.88947e-05
Unigene24925_All	0	3.4949	11.771	5.40941e-05
CL767.Contig1_All	0	3.4942	11.7707	2.31291e-06
Unigene33951_All	0	3.4806	11.7651	5.4158e-05
Unigene29302_All	0	3.4768	11.7635	0.000101476
CL549.Contig2_All	0	3.4768	11.7635	0.000101356
CL2065.Contig2_All	0	3.4724	11.7617	0.000191204
Unigene33542_All	0	3.4724	11.7617	0.000190764
Unigene27105_All	0	3.4664	11.7592	5.40079e-05
Unigene26595_All	0	3.4643	11.7583	2.69821e-08
Unigene26009_All	0	3.4523	11.7533	5.41016e-05
Unigene25443_All	0	3.4329	11.7452	0.000357417
Unigene29758_All	0	3.4329	11.7452	0.000357291
Unigene25646_All	0	3.4318	11.7447	0.000101422
Unigene28181_All	0	3.4244	11.7416	0.000191299
Unigene33673_All	0	3.4244	11.7416	5.40641e-05
Unigene30792_All	0	3.4244	11.7416	0.000190823
Unigene27101_All	0	3.4159	11.7381	0.000358005
Unigene35147_All	0	3.4159	11.7381	0.000357858
Unigene30076_All	0	3.4159	11.7381	0.000356914
Unigene26948_All	0	3.4159	11.7381	0.000356872
CL649.Contig2_All	0	3.4107	11.7359	5.40491e-05
CL3354.Contig1_All	0	3.4025	11.7324	0.000101436
Unigene34725_All	0	3.3991	11.7309	0.000357816
Unigene28193_All	0	3.3991	11.7309	0.000357606
Unigene34084_All	0	3.3991	11.7309	0.00035683
CL222.Contig3_All	0	3.3835	11.7243	5.40603e-05
Unigene32064_All	0	3.3825	11.7239	0.000357837
Unigene27177_All	0	3.3825	11.7239	0.00035704
Unigene34578_All	0	3.3777	11.7218	0.000191049
Unigene29185_All	0	3.3701	11.7186	5.40453e-05
Unigene34583_All	0	3.366	11.7168	0.000357123
Unigene29716_All	0	3.3624	11.7153	0.000191061
Unigene33158_All	0	3.3624	11.7153	0.000190989
Unigene26508_All	0	3.3594	11.714	0.000101369
Unigene31710_All	0	3.3435	11.7071	5.41354e-05
Unigene29212_All	0	3.3435	11.7071	5.40004e-05
Unigene35110_All	0	3.3334	11.7028	0.000357732
Unigene24817_All	0	3.3313	11.7019	0.000101516
CL149.Contig3_All	0	3.3313	11.7019	0.00010129
Unigene24609_All	0	3.3313	11.7019	0.000101263
CL651.Contig2_All	0	3.329	11.7009	1.53756e-05
CL3607.Contig1_All	0	3.3174	11.6958	0.000191406
Unigene35187_All	0	3.3174	11.6958	0.000357921
Unigene27302_All	0	3.3027	11.6894	0.000190776
Unigene34765_All	0	3.2957	11.6864	8.18592e-06
CL3503.Contig1_All	0	3.29	11.6839	0.000101363
Unigene25338_All	0	3.2894	11.6836	1.23087e-06
Unigene31887_All	0	3.288	11.683	0.000190859
Unigene34721_All	0	3.2832	11.6809	3.45614e-07
CL3314.Contig2_All	0	3.2765	11.6779	0.000101329
Unigene25478_All	0	3.2736	11.6767	0.000191287
Unigene33527_All	0	3.2736	11.6767	0.000190906
Unigene31258_All	0	3.2702	11.6752	0.000357648
Unigene28118_All	0	3.2702	11.6752	0.000357144
Unigene26491_All	0	3.263	11.672	0.000101389
Unigene28314_All	0	3.2592	11.6703	0.000191073
CL881.Contig2_All	0	3.2414	11.6624	5.40266e-05
Unigene24080_All	0	3.2395	11.6616	0.000357522
CL266.Contig2_All	0	3.2332	11.6587	3.45946e-07
Unigene25536_All	0	3.2323	11.6583	8.17787e-06
CL1437.Contig4_All	0	3.2291	11.6569	5.41769e-05
Unigene28603_All	0	3.2244	11.6548	0.000357354
CL118.Contig2_All	0	3.2234	11.6544	0.000101343
CL139.Contig1_All	0	3.2234	11.6544	0.00010127
Unigene32970_All	0	3.2215	11.6535	2.30932e-06
Unigene28872_All	0	3.2169	11.6515	0.000191359
CL1049.Contig3_All	0	3.1998	11.6438	2.88607e-05
Unigene25093_All	0	3.1945	11.6414	0.000357103
Unigene27690_All	0	3.1893	11.639	0.000191156
CL3746.Contig1_All	0	3.1772	11.6335	2.88459e-05
Unigene25760_All	0	3.172	11.6312	0.000101482
Unigene27034_All	0	3.172	11.6312	0.000101456
Unigene25773_All	0	3.1652	11.6281	0.000357753
Unigene11129_All	0	3.155	11.6234	2.88353e-05
Unigene26143_All	0	3.1508	11.6215	0.000357564
Unigene29887_All	0	3.1487	11.6205	0.000191382
Unigene27157_All	0	3.1487	11.6205	0.000191251
CL259.Contig1_All	0	3.1469	11.6197	7.57373e-09
Unigene29652_All	0	3.1454	11.619	5.40416e-05
Unigene32087_All	0	3.1376	11.6154	0.000668001
Unigene24503_All	0	3.1376	11.6154	0.000667558
Unigene28911_All	0	3.1223	11.6084	0.000357942
Unigene24739_All	0	3.1223	11.6084	0.000667411
Unigene24215_All	0	3.1223	11.6084	0.000667226
CL2544.Contig1_All	0	3.1223	11.6084	0.000101403
Unigene33405_All	0	3.1223	11.6084	0.000357249
CL1217.Contig1_All	0	3.1223	11.6084	9.66087e-08
Unigene35140_All	0	3.1223	11.6084	0.000666601
Unigene24614_All	0	3.1223	11.6084	0.000356998
Unigene27263_All	0	3.1082	11.6019	0.00035769
Unigene32724_All	0	3.092	11.5943	0.000667743
Unigene33398_All	0	3.092	11.5943	0.000667595
Unigene33519_All	0	3.092	11.5943	0.000666123
CL3915.Contig1_All	0	3.0892	11.593	1.23123e-06
Unigene27723_All	0	3.0882	11.5926	5.39667e-05
Unigene27799_All	0	3.0834	11.5903	0.000191347
Unigene26633_All	0	3.077	11.5873	0.000667706
Unigene33309_All	0	3.077	11.5873	5.41392e-05
Unigene32690_All	0	3.077	11.5873	0.00066638
CL706.Contig2_All	0	3.0692	11.5836	2.88204e-05
Unigene28984_All	0	3.0668	11.5825	0.000357543
CL3191.Contig2_All	0	3.0668	11.5825	0.000356893
CL2186.Contig1_All	0	3.0622	11.5804	0.000667521
Unigene33556_All	0	3.0622	11.5804	0.000666748
Unigene26478_All	0	3.0622	11.5804	1.53542e-05
Unigene29600_All	0	3.0622	11.5804	0.000666306
Unigene24916_All	0	3.0588	11.5788	2.88968e-05
Unigene34465_All	0	3.0476	11.5735	0.000667005
Unigene24272_All	0	3.0455	11.5725	0.000190811
CL2338.Contig1_All	0	3.0403	11.57	3.45283e-07
Unigene25088_All	0	3.0388	11.5693	0.000101383
Unigene33014_All	0	3.0264	11.5634	0.000357501
Unigene25550_All	0	3.0235	11.562	1.539e-05
Unigene28331_All	0	3.0187	11.5597	0.000667263
Unigene28033_All	0	3.0132	11.5571	0.000356977
CL3504.Contig2_All	0	2.9871	11.5445	0.000357333
Unigene26167_All	0	2.9742	11.5383	0.000357396
CL3350.Contig2_All	0	2.9625	11.5326	0.000666233
Unigene34012_All	0	2.9488	11.5259	0.000667153
Unigene28313_All	0	2.9371	11.5202	0.000191263
Unigene25324_All	0	2.9352	11.5192	0.000667927
Unigene24191_All	0	2.9271	11.5153	0.000101336
Unigene24522_All	0	2.9271	11.5153	0.000101303
Unigene25971_All	0	2.9238	11.5136	0.000357186
Unigene28061_All	0	2.9115	11.5075	0.000357082
Unigene27222_All	0	2.9084	11.506	4.34411e-06
Unigene25470_All	0	2.9058	11.5047	0.000101323
Unigene33888_All	0	2.8992	11.5014	0.000357711
Unigene25273_All	0	2.8992	11.5014	0.000357459
Unigene27425_All	0	2.8952	11.4994	1.53816e-05
Unigene31563_All	0	2.8914	11.4976	0.000190847
CL2656.Contig2_All	0	2.8871	11.4954	0.000357165
Unigene27550_All	0	2.8821	11.4929	0.000667632
Unigene29827_All	0	2.8821	11.4929	0.000667337
Unigene27570_All	0	2.8821	11.4929	0.000666711
Unigene32490_All	0	2.865	11.4843	8.17854e-06
Unigene27792_All	0	2.8632	11.4834	0.000357375
Unigene14919_All	0	2.8555	11.4795	2.89138e-05
Unigene31357_All	0	2.8513	11.4774	0.000357669
CL2983.Contig2_All	0	2.8513	11.4774	0.000356956
Unigene33900_All	0	2.8435	11.4735	0.000667042
Unigene29816_All	0	2.8435	11.4735	0.000666969
Unigene29835_All	0	2.8435	11.4735	0.000101276
Unigene26376_All	0	2.8403	11.4718	5.41242e-05
CL1830.Contig1_All	0	2.8396	11.4715	0.000357963
Unigene32534_All	0	2.8384	11.4709	4.34223e-06
Unigene30261_All	0	2.828	11.4656	0.000357585
CL2715.Contig3_All	0	2.8233	11.4632	0.000101462
Unigene7364_All	0	2.8183	11.4606	0.000667816
Unigene27577_All	0	2.8183	11.4606	0.000666196
Unigene33855_All	0	2.8164	11.4596	0.0003579
CL3752.Contig2_All	0	2.8121	11.4574	5.41543e-05
Unigene28785_All	0	2.805	11.4538	0.000357207
Unigene24319_All	0	2.7936	11.4479	0.000667964
Unigene7395_All	0	2.7831	11.4425	0.000191335
Unigene29999_All	0	2.7831	11.4425	0.000190835
Unigene25680_All	0	2.7823	11.4421	0.000357984
Unigene31200_All	0	2.7823	11.4421	0.000357879
Unigene24048_All	0	2.7823	11.4421	0.000357438
Unigene32622_All	0	2.7814	11.4416	0.000667484
Unigene33789_All	0	2.7814	11.4416	0.000666637
Unigene25795_All	0	2.7693	11.4353	0.00066649
Unigene29650_All	0	2.7573	11.429	0.000667669
Unigene27182_All	0	2.7522	11.4264	0.000190966
Unigene34617_All	0	2.7411	11.4205	1.22874e-06
Unigene29834_All	0	2.7395	11.4197	5.41806e-05
Unigene26620_All	0	2.732	11.4157	0.000191418
CL60.Contig16_All	0	2.722	11.4105	0.000191096
CL4333.Contig2_All	0	2.722	11.4105	0.000191013
Unigene27059_All	0	2.722	11.4105	0.000190894
Unigene26239_All	0	2.7022	11.3999	0.000191311
Unigene30761_All	0	2.6827	11.3895	0.000190882
CL1324.Contig2_All	0	2.6642	11.3795	0.000357627
CL239.Contig1_All	0	2.6622	11.3784	5.40528e-05
Unigene31625_All	0	2.6539	11.3739	1.53518e-05
Unigene33134_All	0	2.6351	11.3636	0.000190787
CL1026.Contig2_All	0	2.6337	11.3629	0.000356935
CL3168.Contig1_All	0	2.6276	11.3595	0.000101429
Unigene33577_All	0	2.6237	11.3574	0.000357774
Unigene25301_All	0	2.6212	11.356	0.000667116
Unigene35023_All	0	2.6212	11.356	0.000666343
CL3044.Contig2_All	0	2.619	11.3548	0.000101316
CL888.Contig3_All	0	2.6176	11.354	1.53637e-05
Unigene13056_All	0	2.6155	11.3529	2.88374e-05
Unigene29044_All	0	2.6104	11.3501	0.000666821
CL3995.Contig2_All	0	2.6074	11.3484	0.000190942
CL2342.Contig2_All	0	2.6051	11.3471	5.39705e-05
Unigene33970_All	0	2.5892	11.3383	0.0006673
Unigene33648_All	0	2.5892	11.3383	0.000191168
CL3868.Contig2_All	0	2.5843	11.3356	0.000357061
Unigene24105_All	0	2.5787	11.3324	0.000666527
Unigene31320_All	0	2.5781	11.3321	2.88543e-05
Unigene5258_All	0	2.5755	11.3306	6.51972e-07
Unigene26258_All	0	2.5747	11.3302	0.000357312
CL937.Contig3_All	0	2.5727	11.3291	8.19198e-06
Unigene26734_All	0	2.5556	11.3194	0.000357019
Unigene33037_All	0	2.5351	11.3078	5.41091e-05
CL630.Contig4_All	0	2.5205	11.2995	2.88904e-05
Unigene26908_All	0	2.4978	11.2864	0.000667853
CL1218.Contig1_All	0	2.4978	11.2864	0.00066778
CL4097.Contig1_All	0	2.4881	11.2808	0.000667374
CL2776.Contig2_All	0	2.4713	11.2711	6.52832e-07
CL2809.Contig1_All	0	2.464	11.2668	6.98109e-14
Unigene27964_All	0	2.4592	11.264	0.00066789
CL4302.Contig1_All	0	2.4444	11.2553	2.31059e-06
CL4111.Contig1_All	0	2.4423	11.254	0.000101296
CL1963.Contig1_All	0	2.4311	11.2474	0.000666564
CL862.Contig5_All	0	2.4218	11.2419	0.000666785
Unigene32892_All	0	2.4127	11.2364	0.000668038
Unigene33386_All	0	2.3766	11.2147	0.000666932
Unigene25899_All	0	2.3417	11.1933	0.000667079
Unigene12641_All	0	2.3368	11.1903	0.000191323
Unigene26529_All	0	2.3149	11.1767	0.00019093
CL1795.Contig1_All	0	2.3078	11.1723	1.23052e-06
Unigene26300_All	0	2.3078	11.1723	0.000666453
CL512.Contig4_All	0	2.3078	11.1723	0.000666049
CL3949.Contig1_All	0	2.2794	11.1544	0.000191239
CL245.Contig2_All	0	2.2794	11.1544	0.000190871
Unigene24068_All	0	2.2587	11.1413	0.000667448
Unigene27282_All	0	2.2518	11.1369	0.000190954
CL4219.Contig3_All	0	2.2323	11.1243	1.53387e-05
Unigene27605_All	0	2.2271	11.121	0.00066627
Unigene14707_All	0	2.2193	11.1159	0.00066719
Unigene34100_All	0	2.2116	11.1109	4.34185e-06
CL2109.Contig1_All	0	2.1856	11.0938	0.00019118
Unigene25870_All	0	2.1231	11.052	0.000666895
CL3905.Contig2_All	0	2.1231	11.052	0.000357228
Unigene29910_All	0	2.1161	11.0472	0.000666013
CL2235.Contig2_All	0	2.0784	11.0213	0.00035748
Unigene33849_All	0	2.0747	11.0187	0.000666086
Unigene32558_All	0	2.0699	11.0153	0.000191192
CL1584.Contig2_All	0	2.068	11.014	0.000666858
Unigene31374_All	0	2.0659	11.0126	0.000356851
CL3493.Contig2_All	0	2.0554	11.0052	2.88649e-05
CL632.Contig2_All	0	2.0317	10.9885	5.39779e-05
CL2657.Contig2_All	0	1.9478	10.9276	0.000666674
CL2995.Contig1_All	0	1.8853	10.8806	0.00035727
Unigene28741_All	0	1.639	10.6786	0.000357795
CL2195.Contig3_All	0	1.6345	10.6746	8.18189e-06
CL3245.Contig4_All	0	1.6332	10.6735	0.000190799
CL2394.Contig3_All	0	1.5775	10.6234	2.89096e-05
CL3402.Contig1_All	0	1.5642	10.6112	0.000101309
CL4248.Contig2_All	0	1.5469	10.5952	5.41467e-05
Unigene23961_All	0	1.4373	10.4891	0.000190918
CL2064.Contig1_All	0	1.3968	10.4479	0.000101509
CL351.Contig3_All	0	1.3025	10.3471	5.39592e-05
CL2381.Contig3_All	0	0.97	9.92184	1.53601e-05
CL1182.Contig1_All	0	0.7287	9.50918	8.17385e-06
Unigene5759_All	0	0.5847	9.19155	1.53661e-05
CL817.Contig2_All	0	0.5687	9.15152	0.00066616
CL77.Contig2_All	0	0.5403	9.07762	9.662e-08
CL2663.Contig1_All	0	0.5071	8.98613	0.000666417
CL1300.Contig1_All	0.1742	27.0966	7.28122	1.5995e-88
Unigene34729_All	0.1828	17.0931	6.547	1.02174e-25
CL2102.Contig3_All	0.2115	19.7743	6.54683	1.02263e-25
Unigene6590_All	0.1654	14.0023	6.40356	3.78885e-23
CL2987.Contig1_All	2.1801	181.268	6.37759	0
Unigene34627_All	0.2004	15.9827	6.31748	9.90937e-22
CL1010.Contig2_All	0.1515	11.1823	6.20576	4.86491e-20
CL3280.Contig2_All	0.0768	4.9903	6.02188	1.62058e-17
CL3240.Contig1_All	0.6368	37.4057	5.87627	5.31276e-47
Unigene34884_All	0.2082	12.0912	5.85984	1.43427e-15
CL1130.Contig1_All	0.1449	8.2757	5.83575	2.7008e-15
Unigene3809_All	0.2751	15.6166	5.82698	2.82946e-45
Unigene34329_All	0.2123	11.9113	5.81008	5.09615e-15
Unigene2881_All	0.178	9.2844	5.70486	6.38264e-14
CL1583.Contig3_All	0.5365	27.4635	5.67779	6.60717e-27
Unigene27361_All	0.2314	11.618	5.64983	2.24338e-13
Unigene3280_All	0.4402	21.8813	5.6354	4.70046e-26
CL586.Contig2_All	0.1859	9.1515	5.62141	4.21323e-13
Unigene27625_All	0.2418	11.901	5.62112	4.21437e-13
Unigene24583_All	0.2508	12.3438	5.62111	4.21551e-13
Unigene1325_All	0.2012	9.3085	5.53185	2.74299e-12
Unigene27925_All	0.1728	7.8257	5.50104	5.14973e-12
Unigene34452_All	0.488	21.6157	5.46905	5.85841e-23
Unigene3461_All	0.5339	23.3861	5.45294	1.11636e-22
Unigene30960_All	0.2508	10.8626	5.43669	1.79824e-11
Unigene33566_All	0.1532	6.6348	5.43656	1.79786e-11
Unigene32447_All	0.1822	7.89	5.43643	1.79863e-11
Unigene24398_All	0.2019	8.5482	5.40391	3.35443e-11
Unigene31179_All	0.169	7.1548	5.40382	3.3558e-11
CL4313.Contig1_All	0.1107	4.6866	5.40381	3.35511e-11
CL3877.Contig2_All	0.2344	9.9234	5.40379	3.35305e-11
Unigene34346_All	0.252	10.6653	5.40336	3.35374e-11
Unigene31285_All	0.2683	11.3551	5.40335	3.35237e-11
Unigene33876_All	0.2656	10.4588	5.29932	2.16119e-10
Unigene34185_All	0.2192	8.6306	5.29914	2.1608e-10
Unigene24676_All	0.1919	7.5557	5.29914	2.16041e-10
Unigene35070_All	0.244	9.3668	5.2626	4.01344e-10
Unigene24849_All	0.2098	7.8482	5.22528	7.44351e-10
Unigene34802_All	0.5016	18.7626	5.22518	4.51191e-19
Unigene28177_All	0.2365	8.8464	5.22518	7.44475e-10
Unigene29901_All	0.2285	8.5465	5.22507	7.44598e-10
Unigene25960_All	0.1933	7.2293	5.22494	7.44722e-10
Unigene35191_All	0.2344	8.5387	5.18697	1.38307e-09
CL805.Contig3_All	0.3135	11.418	5.1867	1.60911e-18
Unigene18279_All	0.3181	11.4299	5.16719	3.03527e-18
Unigene34935_All	0.4366	14.8276	5.08583	3.76574e-17
Unigene33202_All	0.2019	6.7591	5.06512	8.88496e-09
Unigene9112_All	0.214	7.1614	5.06456	8.88622e-09
CL1533.Contig1_All	0.2979	9.8239	5.0434	1.32906e-16
Unigene34312_All	0.6198	20.3366	5.03613	1.4787e-24
Unigene10379_All	0.1473	4.7858	5.02193	1.63792e-08
Unigene34913_All	0.2508	8.1469	5.02164	1.6377e-08
Unigene29891_All	0.1828	5.9376	5.02154	1.63814e-08
Unigene26283_All	0.139	4.5144	5.02138	1.63748e-08
Unigene6886_All	0.3643	11.2971	4.95468	1.63066e-15
Unigene34680_All	0.3797	11.7745	4.95466	1.63005e-15
Unigene33786_All	0.2148	6.344	4.88433	1.01669e-07
Unigene5597_All	0.3893	11.4971	4.88424	1.04043e-14
Unigene14392_All	0.3994	11.7952	4.88422	1.04008e-14
Unigene34863_All	0.5676	16.3891	4.85172	3.00451e-21
Unigene31675_All	0.2592	7.4004	4.83547	1.87022e-07
Unigene27753_All	0.4836	13.5671	4.81015	6.62767e-14
Unigene24178_All	0.2568	7.0771	4.78444	3.43479e-07
Unigene34378_All	0.6684	17.9853	4.74996	1.2971e-19
Unigene29032_All	0.1519	4.037	4.73209	6.28471e-07
CL2492.Contig1_All	0.2543	6.5096	4.67797	1.42596e-12
Unigene34638_All	0.9894	25.3218	4.67768	1.46017e-24
Unigene27266_All	0.4132	10.575	4.67767	1.42631e-12
Unigene28002_All	0.2605	6.6669	4.67766	1.14832e-06
Unigene28378_All	0.1828	4.6781	4.67758	1.14821e-06
CL2217.Contig1_All	0.1847	4.7262	4.67742	1.14843e-06
Unigene28689_All	0.087	2.2259	4.67723	1.14809e-06
CL3113.Contig1_All	0.6673	16.8169	4.65543	4.04812e-30
Unigene18157_All	0.5691	14.285	4.64968	5.13294e-24
Unigene33243_All	0.263	6.473	4.6213	2.09439e-06
CL842.Contig2_All	0.2656	6.5368	4.62126	2.09381e-06
Unigene30332_All	0.2643	6.5047	4.62123	2.0942e-06
CL2524.Contig1_All	0.2386	5.8715	4.62106	2.09516e-06
CL3247.Contig2_All	0.1768	4.3507	4.62106	2.09458e-06
Unigene32102_All	0.1586	3.9028	4.62104	2.09497e-06
Unigene34609_All	0.2355	5.7946	4.62091	2.094e-06
CL2983.Contig3_All	0.178	4.3794	4.62078	2.09478e-06
Unigene8875_All	0.8425	20.3191	4.59202	6.30106e-23
Unigene34825_All	0.698	16.834	4.59201	6.30571e-23
Unigene34357_All	0.8458	20.1906	4.57722	1.17376e-22
Unigene1888_All	0.4257	10.057	4.56222	6.47321e-17
Unigene33008_All	0.2123	5.0153	4.56216	3.79416e-06
Unigene18395_All	0.6891	16.1101	4.54711	4.13754e-22
Unigene34394_All	0.4384	10.141	4.53181	2.9942e-11
Unigene34777_All	1.3384	30.8683	4.52754	6.02147e-38
Unigene32600_All	1.8502	42.6709	4.5275	6.03013e-38
Unigene24440_All	0.2228	5.0447	4.50095	6.891e-06
Unigene29203_All	0.2183	4.9425	4.50086	6.89043e-06
Unigene34455_All	0.5063	11.463	4.50085	5.46571e-11
Unigene29919_All	0.497	11.2517	4.50075	5.46463e-11
Unigene34598_All	0.8604	19.3398	4.49042	1.52132e-31
Unigene34637_All	0.6712	14.9765	4.47981	7.64205e-16
Unigene31752_All	0.4947	11.0377	4.47974	7.6391e-16
Unigene34292_All	0.526	11.6514	4.4693	1.00347e-10
Unigene34671_All	0.473	10.476	4.4691	1.00366e-10
Unigene18077_All	0.9297	20.264	4.44601	1.82731e-35
Unigene32436_All	0.2592	5.6141	4.43692	1.25169e-05
Unigene18224_All	0.2611	5.6549	4.43683	1.8321e-10
Unigene1467_All	0.4958	10.7377	4.43678	3.16837e-20
CL42.Contig3_All	0.1121	2.4277	4.43673	1.2514e-05
CL3938.Contig2_All	0.2082	4.5086	4.43664	1.25159e-05
Unigene28296_All	0.2157	4.6709	4.4366	1.2513e-05
Unigene29016_All	0.4609	9.9806	4.4366	1.83176e-10
CL1243.Contig2_All	0.2285	4.948	4.43658	1.25149e-05
Unigene26582_All	0.5502	11.735	4.41472	4.78333e-15
Unigene25457_All	0.3547	7.5078	4.40372	3.36884e-10
Unigene34126_All	0.3222	6.767	4.39249	8.85524e-15
Unigene32013_All	0.1982	4.098	4.36989	2.25498e-05
Unigene26687_All	0.2617	5.4109	4.36988	2.25515e-05
Unigene27528_All	0.2669	5.5181	4.3698	2.25481e-05
Unigene34538_All	0.2656	5.4909	4.36972	2.25531e-05
Unigene24449_All	0.7033	14.5389	4.36963	1.61878e-14
Unigene34553_All	0.4475	9.2502	4.36952	6.15786e-10
CL2002.Contig3_All	0.1369	2.8291	4.36915	2.25548e-05
Unigene34703_All	0.5446	11.0804	4.34667	2.95378e-14
CL2556.Contig2_All	0.4229	8.5342	4.33487	1.12009e-09
Unigene31464_All	0.3434	6.8743	4.32325	5.40043e-14
Unigene35074_All	0.7524	15.0595	4.32303	5.40208e-14
Unigene14716_All	1.0097	20.0784	4.31365	9.61289e-23
Unigene16743_All	1.1156	22.1465	4.31119	3.50591e-27
CL742.Contig5_All	0.1885	3.7118	4.29948	4.09703e-05
Unigene7969_All	0.2555	5.0311	4.29948	2.044e-09
Unigene14687_All	0.1664	3.2765	4.29943	4.09644e-05
Unigene32541_All	0.2643	5.2038	4.29932	4.09586e-05
Unigene31231_All	0.1912	3.7644	4.29927	4.09673e-05
CL2684.Contig2_All	0.1912	3.7644	4.29927	4.09615e-05
Unigene30734_All	0.5716	11.2534	4.29921	9.85874e-14
CL663.Contig2_All	0.0611	1.2022	4.29836	4.09556e-05
Unigene13725_All	1.4936	29.2593	4.29203	3.10684e-89
CL308.Contig1_All	2.4083	46.8882	4.28314	1.09707e-79
Unigene12874_All	0.9297	18.0741	4.28101	8.10818e-18
Unigene34814_All	1.3132	25.4746	4.2779	6.47455e-75
Unigene25793_All	0.4384	8.4149	4.26263	3.72857e-09
Unigene29770_All	0.488	9.3668	4.2626	3.72801e-09
CL4276.Contig3_All	0.4993	9.5836	4.26259	3.72913e-09
Unigene34690_All	0.6222	11.8406	4.25022	3.2712e-13
CL2401.Contig1_All	0.2617	4.8956	4.2255	7.38855e-05
CL1689.Contig2_All	0.4668	8.7315	4.22535	6.766e-09
Unigene34417_All	0.5286	9.8872	4.22531	6.76502e-09
Unigene31104_All	0.5947	11.1231	4.22525	5.9531e-13
Unigene34762_All	0.7703	14.407	4.22521	5.95467e-13
CL3130.Contig1_All	0.1892	3.5386	4.22519	7.38955e-05
Unigene27453_All	0.258	4.8253	4.22518	7.38804e-05
Unigene26474_All	0.2285	4.2733	4.22508	7.39005e-05
Unigene32007_All	0.1774	3.3174	4.22498	7.38905e-05
CL2845.Contig2_All	1.0521	19.419	4.20613	9.20959e-17
Unigene34248_All	0.674	12.385	4.1997	1.07907e-12
CL1817.Contig2_All	0.2531	4.6101	4.18702	1.21929e-08
Unigene1891_All	0.4348	7.919	4.18689	1.21946e-08
CL2640.Contig2_All	0.3607	6.5682	4.18663	1.21963e-08
Unigene18541_All	0.645	11.6823	4.17888	2.41655e-20
Unigene34953_All	0.6198	11.1851	4.17363	1.95987e-12
Unigene34164_All	0.7003	12.6377	4.17362	1.96035e-12
Unigene5389_All	0.5617	10.0904	4.16704	3.12169e-16
Unigene33650_All	0.3757	6.6579	4.14741	2.189e-08
Unigene34902_All	0.4668	8.272	4.14736	2.18843e-08
Unigene30068_All	0.2228	3.948	4.1473	0.000132744
Unigene34618_All	0.5736	10.164	4.14728	3.56324e-12
Unigene33300_All	0.2183	3.8681	4.14724	0.000132761
CL3281.Contig2_All	0.258	4.5714	4.14719	0.000132752
Unigene31967_All	0.4836	8.5687	4.14719	2.18871e-08
Unigene26446_All	0.3619	6.4122	4.14716	2.18814e-08
Unigene33620_All	0.3038	5.3826	4.14711	2.18785e-08
Unigene31956_All	0.2683	4.7533	4.14701	0.000132735
CL3576.Contig1_All	1.4722	25.9052	4.1372	3.22058e-31
Unigene7484_All	0.4506	7.8361	4.12022	6.52364e-12
Unigene28903_All	0.7095	12.3384	4.12021	6.52216e-12
CL2296.Contig3_All	0.4148	7.2132	4.12015	6.52067e-12
Unigene3267_All	0.8072	13.9848	4.11479	2.78732e-19
Unigene34433_All	0.3693	6.3621	4.10664	3.93337e-08
Unigene34237_All	0.9985	17.2014	4.10662	1.91227e-15
Unigene34167_All	0.4947	8.5218	4.10653	3.93435e-08
Unigene35132_All	0.4772	8.2201	4.10649	3.93386e-08
Unigene34826_All	1.2367	21.1827	4.09832	5.07825e-19
Unigene34879_All	0.8139	13.8204	4.0858	3.46644e-15
CL3284.Contig1_All	1.2255	20.7489	4.08159	9.30367e-19
Unigene25774_All	0.2165	3.6238	4.06506	0.000238045
Unigene32567_All	0.2344	3.9232	4.06499	0.000238074
Unigene33536_All	0.2344	3.9232	4.06499	0.00023806
Unigene33273_All	0.4814	8.0566	4.06486	7.08568e-08
Unigene16912_All	0.9543	15.9705	4.06482	6.3024e-15
Unigene34510_All	0.5736	9.5993	4.06481	2.14215e-11
Unigene35032_All	0.5087	8.5126	4.06471	7.08484e-08
Unigene35174_All	0.4947	8.2783	4.06471	7.08399e-08
CL3213.Contig1_All	0.3719	6.223	4.06462	7.08315e-08
Unigene5438_All	1.5895	26.3587	4.05163	4.25078e-47
Unigene24779_All	0.4962	8.1409	4.03619	3.86252e-11
Unigene18676_All	0.1791	2.9096	4.02198	1.2725e-07
Unigene25914_All	0.4668	7.5826	4.02182	1.27264e-07
CL2258.Contig2_All	0.3318	5.3895	4.02177	1.27279e-07
Unigene31070_All	0.5252	8.4443	4.00704	6.97537e-11
Unigene34684_All	0.8732	13.968	3.99967	3.72802e-14
CL3958.Contig2_All	0.1318	2.0764	3.97766	0.000424466
Unigene29586_All	0.1982	3.1223	3.97758	0.000424417
CL3658.Contig2_All	0.1982	3.1223	3.97758	0.000424343
Unigene26821_All	0.2375	3.7412	3.9775	0.000424441
Unigene26271_All	0.3308	5.2102	3.97731	2.3109e-07
CL2067.Contig1_All	0.7847	12.3592	3.9773	7.67511e-24
Unigene32033_All	0.5235	8.2452	3.97729	2.31115e-07
CL2319.Contig3_All	0.244	3.8428	3.9772	0.00042449
CL898.Contig3_All	0.3595	5.6617	3.97717	2.31167e-07
Unigene18114_All	0.3656	5.7577	3.97715	2.31141e-07
Unigene1441_All	0.2247	3.5386	3.97711	0.000424368
Unigene24482_All	0.2355	3.7085	3.97704	0.000424392
Unigene34753_All	0.9985	15.4812	3.95461	1.2296e-13
CL546.Contig2_All	0.4902	7.5597	3.94689	2.25519e-10
CL4042.Contig2_All	0.627	9.6693	3.94687	2.25559e-10
Unigene34623_All	1.5479	23.6187	3.93155	1.01974e-19
Unigene35001_All	0.9939	15.1653	3.93153	2.20774e-13
CL632.Contig4_All	0.6259	9.5066	3.92493	8.72089e-23
Unigene5340_All	0.7361	11.0505	3.90807	3.97955e-13
Unigene34195_All	1.027	15.3338	3.90021	3.3886e-19
Unigene34719_All	1.0504	15.6823	3.90013	3.38675e-19
CL1134.Contig1_All	0.151	2.2302	3.88455	0.000754194
Unigene26204_All	0.2294	3.388	3.8845	0.000754153
CL3748.Contig2_All	0.1982	2.9271	3.88444	0.000754071
Unigene30103_All	0.8392	12.3919	3.88424	7.14921e-13
Unigene12836_All	2.0594	30.4096	3.88423	2.09667e-34
CL2570.Contig1_All	0.2183	3.2234	3.8842	0.000754112
Unigene10673_All	0.6344	9.2107	3.85985	1.28394e-12
CL1062.Contig1_All	1.6926	24.5161	3.85642	1.77514e-21
Unigene32243_All	0.7221	10.4261	3.85186	1.30013e-09
Unigene30470_All	0.6174	8.9139	3.85178	1.29992e-09
Unigene3879_All	0.7777	11.2281	3.85176	1.30033e-09
CL1281.Contig2_All	1.2395	17.8454	3.84772	2.72722e-24
Unigene26130_All	0.4569	6.5224	3.83545	1.31674e-06
Unigene27151_All	0.4924	7.0287	3.83536	1.31687e-06
Unigene34847_All	0.4132	5.8976	3.83522	1.31699e-06
Unigene11952_All	0.7976	11.3067	3.82537	4.06298e-15
Unigene34585_All	0.7929	11.1881	3.81868	2.3559e-09
CL463.Contig1_All	0.258	3.6402	3.81857	2.35553e-09
Unigene34591_All	0.7524	10.6157	3.81856	2.35626e-09
Unigene34977_All	0.9848	13.8149	3.81025	4.12669e-12
CL1466.Contig1_All	0.836	11.7266	3.81014	4.12573e-12
Unigene35071_All	1.2717	17.7763	3.80512	7.3159e-15
CL2415.Contig3_All	1.4189	19.788	3.80178	1.20777e-17
Unigene29696_All	0.3693	5.0897	3.78472	2.3287e-06
Unigene34720_All	1.0698	14.744	3.78471	1.31047e-14
Unigene28407_All	0.6768	9.3276	3.7847	4.22378e-09
CL305.Contig1_All	1.2838	17.6928	3.78467	2.18518e-17
Unigene33050_All	1.0521	14.4995	3.78466	7.38425e-12
CL722.Contig2_All	0.4589	6.3242	3.78463	2.32891e-06
Unigene34632_All	1.3216	18.2132	3.78463	1.31004e-14
Unigene12288_All	2.2945	31.2448	3.76736	8.27784e-34
Unigene34278_All	0.8669	11.7763	3.76388	2.35209e-14
Unigene3429_All	1.5037	20.3009	3.75496	1.15739e-19
Unigene15097_All	0.9894	13.3102	3.74983	7.1136e-17
Unigene30886_All	0.5286	7.0251	3.73227	4.13575e-06
Unigene24241_All	0.9543	12.6825	3.73225	2.38261e-11
Unigene34349_All	1.0369	13.78	3.73223	2.38211e-11
Unigene28869_All	0.3811	5.064	3.73204	4.13539e-06
Unigene34783_All	1.9189	25.3115	3.72144	4.441e-27
Unigene30318_All	0.7968	10.4588	3.71436	1.33337e-08
Unigene24560_All	0.6394	8.3919	3.71421	1.33319e-08
Unigene12877_All	1.2416	16.2378	3.70908	6.81806e-19
Unigene34830_All	0.9062	11.82	3.70526	4.24648e-11
Unigene34668_All	1.076	14.0052	3.70221	5.52348e-24
CL1621.Contig2_All	1.045	13.5782	3.69972	1.33388e-13
CL2988.Contig1_All	0.1477	1.8905	3.67803	7.31236e-06
CL727.Contig2_All	0.6368	8.1498	3.67785	2.35408e-08
Unigene30234_All	0.4648	5.9485	3.67784	7.31296e-06
Unigene34302_All	0.6883	8.8088	3.67784	2.35531e-08
Unigene31061_All	0.7025	8.9905	3.67783	7.56128e-11
CL1577.Contig1_All	0.4872	6.2351	3.67783	2.35469e-08
Unigene29632_All	0.4924	6.3016	3.67782	7.31175e-06
Unigene34841_All	0.9948	12.731	3.6778	2.40521e-13
CL2856.Contig2_All	0.5321	6.8094	3.67776	2.35439e-08
Unigene29245_All	0.349	4.4662	3.67775	7.31417e-06
Unigene3456_All	1.0295	13.1746	3.67774	6.45069e-21
Unigene1787_All	0.3356	4.2947	3.67774	2.355e-08
Unigene35090_All	0.8139	10.4154	3.67772	7.55981e-11
CL240.Contig3_All	1.3651	17.4689	3.67771	4.92641e-26
Unigene24642_All	0.3619	4.631	3.67766	7.31357e-06
Unigene27127_All	1.1722	14.8562	3.66377	1.15738e-20
Unigene34662_All	1.1764	14.862	3.65918	1.34556e-15
Unigene6896_All	1.0238	12.9337	3.65913	1.34505e-15
Unigene34567_All	0.9985	12.5816	3.65541	4.28717e-13
Unigene32321_All	0.7286	9.1453	3.64983	1.34155e-10
Unigene35030_All	0.9139	11.4704	3.64974	1.3418e-10
Unigene34271_All	0.9337	11.7186	3.6497	1.34231e-10
Unigene3527_All	0.7959	9.9889	3.64967	1.34205e-10
CL182.Contig2_All	0.6127	7.6401	3.64034	4.1571e-08
Unigene34880_All	0.6081	7.5826	3.64031	4.15762e-08
Unigene26992_All	0.6576	8.1991	3.64018	4.15658e-08
Unigene30417_All	0.6481	8.0383	3.6326	7.61513e-13
Unigene14171_All	2.8923	35.7924	3.62936	8.71471e-35
CL1610.Contig4_All	0.0779	0.9588	3.62153	1.29044e-05
Unigene27968_All	0.8491	10.4485	3.62122	2.37666e-10
Unigene30040_All	0.9543	11.743	3.62121	2.37496e-10
CL4199.Contig2_All	0.7988	9.8294	3.6212	2.37538e-10
CL2650.Contig1_All	1.2348	15.1942	3.62117	4.31406e-15
Unigene24866_All	0.8139	10.0148	3.62114	2.37623e-10
CL4041.Contig2_All	0.418	5.1433	3.62112	1.29024e-05
Unigene25693_All	0.5016	6.1719	3.62111	1.29054e-05
Unigene29588_All	0.4475	5.5061	3.62107	1.29034e-05
CL2161.Contig1_All	0.442	5.4384	3.62106	2.37581e-10
Unigene34625_All	1.3432	16.4336	3.6129	2.30414e-17
CL235.Contig2_All	0.6966	8.5035	3.60965	1.35205e-12
CL3560.Contig2_All	1.3805	16.7869	3.60407	2.98404e-41
Unigene34906_All	0.742	9.0087	3.60183	7.35151e-08
Unigene35152_All	0.6712	8.149	3.60181	7.35239e-08
CL993.Contig2_All	0.6913	8.336	3.59197	4.21302e-10
Unigene34119_All	0.5435	6.5278	3.58624	2.38724e-12
CL2624.Contig3_All	1.1773	14.1388	3.58611	2.38781e-12
Unigene27340_All	1.3396	15.9895	3.57725	3.93522e-19
CL2906.Contig1_All	1.1747	13.9924	3.57428	1.04436e-23
Unigene29645_All	1.027	12.1322	3.56233	7.44773e-10
Unigene35146_All	0.7666	9.056	3.56233	1.29444e-07
CL614.Contig2_All	0.3693	4.3626	3.56232	1.29503e-07
Unigene3666_All	0.4372	5.1644	3.56224	1.29488e-07
Unigene32686_All	0.5521	6.5216	3.56222	1.29518e-07
Unigene31583_All	0.5087	6.0089	3.56221	2.26068e-05
Unigene14823_All	0.5819	6.8735	3.5622	1.29474e-07
Unigene23952_All	0.6576	7.7676	3.56219	1.29459e-07
Unigene34982_All	0.7872	9.1047	3.53181	1.31444e-09
CL259.Contig2_All	0.5559	6.384	3.52156	2.30823e-07
CL414.Contig2_All	0.7003	8.0422	3.52155	2.30848e-07
Unigene31601_All	0.3797	4.2986	3.50093	3.98993e-05
Unigene33248_All	0.7541	8.5371	3.50092	2.34845e-09
Unigene5191_All	1.4874	16.8387	3.50092	7.25122e-18
Unigene34400_All	1.073	12.1473	3.50091	2.34918e-09
Unigene25633_All	0.5111	5.7858	3.50084	3.9905e-05
Unigene27078_All	0.5111	5.7858	3.50084	3.98964e-05
Unigene5146_All	0.9804	11.0982	3.50081	2.34881e-09
CL985.Contig3_All	0.5975	6.7635	3.50076	2.34809e-09
CL1677.Contig1_All	0.1933	2.1878	3.50057	3.99021e-05
Unigene34197_All	1.4283	15.9939	3.48515	1.29046e-17
Unigene30888_All	0.7929	8.8464	3.47988	4.05366e-07
CL242.Contig2_All	0.6825	7.6146	3.47987	4.0528e-07
Unigene32710_All	0.6104	6.8101	3.47985	4.05451e-07
CL3187.Contig1_All	0.4137	4.6155	3.47983	4.05494e-07
Unigene34647_All	0.6913	7.7123	3.47978	4.05323e-07
Unigene29098_All	0.5819	6.4916	3.47973	4.05409e-07
Unigene6767_All	0.9228	10.2523	3.47379	2.38044e-15
Unigene9338_All	0.9377	10.3849	3.46922	4.14775e-09
Unigene25969_All	0.9804	10.857	3.46911	4.14837e-09
Unigene24438_All	0.8264	9.1515	3.4691	4.14899e-09
Unigene30160_All	1.114	12.2826	3.46279	4.17473e-11
Unigene3680_All	0.7883	8.6912	3.46274	4.17642e-11
CL1410.Contig3_All	0.4689	5.1694	3.46264	4.17557e-11
CL2378.Contig2_All	0.7437	8.1753	3.45848	4.22034e-13
Unigene26024_All	1.0206	11.2185	3.45839	4.21919e-13
Unigene30101_All	1.7235	18.9047	3.45533	4.24979e-15
Unigene33331_All	0.4212	4.5614	3.4369	6.98914e-05
Unigene31184_All	0.4296	4.6523	3.43688	6.98771e-05
CL2221.Contig2_All	0.7071	7.6572	3.43683	7.28541e-09
Unigene26536_All	0.8295	8.9825	3.4368	7.28645e-09
Unigene30505_All	0.3797	4.1117	3.4368	6.98723e-05
Unigene25897_All	0.6127	6.6348	3.4368	7.09761e-07
Unigene33471_All	0.6854	7.422	3.43679	7.09618e-07
Unigene24011_All	2.4963	27.0307	3.43674	6.51779e-21
Unigene18597_All	0.5235	5.6686	3.43673	7.0969e-07
Unigene3254_All	0.4039	4.3735	3.43672	6.98819e-05
CL158.Contig1_All	0.5016	5.4313	3.43669	6.98866e-05
Unigene24212_All	0.516	5.5872	3.43668	6.98962e-05
Unigene27997_All	0.521	5.6412	3.43665	6.99009e-05
Unigene34702_All	1.8412	19.6779	3.41786	1.32286e-14
Unigene30665_All	1.0614	11.2844	3.41029	1.28942e-10
CL1222.Contig3_All	1.7208	18.2104	3.40361	3.14422e-24
Unigene34831_All	1.8356	19.4245	3.40355	2.28982e-16
Unigene34754_All	0.8078	8.5482	3.40355	1.2711e-08
Unigene26396_All	1.0625	11.2432	3.40352	1.27092e-08
Unigene6614_All	1.4406	15.1942	3.39878	2.33257e-14
Unigene3780_All	1.3708	14.3942	3.3924	2.2842e-12
Unigene9667_All	1.2162	12.7708	3.3924	3.92332e-18
Unigene34542_All	1.1392	11.9614	3.39229	2.28365e-12
CL4211.Contig2_All	0.6151	6.4582	3.39224	1.2383e-06
CL199.Contig6_All	0.8	8.3477	3.38331	2.25562e-10
CL3196.Contig1_All	1.3389	13.8987	3.37583	1.09122e-21
CL479.Contig4_All	0.0499	0.516	3.37026	0.000121573
Unigene28575_All	0.8327	8.6073	3.36969	2.21039e-08
Unigene14375_All	0.8559	8.8464	3.36958	2.21068e-08
CL727.Contig3_All	0.5087	5.2578	3.36957	0.000121557
Unigene32453_All	0.8864	9.1615	3.36955	4.01916e-12
Unigene34273_All	0.4772	4.9321	3.36954	0.000121565
Unigene25744_All	0.4858	5.0209	3.36951	0.000121549
Unigene34426_All	1.9807	20.3648	3.362	1.22161e-17
Unigene34921_All	1.685	17.2979	3.35978	7.14891e-14
Unigene7323_All	0.6931	7.0953	3.35573	3.94769e-10
CL351.Contig4_All	0.2368	2.4091	3.34675	2.15761e-06
Unigene34442_All	0.8839	8.9914	3.34659	7.03563e-12
Unigene26036_All	0.6549	6.6617	3.34654	2.15741e-06
Unigene26364_All	0.6445	6.5555	3.34645	2.15721e-06
Unigene35016_All	0.9501	9.5869	3.33491	3.84345e-08
Unigene34746_All	0.9715	9.8028	3.33491	3.84393e-08
Unigene16608_All	0.9377	9.3849	3.32314	1.24297e-11
CL586.Contig5_All	1.4127	14.1388	3.32313	1.2427e-11
Unigene34860_All	0.4262	4.1959	3.29938	0.000211629
Unigene35173_All	0.4493	4.4232	3.29934	0.000211668
Unigene34211_All	0.5286	5.2038	3.29932	0.000211681
Unigene32803_All	0.7189	7.0771	3.2993	3.73579e-06
CL1482.Contig1_All	0.6854	6.7473	3.29929	3.73546e-06
CL2997.Contig1_All	0.7437	7.3212	3.29929	6.69221e-08
Unigene24844_All	0.5365	5.2814	3.29927	0.000211616
Unigene25534_All	0.6294	6.1959	3.29926	3.73644e-06
Unigene27458_All	0.5235	5.1533	3.29924	0.000211642
Unigene3361_All	1.1503	11.3234	3.29923	6.92347e-15
CL137.Contig2_All	0.7489	7.372	3.29921	3.73612e-06
CL1973.Contig2_All	0.7552	7.434	3.29921	1.2144e-09
CL1008.Contig1_All	0.2853	2.8084	3.2992	0.000211655
CL1955.Contig1_All	0.6657	6.5529	3.29919	3.73514e-06
CL1880.Contig2_All	0.4164	4.0987	3.29912	0.000211603
CL717.Contig3_All	0.4858	4.7818	3.29912	3.73481e-06
Unigene1397_All	1.5461	15.0294	3.28108	1.20695e-14
Unigene34428_All	0.7003	6.7784	3.2749	3.78742e-11
CL1615.Contig2_All	0.9839	9.4921	3.27014	2.1196e-09
Unigene26915_All	0.8048	7.7637	3.27004	2.11927e-09
CL3036.Contig1_All	0.5845	5.6099	3.2627	1.17409e-07
Unigene32270_All	0.8078	7.753	3.26268	1.17396e-07
CL1406.Contig3_All	0.4594	4.4091	3.26266	2.11607e-14
Unigene34995_All	0.946	9.0792	3.26265	1.17423e-07
Unigene33639_All	0.6536	6.2729	3.26265	1.17382e-07
Unigene34529_All	1.0856	10.3307	3.25037	6.59253e-11
CL1713.Contig1_All	1.1807	11.2356	3.25036	6.59124e-11
Unigene5251_All	1.5584	14.727	3.24033	1.9518e-17
Unigene8800_All	1.4088	13.2381	3.23216	5.78995e-19
Unigene33737_All	0.3744	3.5017	3.2254	0.000365086
Unigene24806_All	0.41	3.8346	3.22538	0.00036515
Unigene29038_All	0.4279	4.0019	3.22534	0.000365129
Unigene24885_All	0.4924	4.605	3.2253	0.000365108
CL1809.Contig2_All	0.4456	4.1673	3.22529	0.000365065
Unigene27495_All	1.3708	12.8198	3.22528	1.14804e-10
Unigene30106_All	1.3536	12.6589	3.22528	1.14825e-10
Unigene34989_All	0.9985	9.3379	3.22526	2.03611e-07
CL1787.Contig2_All	2.0157	18.8503	3.22523	1.70692e-20
Unigene4247_All	1.1328	10.5934	3.2252	3.41512e-17
Unigene33685_All	0.4438	4.1502	3.2252	0.000365172
CL3784.Contig1_All	1.0967	10.2558	3.2252	1.14782e-10
Unigene31777_All	0.8876	8.3003	3.22518	2.03656e-07
CL212.Contig2_All	0.6576	6.1493	3.22514	2.03634e-07
CL3724.Contig1_All	1.7701	16.4865	3.21938	5.05645e-22
CL1707.Contig3_All	0.9843	9.1515	3.21684	2.00302e-15
Unigene31323_All	0.8782	8.126	3.20992	6.42052e-09
Unigene32351_All	2.5026	23.0679	3.20439	1.80232e-18
CL1064.Contig3_All	4.2125	38.8136	3.20381	2.02765e-41
Unigene24574_All	0.6913	6.3513	3.19967	1.12411e-05
Unigene27422_All	1.4379	13.2106	3.19966	1.98663e-10
Unigene30540_All	0.5696	5.2331	3.19964	1.12402e-05
Unigene14361_All	1.5037	13.7454	3.19236	6.25459e-12
Unigene31094_All	1.1578	10.5831	3.1923	6.25316e-12
Unigene33090_All	0.6847	6.2346	3.18675	3.51016e-07
Unigene14411_All	1.7825	16.2306	3.18674	1.94067e-13
Unigene34387_All	1.0126	9.2202	3.18673	3.50978e-07
Unigene18577_All	1.0531	9.5375	3.17897	1.10534e-08
Unigene30409_All	0.827	7.4896	3.17893	1.10549e-08
Unigene11139_All	1.1938	10.7724	3.17371	3.46318e-10
CL2561.Contig2_All	1.0174	9.1802	3.17364	3.46257e-10
Unigene27293_All	1.3826	12.385	3.16314	3.21523e-16
CL666.Contig1_All	0.1581	1.4009	3.14744	0.000628434
Unigene28483_All	0.7286	6.4555	3.14733	1.92822e-05
Unigene1482_All	0.6782	6.0089	3.14732	6.06434e-07
Unigene32492_All	0.7929	7.0251	3.14731	1.92808e-05
CL2449.Contig1_All	0.455	4.0313	3.14731	0.000628609
Unigene28395_All	0.4709	4.1721	3.14728	0.000628504
Unigene16216_All	0.8082	7.1605	3.14728	1.87605e-11
Unigene34199_All	0.6768	5.9963	3.14727	1.92837e-05
Unigene3271_All	1.1982	10.6157	3.14726	1.89549e-08
Unigene34869_All	1.997	17.6928	3.14726	5.84732e-13
Unigene12582_All	1.0212	9.0475	3.14725	1.89574e-08
Unigene24443_All	0.4366	3.8681	3.14724	0.000628399
CL3524.Contig1_All	0.7336	6.4994	3.14724	6.06311e-07
Unigene17830_All	10.2813	91.0881	3.14724	1.74338e-70
Unigene27979_All	1.3945	12.3545	3.14722	6.00339e-10
Unigene30051_All	1.8234	16.1543	3.14722	1.87645e-11
Unigene25863_All	0.4331	3.837	3.14721	0.000628574
Unigene31422_All	0.9337	8.272	3.14721	6.06372e-07
Unigene32323_All	1.5189	13.4565	3.1472	6.00237e-10
CL2656.Contig1_All	0.4009	3.5517	3.1472	0.000628539
CL1032.Contig1_All	1.2962	11.4833	3.14718	1.896e-08
Unigene26005_All	1.0573	9.3668	3.14717	6.06496e-07
CL1454.Contig5_All	0.5559	4.9248	3.14717	1.89625e-08
Unigene31589_All	0.3706	3.2832	3.14717	0.000628295
Unigene5281_All	0.8195	7.26	3.14715	1.8965e-08
CL1805.Contig1_All	0.217	1.9224	3.14714	0.000628644
Unigene29636_All	0.4751	4.2089	3.14714	0.00062833
CL1417.Contig1_All	0.3771	3.3406	3.14709	0.000628364
CL76.Contig3_All	0.2599	2.3022	3.14698	0.000628469
Unigene34326_All	2.1761	19.0416	3.12934	3.19219e-14
CL1331.Contig4_All	1.3355	11.6674	3.12703	1.00784e-12
Unigene34834_All	3.7272	32.532	3.1257	3.92139e-23
Unigene34858_All	1.8322	15.9751	3.12418	3.24252e-11
Unigene31837_All	1.6061	14.0037	3.12417	3.24319e-11
Unigene26032_All	2.5456	22.0971	3.11778	5.10669e-17
Unigene24486_All	1.1233	9.7311	3.11486	3.27826e-08
Unigene35058_All	1.1233	9.7311	3.11486	3.27743e-08
Unigene34147_All	1.0959	9.4937	3.11485	3.27868e-08
Unigene34435_All	2.0819	18.0344	3.11478	1.71459e-15
Unigene33193_All	0.8697	7.5337	3.11477	3.27701e-08
CL602.Contig1_All	1.2962	11.2281	3.11475	3.27784e-08
Unigene31468_All	0.7814	6.731	3.10669	1.0421e-06
Unigene8897_All	0.7648	6.5878	3.10664	1.042e-06
Unigene25249_All	1.0521	9.0622	3.10659	1.0419e-06
Unigene7175_All	1.8278	15.7436	3.10659	1.7601e-12
Unigene24524_All	0.8018	6.9061	3.10656	1.04179e-06
Unigene34101_All	1.3384	11.4815	3.10073	5.56438e-11
Unigene29474_All	1.4351	12.311	3.10072	5.56657e-11
Unigene34626_All	1.3928	11.9476	3.10066	5.56548e-11
Unigene25505_All	0.7833	6.683	3.09286	1.78904e-09
Unigene26800_All	0.5991	5.1113	3.09282	3.31267e-05
Unigene27988_All	0.6294	5.3698	3.09282	3.31363e-05
Unigene24352_All	1.2889	10.9963	3.09281	1.78847e-09
CL201.Contig2_All	0.2696	2.3001	3.0928	3.31387e-05
Unigene24312_All	0.6174	5.2673	3.09279	3.31339e-05
Unigene30108_All	1.2941	11.0403	3.09276	1.78875e-09
CL383.Contig2_All	1.4379	12.267	3.09275	1.78932e-09
Unigene30356_All	0.774	6.6031	3.09274	3.31291e-05
CL4158.Contig1_All	0.4947	4.2203	3.09272	3.31315e-05
Unigene32869_All	0.4557	3.8874	3.09265	3.31243e-05
CL2987.Contig2_All	35.8345	304.808	3.08848	0
CL2165.Contig3_All	1.9195	16.3186	3.08771	1.56605e-16
Unigene34940_All	1.1773	9.9667	3.08163	5.63094e-08
Unigene34320_All	1.6339	13.6717	3.0648	5.22297e-12
Unigene32002_All	1.3151	11.0041	3.0648	3.07984e-09
Unigene18158_All	1.4315	11.9779	3.06478	3.08031e-09
Unigene16327_All	1.306	10.8361	3.05262	1.6672e-10
Unigene16319_All	3.672	30.4393	3.0513	4.09404e-27
CL1090.Contig3_All	1.9787	16.3943	3.05057	2.45346e-17
Unigene10788_All	0.7468	6.1753	3.04772	9.66957e-08
Unigene32209_All	1.0656	8.8114	3.04771	9.66844e-08
Unigene30607_All	0.7489	6.1925	3.04768	9.6673e-08
Unigene34882_All	1.6464	13.5735	3.04341	8.98549e-12
Unigene31393_All	1.2889	10.5734	3.03623	5.26752e-09
CL1531.Contig2_All	1.3593	11.1509	3.03622	5.26829e-09
CL1255.Contig1_All	0.7777	6.3796	3.03618	5.64048e-05
Unigene30889_All	1.3314	10.9215	3.03616	5.26906e-09
Unigene24631_All	0.6319	5.1834	3.03613	5.64087e-05
Unigene27612_All	0.6222	5.1037	3.03609	5.64126e-05
Unigene5657_All	4.0381	32.9695	3.02938	8.88855e-24
Unigene24387_All	1.6554	13.5024	3.02796	2.8538e-10
Unigene32290_All	1.073	8.7144	3.02175	3.06427e-06
Unigene34556_All	0.9715	7.89	3.02174	3.06399e-06
Unigene34909_All	1.0369	8.4211	3.02173	3.06482e-06
Unigene9666_All	1.9143	15.5467	3.02172	7.39954e-17
CL576.Contig3_All	2.2945	18.6339	3.02168	7.39635e-17
Unigene24726_All	0.9297	7.55	3.02164	3.06454e-06
CL305.Contig2_All	4.4521	36.0349	3.01684	7.8767e-25
Unigene34182_All	1.3087	10.5642	3.01298	1.65797e-07
Unigene34852_All	2.1228	17.1356	3.01296	4.52836e-14
CL1289.Contig3_All	1.3755	11.1032	3.01295	4.52976e-14
Unigene13002_All	1.029	8.3062	3.01295	1.65834e-07
Unigene24804_All	1.3216	10.6677	3.01289	1.65815e-07
CL2002.Contig2_All	0.7872	6.3281	3.00697	9.08318e-09
Unigene26077_All	1.4136	11.3314	3.00288	4.88982e-10
Unigene34991_All	1.7394	13.9423	3.00281	4.88898e-10
Unigene26187_All	1.9787	15.8262	2.99969	2.64082e-11
Unigene27573_All	2.0541	16.4291	2.99968	2.64191e-11
Unigene1520_All	1.2151	9.7186	2.99967	2.64136e-11
Unigene34970_All	0.6496	5.116	2.97739	9.63345e-05
CL4256.Contig2_All	1.0484	8.2567	2.97738	8.34579e-10
Unigene30162_All	1.5047	11.8501	2.97735	1.54709e-08
Unigene14908_All	1.2588	9.9135	2.97735	1.54667e-08
Unigene7130_All	0.5123	4.0345	2.97733	5.19571e-06
Unigene27407_All	0.6419	5.0551	2.97732	9.63473e-05
Unigene35137_All	0.5392	4.2463	2.97731	9.63536e-05
Unigene34905_All	0.8732	6.8766	2.97731	5.1966e-06
Unigene30789_All	0.7033	5.5386	2.97731	9.63409e-05
Unigene24633_All	1.348	10.6157	2.97731	1.54688e-08
CL3546.Contig1_All	2.5347	19.9611	2.9773	7.24027e-15
Unigene6598_All	2.2382	17.6261	2.9773	7.23776e-15
Unigene34109_All	0.5724	4.5077	2.9773	2.8317e-07
Unigene31799_All	2.094	16.4904	2.97729	4.55127e-11
CL172.Contig2_All	2.2043	17.359	2.97729	2.00363e-17
CL277.Contig2_All	1.4978	11.7952	2.97728	1.5473e-08
Unigene33022_All	0.7489	5.8976	2.97728	5.19527e-06
Unigene32665_All	0.8048	6.3377	2.97726	5.19616e-06
CL1725.Contig5_All	0.7003	5.5146	2.97721	2.83139e-07
Unigene9128_All	2.9487	23.0145	2.96439	1.8103e-18
Unigene7416_All	1.3506	10.5339	2.96337	3.44807e-17
CL1199.Contig3_All	1.1292	8.7538	2.95461	7.78114e-11
Unigene29422_All	1.8919	14.6664	2.95461	7.77811e-11
Unigene32530_All	1.1916	9.2374	2.95459	7.77962e-11
Unigene18450_All	1.0514	8.1318	2.95126	1.4253e-09
Unigene34360_All	1.1554	8.9096	2.94697	2.6235e-08
Unigene31093_All	1.0016	7.7235	2.94695	2.62384e-08
Unigene34282_All	1.3045	10.0592	2.94695	2.62215e-08
Unigene34612_All	1.5629	12.0516	2.94693	2.62249e-08
Unigene7388_All	0.6616	5.1016	2.94692	2.62283e-08
Unigene5814_All	0.774	5.9682	2.94689	2.62317e-08
Unigene34604_All	0.9663	7.4196	2.9408	4.79523e-07
Unigene9033_All	1.6506	12.6377	2.93667	7.152e-12
CL435.Contig2_All	1.2395	9.4565	2.93155	1.32497e-10
CL1643.Contig1_All	0.7311	5.5777	2.93153	8.82154e-06
Unigene34544_All	1.0222	7.7983	2.93148	8.82226e-06
CL3610.Contig2_All	1.8049	13.7693	2.93146	1.32522e-10
Unigene12900_All	1.1754	8.9669	2.93146	1.32472e-10
CL3217.Contig1_All	1.8535	14.099	2.92727	3.60494e-14
Unigene14332_All	1.321	10.0483	2.92725	3.60381e-14
Unigene7577_All	1.297	9.8496	2.92489	2.45045e-09
Unigene32222_All	0.6684	5.0447	2.91598	0.000163572
Unigene34633_All	0.5374	4.0558	2.91592	0.000163562
Unigene25244_All	1.2348	9.3191	2.91591	4.43226e-08
Unigene34771_All	2.8886	21.8001	2.91589	3.33879e-15
Unigene31207_All	0.6222	4.6954	2.9158	0.000163583
Unigene5131_All	2.5079	18.8684	2.91142	1.59369e-17
Unigene17848_All	3.3048	24.827	2.90928	1.7313e-23
Unigene33170_All	0.7814	5.8463	2.90339	8.20403e-07
Unigene26566_All	1.1233	8.4041	2.90335	8.20485e-07
CL3985.Contig2_All	0.8725	6.5275	2.9033	8.20321e-07
Unigene5518_All	2.0045	14.9962	2.90328	1.12934e-12
CL2558.Contig2_All	1.0573	7.9097	2.90324	8.20567e-07
CL3174.Contig2_All	1.772	13.2073	2.89789	4.17846e-09
Unigene1013_All	3.0621	22.8041	2.8967	5.61504e-28
Unigene27454_All	3.3965	25.2854	2.89618	1.281e-19
CL2910.Contig2_All	3.4027	25.2509	2.89158	5.21697e-16
Unigene25124_All	3.3148	24.5814	2.89057	2.46485e-18
Unigene26398_All	1.2208	9.0133	2.88423	7.53003e-08
Unigene24460_All	0.9985	7.372	2.88422	1.49755e-05
Unigene29095_All	1.4252	10.5222	2.8842	7.52913e-08
Unigene30807_All	0.9774	7.2161	2.8842	7.52824e-08
Unigene27336_All	4.7115	34.7844	2.88418	1.01202e-21
Unigene34962_All	1.0625	7.8441	2.88415	1.49732e-05
CL153.Contig4_All	0.9629	7.1087	2.88413	1.49743e-05
Unigene12865_All	3.6519	26.8564	2.87855	1.9499e-20
Unigene1235_All	2.4769	18.193	2.87678	8.90383e-16
Unigene26869_All	2.7083	19.8741	2.87543	1.78232e-13
Unigene34467_All	2.065	15.133	2.87348	3.5487e-11
Unigene34372_All	1.8593	13.5965	2.8704	7.09237e-09
Unigene25714_All	1.3626	9.9642	2.87039	7.0934e-09
Unigene26596_All	1.5591	11.3831	2.86811	1.66404e-14
Unigene1056_All	0.5748	4.1874	2.86492	1.38653e-06
Unigene25733_All	1.2657	9.2202	2.86486	1.3864e-06
Unigene26816_All	1.0409	7.5826	2.86486	1.38627e-06
Unigene30012_All	1.834	13.3599	2.86484	3.28834e-12
Unigene34441_All	2.3546	17.152	2.86482	3.28912e-12
Unigene32304_All	1.2724	9.2378	2.86	6.53673e-10
Unigene27492_All	1.7117	12.4271	2.85999	6.53784e-10
Unigene10367_All	4.0952	29.7307	2.85995	4.36263e-28
Unigene10700_All	1.3565	9.8479	2.85993	6.53894e-10
Unigene34865_All	3.4948	25.3106	2.85646	1.37671e-16
Unigene33004_All	0.6058	4.3735	2.85187	0.000278029
CL320.Contig2_All	0.5597	4.0406	2.85184	0.000278063
CL2900.Contig2_All	0.4675	3.3749	2.85181	0.00027808
Unigene28320_All	1.2301	8.8801	2.8518	1.2708e-07
Unigene31815_All	1.3767	9.9381	2.85176	1.27066e-07
Unigene31015_All	0.7095	5.1216	2.85172	0.000278046
Unigene7373_All	2.3342	16.7737	2.8452	5.58469e-12
Unigene34782_All	1.6061	11.5192	2.84241	1.19299e-08
Unigene24006_All	1.3106	9.3993	2.84233	1.19283e-08
CL1049.Contig2_All	0.7165	5.1139	2.83539	2.50793e-05
Unigene31785_All	0.79	5.6384	2.83536	2.50774e-05
Unigene26614_All	0.9759	6.9651	2.83534	2.50737e-05
Unigene34317_All	2.0347	14.5215	2.8353	1.10675e-09
Unigene30310_All	1.0625	7.5826	2.83523	2.50756e-05
Unigene14164_All	2.6456	18.8503	2.83292	6.05187e-24
Unigene15897_All	1.1472	8.1659	2.83149	4.42559e-15
CL2985.Contig1_All	4.1897	29.767	2.82879	4.53737e-26
Unigene31187_All	0.8868	6.2856	2.82537	2.32331e-06
CL2777.Contig2_All	1.2777	9.056	2.82532	2.3231e-06
Unigene27729_All	2.0195	14.3133	2.82529	9.45243e-12
Unigene732_All	2.3317	16.4974	2.82278	3.25999e-18
CL1322.Contig1_All	0.7753	5.4813	2.82169	8.77708e-13
Unigene3445_All	2.0452	14.4593	2.82168	8.77481e-13
Unigene30355_All	1.2255	8.6454	2.81856	2.16911e-07
Unigene32992_All	1.0877	7.6482	2.81384	1.99717e-08
Unigene34931_All	1.7474	12.2867	2.81382	1.9969e-08
Unigene23956_All	1.3725	9.6506	2.81381	1.99743e-08
Unigene34946_All	1.5406	10.8053	2.81017	1.87058e-09
Unigene34700_All	2.1664	15.1653	2.8074	1.73271e-10
Unigene10672_All	1.7776	12.4433	2.80737	1.73239e-10
Unigene18308_All	1.3369	9.3582	2.80734	1.73207e-10
Unigene18049_All	1.0698	7.4773	2.80518	1.59508e-11
Unigene24737_All	1.9031	13.2696	2.8017	1.36135e-13
CL1233.Contig2_All	3.5591	24.6999	2.79492	5.9737e-22
CL3339.Contig2_All	0.7814	5.3848	2.78476	0.000466488
Unigene33047_All	0.6684	4.606	2.78473	0.000466461
Unigene34451_All	1.0409	7.1728	2.7847	3.9048e-06
Unigene27744_All	1.7156	11.822	2.78469	3.37481e-08
Unigene34936_All	2.3905	16.4726	2.78468	2.91278e-10
Unigene5194_All	2.0917	14.4136	2.78468	2.9133e-10
Unigene29222_All	1.8919	13.0368	2.78468	3.15353e-09
Unigene34874_All	1.8722	12.901	2.78468	2.68844e-11
Unigene25758_All	0.7033	4.8463	2.78467	0.000466515
Unigene10820_All	1.1832	8.1531	2.78465	3.37438e-08
CL3952.Contig3_All	1.5629	10.7695	2.78465	1.97995e-15
Unigene12541_All	1.6156	11.1326	2.78465	3.15401e-09
Unigene5425_All	3.1108	21.4355	2.78464	1.78164e-16
Unigene27419_All	0.8593	5.9211	2.78463	4.24538e-05
Unigene34929_All	1.6926	11.663	2.78463	3.37524e-08
Unigene21068_All	1.0625	7.3212	2.78462	4.24508e-05
CL3779.Contig2_All	0.8505	5.8604	2.78462	3.90446e-06
Unigene24667_All	1.2962	8.9315	2.78461	3.90412e-06
Unigene5076_All	2.2999	15.7223	2.77317	2.20558e-19
Unigene12935_All	2.8594	19.5023	2.76986	3.33887e-15
Unigene3927_All	1.0817	7.372	2.76876	3.60506e-14
Unigene12583_All	2.0283	13.8104	2.76741	3.91621e-13
Unigene27083_All	2.6848	18.2801	2.76739	3.91515e-13
Unigene34385_All	2.3275	15.8472	2.76737	3.91728e-13
Unigene35002_All	1.7973	12.1638	2.75869	5.2846e-09
Unigene34462_All	1.5573	10.5391	2.75863	5.28383e-09
Unigene35067_All	1.5532	10.4846	2.75496	5.65688e-08
Unigene34574_All	1.3197	8.9083	2.75494	5.65826e-08
Unigene23869_All	1.772	11.9614	2.75494	5.65895e-08
Unigene10777_All	1.0972	7.4063	2.75493	5.65481e-08
CL1332.Contig2_All	1.6701	11.2733	2.7549	5.65757e-08
Unigene9302_All	1.486	10.0306	2.7549	5.6555e-08
Unigene7028_All	2.8703	19.3747	2.7549	5.62725e-15
Unigene34383_All	1.5727	10.6157	2.75488	5.65619e-08
CL991.Contig1_All	4.1655	28.02	2.7499	6.33707e-19
Unigene30445_All	1.4639	9.8471	2.74988	6.10469e-07
Unigene35033_All	2.5347	17.0123	2.74669	7.05312e-12
Unigene28718_All	2.6793	17.9676	2.74547	7.85961e-17
Unigene35010_All	1.3151	8.8033	2.74287	6.52055e-06
Unigene18384_All	0.8927	5.9757	2.74286	6.5211e-06
Unigene28877_All	1.2598	8.433	2.74285	6.51947e-06
Unigene24793_All	1.3413	8.9785	2.74284	6.52001e-06
Unigene6111_All	0.8782	5.8784	2.7428	6.51893e-06
Unigene34589_All	1.29	8.6348	2.74279	6.51838e-06
Unigene26912_All	0.8392	5.5763	2.73222	7.09245e-05
Unigene34127_All	0.9062	6.0215	2.73222	7.09293e-05
Unigene34710_All	1.6278	10.816	2.73217	8.92364e-09
Unigene26893_All	1.4978	9.9522	2.73217	8.9249e-09
Unigene25549_All	0.9586	6.3694	2.73216	7.09342e-05
Unigene31444_All	0.7003	4.653	2.73212	7.0939e-05
CL405.Contig2_All	0.1643	1.0915	2.73191	7.09438e-05
CL3557.Contig1_All	1.6269	10.753	2.72454	9.51269e-08
CL4047.Contig1_All	1.4297	9.4496	2.72454	1.60953e-14
Unigene32481_All	1.6701	11.0384	2.72452	9.51381e-08
Unigene34266_All	2.4398	16.0917	2.72148	1.2851e-10
Unigene24742_All	2.7927	18.3977	2.71979	1.71672e-13
Unigene3817_All	0.7852	5.1533	2.71436	0.000778253
CL1602.Contig1_All	0.7189	4.7181	2.71434	0.000778083
CL1960.Contig3_All	0.3384	2.2209	2.71434	0.000778168
Unigene31321_All	1.4189	9.312	2.71432	1.02022e-06
Unigene29021_All	0.6768	4.4417	2.71431	0.000778125
CL4124.Contig3_All	0.5736	3.7644	2.7143	0.000778041
Unigene34955_All	1.2301	8.0728	2.71429	1.02032e-06
CL557.Contig3_All	0.3087	2.0259	2.71429	0.00077821
Unigene3251_All	1.4573	9.5637	2.71427	1.37547e-09
Unigene34244_All	1.3945	9.1515	2.71426	1.02042e-06
Unigene16317_All	1.7825	11.6977	2.71425	1.84491e-12
Unigene30737_All	0.5716	3.7511	2.71424	0.000777998
Unigene34176_All	1.3314	8.7372	2.71423	1.02052e-06
Unigene30524_All	2.7154	17.7565	2.70911	2.69863e-14
Unigene34972_All	2.8792	18.8094	2.70771	2.00651e-11
Unigene25722_All	1.9195	12.5396	2.70769	2.00608e-11
Unigene9125_All	1.3191	8.6029	2.70527	1.48845e-08
Unigene34842_All	1.7464	11.3893	2.70522	1.48825e-08
Unigene25968_All	2.0839	13.5901	2.7052	1.48865e-08
Unigene25747_All	1.1472	7.4536	2.69982	1.09623e-05
Unigene13624_All	1.6472	10.7022	2.69982	4.19506e-15
Unigene34968_All	2.1312	13.8466	2.69979	2.14683e-10
Unigene12736_All	1.2144	7.89	2.69978	1.09632e-05
Unigene30019_All	1.1004	7.1493	2.69977	1.09649e-05
Unigene3378_All	0.6212	4.0359	2.69976	1.09641e-05
Unigene34560_All	1.3216	8.5862	2.69973	1.09614e-05
Unigene29966_All	1.1376	7.3907	2.69972	1.09658e-05
CL2322.Contig2_All	1.8023	11.6802	2.69615	3.11837e-12
Unigene34298_All	1.685	10.9	2.69351	1.58628e-07
Unigene27689_All	2.1191	13.6752	2.69004	2.32756e-09
Unigene13082_All	1.7973	11.5808	2.68783	3.35607e-11
CL1169.Contig2_All	1.262	8.1312	2.68776	3.35676e-11
CL163.Contig1_All	0.3518	2.2513	2.67793	0.000118179
Unigene31522_All	1.027	6.5716	2.67781	0.000118194
CL4246.Contig2_All	1.0303	6.5926	2.67778	1.69535e-06
Unigene33355_All	2.6302	16.8298	2.67777	3.57841e-10
Unigene30442_All	1.0016	6.4089	2.67777	1.69519e-06
Unigene31877_All	1.4443	9.2413	2.67773	1.69488e-06
CL2522.Contig1_All	0.3943	2.5229	2.67772	0.000118186
Unigene34533_All	1.5333	9.8107	2.67772	1.69504e-06
Unigene34495_All	2.4111	15.3194	2.6676	5.57161e-11
CL60.Contig18_All	2.9863	18.9449	2.66538	2.50587e-17
Unigene31860_All	1.772	11.2138	2.66182	2.64588e-07
Unigene32866_All	1.4084	8.9124	2.66176	2.64617e-07
Unigene3405_All	2.4982	15.7801	2.65915	8.71018e-12
CL3271.Contig3_All	4.3649	27.5503	2.65805	2.78463e-16
Unigene32204_All	0.8868	5.5872	2.65544	1.81657e-05
Unigene29299_All	0.9663	6.0879	2.6554	1.81615e-05
Unigene27371_All	2.0899	13.1668	2.6554	6.02937e-10
Unigene34421_All	3.2613	20.5465	2.65537	1.96767e-14
Unigene24154_All	1.2367	7.7913	2.65537	1.81629e-05
Unigene34484_All	3.8885	24.4978	2.65537	1.96831e-14
Unigene25238_All	2.1655	13.6427	2.65536	6.02834e-10
Unigene34531_All	1.1328	7.1366	2.65534	1.81685e-05
Unigene27230_All	1.3216	8.326	2.65534	1.81643e-05
Unigene31264_All	0.8559	5.3921	2.65533	1.81671e-05
Unigene16749_All	1.5508	9.7467	2.6519	1.35614e-12
Unigene31155_All	1.4524	9.1145	2.64972	4.1e-08
CL789.Contig3_All	1.9697	12.3607	2.64971	4.09949e-08
Unigene14772_All	1.3738	8.621	2.64968	4.10051e-08
CL2136.Contig2_All	2.7207	17.0436	2.64718	9.30449e-11
Unigene18099_All	5.7399	35.9564	2.64715	1.21164e-30
Unigene6971_All	1.1554	7.2035	2.64031	2.83149e-06
Unigene11076_All	1.1513	7.1779	2.6403	2.83174e-06
CL3898.Contig2_All	0.9297	5.7959	2.6402	2.832e-06
Unigene7591_All	1.8894	11.7316	2.6344	2.25129e-12
Unigene24256_All	2.4848	15.4099	2.63266	1.00392e-09
Unigene10561_All	3.4986	21.6771	2.63132	7.8266e-16
Unigene14406_All	1.306	8.0812	2.62941	4.41244e-07
Unigene32793_All	1.6061	9.9381	2.62941	4.41152e-07
Unigene27766_All	1.1869	7.3442	2.62941	4.41198e-07
Unigene24637_All	3.37	20.8523	2.62939	3.52437e-13
Unigene26824_All	2.8703	17.7601	2.62937	3.52533e-13
Unigene1745_All	4.4654	27.5832	2.62693	2.94167e-36
Unigene34640_All	2.1886	13.5144	2.62642	1.56304e-10
Unigene1584_All	4.0625	25.085	2.62639	3.74535e-20
CL3395.Contig1_All	0.7213	4.438	2.62124	0.000196432
Unigene29547_All	0.9377	5.7694	2.62122	0.000196444
Unigene31783_All	1.997	12.2867	2.62119	6.80162e-08
Unigene26998_All	3.0811	18.9566	2.62118	2.43431e-11
Unigene27855_All	0.9629	5.9239	2.62109	0.00019642
Unigene34476_All	2.2891	14.0207	2.61471	1.06882e-08
CL715.Contig2_All	2.3342	14.2462	2.60958	1.66574e-09
Unigene34407_All	2.3142	14.1239	2.60955	1.66548e-09
Unigene33537_All	1.045	6.3776	2.60951	3.00772e-05
CL2312.Contig2_All	0.946	5.7734	2.60951	3.0075e-05
Unigene18427_All	3.1372	19.1083	2.60665	1.4236e-14
Unigene10692_All	1.901	11.5684	2.60536	2.58315e-10
Unigene34200_All	2.9817	18.1005	2.60182	4.03765e-11
Unigene24359_All	1.3885	8.4288	2.6018	4.66362e-06
Unigene33046_All	1.1156	6.7721	2.60178	4.66282e-06
Unigene34528_All	1.4639	8.8864	2.60178	4.66322e-06
Unigene34267_All	1.2027	7.3008	2.60178	4.66242e-06
Unigene11032_All	2.2467	13.6382	2.60177	4.03847e-11
Unigene9074_All	1.1352	6.8909	2.60175	4.66402e-06
Unigene12620_All	2.2253	13.4803	2.59878	6.29209e-12
Unigene3779_All	1.9556	11.8258	2.59625	9.69315e-13
Unigene12713_All	1.6199	9.7956	2.59623	7.29922e-07
Unigene28820_All	2.9837	18.0425	2.59622	9.69562e-13
Unigene34597_All	3.4948	21.1331	2.59622	9.69068e-13
Unigene16766_All	1.3337	8.0649	2.59622	7.29996e-07
Unigene27481_All	1.5926	9.6303	2.5962	7.30143e-07
Unigene26027_All	1.5926	9.6303	2.5962	7.30069e-07
CL49.Contig1_All	3.7839	22.8144	2.592	2.36373e-14
CL2416.Contig2_All	1.9466	11.6888	2.5861	2.76893e-09
Unigene16685_All	2.4171	14.4593	2.58065	1.04144e-11
Unigene34689_All	3.3379	19.9676	2.58065	1.0419e-11
Unigene34918_All	2.9702	17.7678	2.58063	1.04167e-11
CL1111.Contig1_All	2.4098	14.3816	2.57724	3.90252e-14
Unigene26713_All	6.1186	36.515	2.57722	1.61417e-27
Unigene34755_All	4.5889	27.3298	2.57425	2.17518e-17
Unigene14153_All	2.0541	12.2333	2.57424	2.17419e-17
CL270.Contig9_All	0.6942	4.1005	2.56238	7.71004e-06
Unigene1420_All	0.6942	4.1005	2.56238	7.7075e-06
Unigene18587_All	0.6457	3.814	2.56237	7.7094e-06
CL234.Contig1_All	0.5437	3.2115	2.56236	7.70877e-06
Unigene33770_All	0.8295	4.8996	2.56235	0.00032475
Unigene18727_All	0.6782	4.0059	2.56234	7.71131e-06
CL2315.Contig2_All	0.9024	5.3301	2.56232	0.000324769
Unigene34130_All	0.9024	5.3301	2.56232	0.000324615
Unigene34491_All	0.9377	5.5386	2.56232	0.000324634
Unigene26124_All	0.9377	5.5386	2.56232	0.000324596
Unigene27666_All	1.3708	8.0967	2.56232	7.71386e-06
CL270.Contig7_All	0.9715	5.7382	2.56231	7.70686e-06
Unigene34715_All	1.5479	9.1427	2.56231	7.71068e-06
Unigene33165_All	0.7648	4.5173	2.56231	0.000324692
CL270.Contig6_All	0.9686	5.721	2.56229	7.71195e-06
CL246.Contig1_All	1.6676	9.8496	2.56229	2.9168e-08
Unigene34395_All	2.2058	13.0284	2.56229	2.91718e-08
Unigene29674_All	1.1049	6.526	2.56228	4.96789e-05
CL2237.Contig2_All	1.2598	7.4409	2.56228	4.96754e-05
Unigene33633_All	1.8685	11.0361	2.56228	1.20469e-06
Unigene34376_All	2.2999	13.5841	2.56228	2.91643e-08
Unigene34270_All	2.2571	13.3313	2.56228	2.91606e-08
Unigene3610_All	2.5967	15.3371	2.56227	1.00441e-14
Unigene31290_All	0.8425	4.9761	2.56227	0.000324654
Unigene34960_All	3.563	21.0443	2.56227	4.19113e-13
Unigene33451_All	1.0741	6.344	2.56226	4.96824e-05
Unigene27281_All	0.7463	4.4079	2.56226	1.87574e-07
Unigene34568_All	1.8502	10.9279	2.56226	1.2048e-06
Unigene24468_All	1.0222	6.0374	2.56225	0.000324673
Unigene34708_All	1.3651	8.0626	2.56224	7.71322e-06
Unigene26674_All	1.9431	11.4764	2.56224	1.87615e-07
Unigene34479_All	1.9431	11.4764	2.56224	1.87553e-07
Unigene29906_All	1.9889	11.7469	2.56224	2.91755e-08
Unigene10851_All	1.1432	6.752	2.56224	7.70813e-06
CL4033.Contig2_All	0.7228	4.269	2.56223	4.96719e-05
Unigene26961_All	1.3608	8.0371	2.56222	1.87594e-07
Unigene29856_All	1.045	6.1719	2.56221	4.96684e-05
Unigene28406_All	0.9629	5.687	2.56221	0.000324731
Unigene32449_All	0.9894	5.8435	2.56221	7.71258e-06
Unigene34230_All	1.0573	6.2445	2.5622	0.000324711
Unigene34848_All	4.7298	27.7032	2.5502	6.01997e-17
Unigene26120_All	3.9403	23.0687	2.54956	3.96534e-16
CL3411.Contig2_All	0.758	4.4274	2.54619	6.89891e-13
Unigene34983_All	2.8846	16.8191	2.54366	2.84262e-11
Unigene8732_All	5.9522	34.6963	2.54329	4.83111e-42
Unigene32497_All	2.7534	16.0365	2.54207	1.82097e-10
Unigene14866_All	1.8657	10.8361	2.53806	7.59813e-09
Unigene16524_All	1.8722	10.8737	2.53804	7.59704e-09
Unigene34318_All	2.1568	12.5029	2.5353	4.80542e-08
CL1194.Contig1_All	1.4932	8.6559	2.53528	4.80601e-08
CL3964.Contig1_All	22.802	132.036	2.5337	3.02709e-69
Unigene34154_All	6.5429	37.8689	2.53301	1.45643e-67
CL760.Contig2_All	1.5135	8.7533	2.53194	3.09281e-07
Unigene27394_All	2.1249	12.2891	2.53191	3.09214e-07
Unigene33798_All	2.0157	11.6574	2.53189	3.09181e-07
CL3298.Contig1_All	1.3915	8.0474	2.53188	3.09247e-07
Unigene14473_All	1.1263	6.5135	2.53184	3.09314e-07
Unigene28930_All	1.4686	8.4678	2.52755	1.97663e-06
Unigene34258_All	1.6339	9.4209	2.52755	1.97626e-06
Unigene4164_All	0.9051	5.2187	2.52754	1.97644e-06
Unigene25716_All	1.5781	9.0622	2.52167	1.26596e-05
Unigene25921_All	1.3536	7.773	2.52167	1.26586e-05
Unigene12834_All	1.1938	6.8552	2.52164	1.26616e-05
Unigene34466_All	6.0755	34.8873	2.52163	1.48863e-19
Unigene31632_All	1.6016	9.1968	2.52162	1.26576e-05
Unigene34409_All	1.5118	8.6811	2.52161	1.26566e-05
Unigene31002_All	1.5406	8.8464	2.5216	1.26606e-05
CL2893.Contig1_All	1.3651	7.8386	2.52159	1.26556e-05
CL312.Contig3_All	1.3449	7.703	2.51792	1.9424e-09
CL2572.Contig4_All	1.1107	6.3615	2.5179	1.94423e-09
CL319.Contig1_All	1.901	10.8879	2.5179	1.9427e-09
CL2572.Contig8_All	2.696	15.441	2.51787	1.94362e-09
CL2572.Contig5_All	2.326	13.3217	2.51786	1.94301e-09
CL312.Contig2_All	1.4327	8.2054	2.51784	1.94331e-09
CL808.Contig3_All	0.9385	5.375	2.51784	1.94392e-09
Unigene18147_All	3.565	20.3979	2.51645	2.92877e-13
CL975.Contig1_All	0.8572	4.8944	2.51343	1.24443e-08
Unigene26662_All	1.0959	6.2572	2.5134	8.15529e-05
Unigene35127_All	2.183	12.4638	2.51336	1.24425e-08
CL986.Contig2_All	3.3284	19.0034	2.51336	1.86911e-12
Unigene9478_All	1.0085	5.7579	2.51333	1.86865e-12
Unigene10768_All	1.6144	9.2172	2.51333	1.24408e-08
Unigene30342_All	1.0573	6.0364	2.5133	8.15583e-05
Unigene32503_All	0.8767	4.9626	2.50094	0.000535679
Unigene26316_All	0.8839	5.0033	2.50092	0.000535709
Unigene9213_All	2.0738	11.7385	2.5009	4.96391e-10
CL3567.Contig2_All	3.0235	17.1141	2.50089	4.96306e-10
CL2626.Contig1_All	1.4005	7.9273	2.50089	4.96561e-10
CL188.Contig1_All	4.2152	23.8594	2.50088	4.10186e-19
Unigene621_All	1.8864	10.6776	2.50088	4.96476e-10
Unigene24814_All	1.4573	8.2487	2.50087	5.05315e-07
Unigene34857_All	3.1718	17.953	2.50085	4.96221e-10
Unigene31313_All	1.0573	5.9843	2.5008	0.00053574
Unigene31324_All	2.7207	15.3392	2.49517	3.19673e-09
Unigene26664_All	2.1412	12.072	2.49517	3.1977e-09
Unigene34685_All	4.0764	22.9824	2.49516	1.78003e-17
Unigene4818_All	2.4013	13.5382	2.49515	3.19818e-09
Unigene34507_All	2.8933	16.3119	2.49514	3.19721e-09
CL1429.Contig4_All	1.5189	8.5632	2.49512	1.78085e-17
Unigene31572_All	0.9653	5.43	2.4919	3.2301e-06
Unigene25407_All	0.9139	5.1408	2.49188	3.23038e-06
CL2815.Contig2_All	1.5343	8.6306	2.49188	3.22981e-06
Unigene17836_All	2.2035	12.3765	2.48973	1.24844e-13
CL539.Contig3_All	1.348	7.5637	2.48827	2.0252e-08
Unigene23512_All	3.0214	16.9302	2.48631	1.27481e-10
Unigene10404_All	2.7044	15.1415	2.48513	7.96488e-13
Unigene13516_All	1.8197	10.182	2.48425	4.94497e-15
Unigene27722_All	2.1761	12.139	2.47983	1.28989e-07
Unigene25223_All	1.9647	10.9595	2.4798	1.28945e-07
Unigene25720_All	2.2159	12.3607	2.4798	1.28959e-07
Unigene11136_All	2.2261	12.4174	2.47977	1.28974e-07
Unigene6793_All	3.3609	18.6997	2.4761	7.44752e-18
Unigene26606_All	2.5764	14.3113	2.47373	3.26947e-11
Unigene30523_All	2.0452	11.3478	2.4721	5.22483e-09
Unigene29695_All	2.2812	12.6572	2.47209	5.22559e-09
Unigene30489_All	1.4722	8.152	2.46918	8.33923e-07
Unigene34712_All	1.8919	10.476	2.46918	8.34007e-07
Unigene24211_All	1.8593	10.2954	2.46917	8.3409e-07
Unigene33728_All	3.2302	17.8559	2.46671	2.08811e-10
Unigene5548_All	2.7816	15.3759	2.46668	2.08849e-10
Unigene30061_All	0.9526	5.2516	2.46281	0.000134084
Unigene27739_All	1.2144	6.6946	2.46275	0.000134092
Unigene4808_All	4.5532	25.0059	2.45732	1.34166e-14
Unigene16794_All	0.7286	3.9963	2.45547	5.29012e-06
CL1157.Contig2_All	0.7766	4.2594	2.45541	5.29192e-06
Unigene29487_All	1.5792	8.6613	2.45539	5.29057e-06
Unigene6794_All	3.7556	20.5976	2.45536	4.49031e-21
Unigene30993_All	1.8593	10.1973	2.45536	5.29237e-06
Unigene14820_All	1.613	8.8464	2.45534	5.29147e-06
Unigene17721_All	2.5971	14.2435	2.45533	5.2858e-16
CL2813.Contig2_All	1.0174	5.5797	2.4553	5.29102e-06
CL562.Contig2_All	1.9257	10.5314	2.45124	2.13309e-07
Unigene34304_All	2.0563	11.2454	2.45121	2.13285e-07
Unigene18115_All	1.3064	7.1317	2.44865	8.59686e-09
CL535.Contig2_All	4.4933	24.5287	2.44862	1.33244e-16
Unigene30220_All	3.0476	16.6159	2.44682	3.43155e-10
Unigene33288_All	3.3221	18.1121	2.44679	3.43095e-10
Unigene26791_All	2.134	11.624	2.44547	1.36285e-11
Unigene10905_All	3.5013	19.0715	2.44546	1.36315e-11
Unigene15602_All	3.8609	20.9693	2.44127	1.8622e-21
Unigene34512_All	0.7386	3.9991	2.43681	0.000873283
CL3788.Contig2_All	0.7612	4.1214	2.43679	3.39095e-05
Unigene8826_All	1.2948	7.0104	2.43677	8.80812e-11
Unigene34628_All	1.8124	9.8128	2.43676	1.35871e-06
Unigene34431_All	3.2071	17.364	2.43676	3.48718e-12
Unigene29714_All	1.0748	5.8192	2.43675	3.39045e-05
CL3007.Contig3_All	0.6811	3.6876	2.43674	3.38996e-05
Unigene25463_All	1.8278	9.896	2.43674	5.42097e-08
Unigene27869_All	1.2737	6.896	2.43673	3.3907e-05
Unigene5299_All	1.4443	7.8196	2.43672	3.39021e-05
Unigene29177_All	0.7515	4.0687	2.43672	0.000873331
Unigene976_All	2.6175	14.1714	2.43672	5.60298e-15
Unigene26781_All	2.1655	11.7242	2.43672	5.42031e-08
Unigene12381_All	4.0239	21.7067	2.43147	2.13177e-18
CL3348.Contig2_All	3.5788	19.2586	2.42796	2.25523e-11
Unigene14143_All	2.2112	11.8882	2.42663	5.61478e-10
Unigene1471_All	1.1107	5.9639	2.42479	1.40092e-08
Unigene34950_All	2.6479	14.2175	2.42475	1.40073e-08
CL1871.Contig1_All	1.3786	7.3888	2.42214	3.46182e-07
CL331.Contig1_All	1.2572	6.7379	2.42208	3.46219e-07
[truncated: 11,505 more rows]
