# Supplementary material for: Transcriptome analysis of molecular mechanisms responsible for light-stress response in Mythimna separata (Walker)
Source: Sci Rep. 2017 Mar 27;7:45188. doi: 10.1038/srep45188 (PMC5367045; doi:10.1038/srep45188)
Supplement: Supplementary Dataset 4 [file srep45188-s5.xls]

## Sheet: dark vs Uv light.GO2gene
Ontology	Class	number_of_dark-vs-yellow_light.All-Unigene	genes_of_dark-vs-yellow_light.All-Unigene
biological_process	biological adhesion	86	CL2293.Contig3_All;CL920.Contig1_All;CL920.Contig2_All;Unigene14263_All;Unigene16624_All;Unigene1702_All;Unigene18015_All;Unigene18540_All;Unigene25392_All;Unigene29028_All;Unigene30269_All;Unigene3274_All;Unigene33571_All;Unigene5224_All;Unigene6505_All;Unigene7202_All;Unigene8663_All;Unigene8729_All;Unigene29373_All;Unigene15872_All;CL3517.Contig1_All;CL3517.Contig2_All;Unigene2653_All;Unigene8…
biological_process	biological regulation	787	CL1926.Contig2_All;Unigene32258_All;CL2734.Contig1_All;CL349.Contig2_All;CL349.Contig6_All;CL3866.Contig1_All;CL3866.Contig2_All;CL818.Contig1_All;CL818.Contig2_All;CL818.Contig3_All;Unigene15969_All;Unigene18078_All;Unigene1998_All;Unigene23252_All;Unigene23946_All;Unigene30071_All;CL2293.Contig3_All;Unigene11522_All;Unigene33037_All;Unigene6505_All;Unigene8699_All;Unigene6368_All;Unigene1233_Al…
biological_process	cell killing	1	CL3529.Contig1_All
biological_process	cellular component organization or biogenesis	553	CL1926.Contig2_All;Unigene32258_All;Unigene13000_All;Unigene31730_All;CL2734.Contig1_All;CL349.Contig2_All;CL349.Contig6_All;CL3866.Contig1_All;CL3866.Contig2_All;CL818.Contig1_All;CL818.Contig2_All;CL818.Contig3_All;Unigene15969_All;Unigene18078_All;Unigene1998_All;Unigene23252_All;Unigene23946_All;Unigene30071_All;CL266.Contig2_All;Unigene1233_All;Unigene30978_All;CL276.Contig2_All;CL276.Contig…
biological_process	cellular process	1505	Unigene32258_All;Unigene1549_All;Unigene26925_All;Unigene31897_All;Unigene19570_All;CL2293.Contig3_All;CL920.Contig1_All;CL920.Contig2_All;Unigene14263_All;Unigene16624_All;Unigene1702_All;Unigene18015_All;Unigene18540_All;Unigene25392_All;Unigene29028_All;Unigene30269_All;Unigene3274_All;Unigene33571_All;Unigene5224_All;Unigene6505_All;Unigene7202_All;Unigene8663_All;Unigene8729_All;Unigene8790_…
biological_process	developmental process	641	CL2805.Contig2_All;Unigene10667_All;Unigene15930_All;Unigene25847_All;Unigene5825_All;CL3082.Contig1_All;CL3995.Contig2_All;Unigene1631_All;Unigene25271_All;Unigene29028_All;Unigene30269_All;Unigene11472_All;Unigene1972_All;Unigene7800_All;Unigene8832_All;Unigene3575_All;CL24.Contig3_All;CL3366.Contig1_All;Unigene29574_All;Unigene4109_All;Unigene24235_All;Unigene29762_All;Unigene6186_All;Unigene9…
biological_process	establishment of localization	458	Unigene19570_All;Unigene1491_All;Unigene17381_All;Unigene32257_All;Unigene32258_All;Unigene5314_All;Unigene32216_All;Unigene26581_All;Unigene30858_All;CL266.Contig2_All;CL2902.Contig2_All;CL1212.Contig10_All;CL1212.Contig6_All;CL1693.Contig1_All;CL2436.Contig1_All;CL898.Contig3_All;CL918.Contig2_All;Unigene1092_All;Unigene13792_All;Unigene18692_All;Unigene2118_All;Unigene21378_All;Unigene2180_All…
biological_process	growth	116	Unigene29118_All;Unigene11325_All;Unigene15181_All;Unigene274_All;CL323.Contig2_All;CL3910.Contig1_All;Unigene12126_All;Unigene9649_All;CL1657.Contig2_All;CL929.Contig14_All;CL929.Contig1_All;Unigene17871_All;Unigene20779_All;Unigene22486_All;Unigene26109_All;Unigene30513_All;Unigene30581_All;Unigene31292_All;Unigene31511_All;Unigene13610_All;CL437.Contig2_All;CL1807.Contig2_All;CL1933.Contig1_Al…
biological_process	immune system process	91	Unigene15181_All;Unigene18359_All;Unigene274_All;Unigene29373_All;Unigene30071_All;Unigene6112_All;CL405.Contig1_All;Unigene5224_All;Unigene32225_All;CL3529.Contig1_All;Unigene7873_All;CL920.Contig1_All;CL920.Contig2_All;Unigene3575_All;CL2734.Contig1_All;Unigene15796_All;Unigene15969_All;Unigene18078_All;Unigene23252_All;Unigene4248_All;CL1446.Contig1_All;Unigene14499_All;Unigene20347_All;CL1160…
biological_process	localization	536	Unigene19570_All;Unigene1491_All;Unigene17381_All;Unigene32257_All;Unigene32258_All;Unigene5314_All;Unigene3575_All;Unigene32216_All;Unigene26581_All;Unigene30858_All;CL266.Contig2_All;CL2902.Contig2_All;CL1212.Contig10_All;CL1212.Contig6_All;CL1693.Contig1_All;CL2436.Contig1_All;CL898.Contig3_All;CL918.Contig2_All;Unigene1092_All;Unigene13792_All;Unigene18692_All;Unigene2118_All;Unigene21378_All…
biological_process	locomotion	173	CL1224.Contig2_All;CL1224.Contig4_All;CL1807.Contig1_All;Unigene11687_All;Unigene12775_All;Unigene17276_All;Unigene18666_All;Unigene30685_All;Unigene33338_All;Unigene7697_All;Unigene14346_All;Unigene31945_All;Unigene31964_All;Unigene16080_All;Unigene16681_All;CL1657.Contig2_All;Unigene29118_All;Unigene30366_All;Unigene3439_All;Unigene6298_All;CL1160.Contig2_All;CL1488.Contig1_All;CL3013.Contig1_A…
biological_process	metabolic process	1122	CL1926.Contig2_All;Unigene1549_All;Unigene26925_All;Unigene31897_All;Unigene8790_All;CL3139.Contig2_All;CL14.Contig2_All;CL14.Contig6_All;CL2318.Contig1_All;CL2334.Contig2_All;CL2353.Contig2_All;CL2475.Contig1_All;CL2492.Contig1_All;CL677.Contig2_All;CL787.Contig1_All;Unigene10029_All;Unigene10406_All;Unigene10690_All;Unigene11232_All;Unigene12671_All;Unigene13030_All;Unigene15350_All;Unigene1543…
biological_process	multi-organism process	94	Unigene15181_All;Unigene18359_All;Unigene274_All;Unigene7873_All;Unigene29373_All;Unigene9144_All;CL3529.Contig1_All;Unigene33915_All;CL4165.Contig2_All;CL490.Contig9_All;Unigene1597_All;CL3743.Contig1_All;Unigene10114_All;Unigene22523_All;CL920.Contig1_All;CL920.Contig2_All;Unigene5224_All;CL1584.Contig3_All;CL3230.Contig1_All;Unigene1506_All;Unigene27487_All;Unigene30708_All;Unigene30885_All;Un…
biological_process	multicellular organismal process	694	CL2805.Contig2_All;Unigene10667_All;Unigene15930_All;Unigene25847_All;Unigene5825_All;CL3082.Contig1_All;CL3995.Contig2_All;Unigene1631_All;Unigene25271_All;Unigene29028_All;Unigene30269_All;Unigene11472_All;Unigene1972_All;Unigene7800_All;Unigene8832_All;Unigene3575_All;CL24.Contig3_All;CL3366.Contig1_All;Unigene29574_All;Unigene4109_All;Unigene24235_All;Unigene29762_All;Unigene6186_All;Unigene9…
biological_process	negative regulation of biological process	213	CL2293.Contig3_All;Unigene11522_All;Unigene33037_All;Unigene6505_All;Unigene8699_All;Unigene6368_All;Unigene3316_All;Unigene20974_All;Unigene30627_All;CL3065.Contig2_All;Unigene9144_All;Unigene17839_All;Unigene2232_All;Unigene25591_All;Unigene30758_All;Unigene32583_All;Unigene6600_All;Unigene31132_All;Unigene31280_All;Unigene6992_All;CL823.Contig3_All;CL823.Contig7_All;Unigene18046_All;Unigene233…
biological_process	positive regulation of biological process	188	Unigene32258_All;Unigene30823_All;Unigene29118_All;Unigene30685_All;Unigene7649_All;Unigene16526_All;Unigene30466_All;Unigene31706_All;CL823.Contig3_All;CL823.Contig7_All;Unigene30071_All;Unigene13164_All;Unigene3872_All;Unigene8794_All;Unigene15598_All;Unigene34448_All;Unigene24914_All;CL405.Contig1_All;Unigene7323_All;Unigene29373_All;CL50.Contig1_All;CL50.Contig2_All;CL50.Contig3_All;Unigene19…
biological_process	regulation of biological process	715	CL1926.Contig2_All;Unigene32258_All;CL2293.Contig3_All;Unigene11522_All;Unigene33037_All;Unigene6505_All;Unigene8699_All;Unigene6368_All;Unigene1233_All;CL2902.Contig2_All;CL1414.Contig1_All;Unigene29373_All;Unigene32423_All;Unigene30823_All;CL823.Contig3_All;CL823.Contig7_All;CL490.Contig3_All;Unigene21172_All;Unigene3372_All;Unigene3316_All;CL102.Contig1_All;CL1095.Contig2_All;CL1923.Contig1_Al…
biological_process	reproduction	234	Unigene32323_All;Unigene8708_All;CL2580.Contig1_All;Unigene16624_All;Unigene31994_All;Unigene30425_All;CL818.Contig1_All;CL818.Contig2_All;CL818.Contig3_All;Unigene16347_All;Unigene14320_All;Unigene17232_All;Unigene20429_All;Unigene25112_All;Unigene25113_All;Unigene30543_All;Unigene31176_All;Unigene31383_All;Unigene31384_All;Unigene4179_All;Unigene5409_All;Unigene6025_All;Unigene9214_All;Unigene5…
biological_process	reproductive process	219	CL2580.Contig1_All;Unigene16624_All;Unigene31994_All;Unigene30425_All;CL818.Contig1_All;CL818.Contig2_All;CL818.Contig3_All;Unigene16347_All;Unigene14320_All;Unigene17232_All;Unigene20429_All;Unigene25112_All;Unigene25113_All;Unigene30543_All;Unigene31176_All;Unigene31383_All;Unigene31384_All;Unigene4179_All;Unigene5409_All;Unigene6025_All;Unigene9214_All;Unigene21150_All;Unigene29582_All;Unigene…
biological_process	response to stimulus	639	CL2293.Contig3_All;Unigene11522_All;Unigene33037_All;Unigene6505_All;Unigene8699_All;Unigene27431_All;Unigene27935_All;CL3139.Contig2_All;Unigene6368_All;Unigene15181_All;Unigene18359_All;Unigene274_All;CL1414.Contig1_All;Unigene29373_All;Unigene32423_All;CL102.Contig1_All;CL1095.Contig2_All;CL1923.Contig1_All;CL303.Contig1_All;CL3532.Contig1_All;CL3798.Contig1_All;CL3798.Contig2_All;CL3950.Conti…
biological_process	rhythmic process	26	CL1044.Contig2_All;Unigene15264_All;Unigene9330_All;CL1212.Contig10_All;Unigene7922_All;CL1657.Contig2_All;CL406.Contig4_All;CL818.Contig1_All;CL818.Contig2_All;CL818.Contig3_All;Unigene17839_All;Unigene18666_All;Unigene2534_All;Unigene25591_All;Unigene31730_All;Unigene4163_All;Unigene29625_All;Unigene17381_All;Unigene11717_All;Unigene4006_All;Unigene6935_All;Unigene18201_All;CL389.Contig2_All;CL…
biological_process	signaling	454	CL2293.Contig3_All;Unigene11522_All;Unigene33037_All;Unigene6505_All;Unigene8699_All;Unigene6368_All;CL266.Contig2_All;CL1414.Contig1_All;Unigene29373_All;Unigene32423_All;CL102.Contig1_All;CL1095.Contig2_All;CL1923.Contig1_All;CL303.Contig1_All;CL3532.Contig1_All;CL3798.Contig1_All;CL3798.Contig2_All;CL3950.Contig2_All;Unigene11325_All;Unigene13012_All;Unigene13021_All;Unigene13423_All;Unigene13…
biological_process	single-organism process	1241	Unigene32258_All;Unigene19570_All;CL2293.Contig3_All;CL920.Contig1_All;CL920.Contig2_All;Unigene14263_All;Unigene16624_All;Unigene1702_All;Unigene18015_All;Unigene18540_All;Unigene25392_All;Unigene29028_All;Unigene30269_All;Unigene3274_All;Unigene33571_All;Unigene5224_All;Unigene6505_All;Unigene7202_All;Unigene8663_All;Unigene8729_All;Unigene1491_All;Unigene17381_All;Unigene32257_All;Unigene5314_…
cellular_component	cell	1097	Unigene1637_All;Unigene33694_All;Unigene5960_All;Unigene6091_All;Unigene4208_All;Unigene6095_All;Unigene33056_All;CL2667.Contig1_All;Unigene3575_All;Unigene11669_All;Unigene18860_All;Unigene3367_All;Unigene14335_All;Unigene21779_All;CL1361.Contig1_All;CL1361.Contig2_All;Unigene11325_All;Unigene14542_All;Unigene16733_All;Unigene21629_All;Unigene30406_All;Unigene31387_All;Unigene32431_All;Unigene33…
cellular_component	cell junction	90	CL1212.Contig10_All;CL1212.Contig6_All;CL1693.Contig1_All;CL2436.Contig1_All;CL898.Contig3_All;CL918.Contig2_All;Unigene11403_All;Unigene13792_All;Unigene2118_All;Unigene21378_All;Unigene27487_All;Unigene28993_All;Unigene31551_All;Unigene3367_All;Unigene35167_All;Unigene3679_All;Unigene9272_All;Unigene10667_All;Unigene15930_All;Unigene25847_All;Unigene5825_All;CL3517.Contig1_All;CL3517.Contig2_Al…
cellular_component	cell part	1097	Unigene1637_All;Unigene33694_All;Unigene5960_All;Unigene6091_All;Unigene4208_All;Unigene6095_All;Unigene33056_All;CL2667.Contig1_All;Unigene3575_All;Unigene11669_All;Unigene18860_All;Unigene3367_All;Unigene14335_All;Unigene21779_All;CL1361.Contig1_All;CL1361.Contig2_All;Unigene11325_All;Unigene14542_All;Unigene16733_All;Unigene21629_All;Unigene30406_All;Unigene31387_All;Unigene32431_All;Unigene33…
cellular_component	extracellular matrix	27	CL3700.Contig1_All;CL3700.Contig2_All;Unigene13141_All;Unigene29118_All;Unigene32205_All;Unigene16670_All;Unigene31383_All;Unigene3439_All;Unigene35097_All;Unigene7468_All;Unigene14320_All;Unigene17232_All;Unigene17871_All;Unigene20429_All;Unigene22486_All;Unigene25112_All;Unigene25113_All;Unigene30543_All;Unigene31176_All;Unigene31384_All;Unigene5409_All;Unigene6025_All;Unigene9214_All;Unigene28…
cellular_component	extracellular matrix part	9	CL3700.Contig1_All;CL3700.Contig2_All;Unigene13141_All;Unigene29118_All;Unigene32205_All;Unigene2808_All;Unigene26656_All;Unigene29574_All;Unigene4109_All
cellular_component	extracellular region	81	CL303.Contig1_All;Unigene10078_All;Unigene13323_All;Unigene2232_All;Unigene24864_All;Unigene25158_All;Unigene26656_All;Unigene31985_All;Unigene33915_All;Unigene6091_All;Unigene7873_All;Unigene32553_All;CL3700.Contig1_All;CL3700.Contig2_All;Unigene13141_All;Unigene29118_All;Unigene32205_All;Unigene34407_All;Unigene5556_All;Unigene14320_All;Unigene17232_All;Unigene17871_All;Unigene20429_All;Unigene…
cellular_component	extracellular region part	39	CL303.Contig1_All;Unigene10078_All;Unigene13323_All;Unigene2232_All;Unigene24864_All;Unigene25158_All;Unigene26656_All;Unigene31985_All;Unigene33915_All;Unigene6091_All;Unigene7873_All;Unigene32553_All;CL3700.Contig1_All;CL3700.Contig2_All;Unigene13141_All;Unigene29118_All;Unigene32205_All;Unigene34407_All;Unigene5556_All;Unigene14320_All;Unigene17232_All;Unigene17871_All;Unigene20429_All;Unigene…
cellular_component	macromolecular complex	395	Unigene1637_All;Unigene33694_All;Unigene5960_All;Unigene6091_All;Unigene4208_All;Unigene6095_All;Unigene11669_All;Unigene18860_All;Unigene14335_All;Unigene21779_All;Unigene11472_All;Unigene1972_All;Unigene7800_All;Unigene8832_All;Unigene9649_All;CL3938.Contig1_All;Unigene30101_All;Unigene15181_All;Unigene274_All;Unigene1172_All;Unigene12951_All;Unigene28824_All;Unigene28874_All;Unigene31472_All;U…
cellular_component	membrane	594	Unigene11472_All;Unigene1972_All;Unigene7800_All;Unigene8832_All;Unigene9649_All;Unigene21172_All;Unigene1172_All;Unigene12951_All;Unigene28824_All;Unigene28874_All;Unigene31472_All;Unigene33112_All;Unigene3575_All;Unigene6623_All;CL1657.Contig2_All;CL3910.Contig1_All;CL437.Contig2_All;Unigene19241_All;Unigene3470_All;Unigene17839_All;Unigene2232_All;Unigene25591_All;Unigene30758_All;CL1577.Conti…
cellular_component	membrane part	411	Unigene11472_All;Unigene1972_All;Unigene7800_All;Unigene8832_All;Unigene9649_All;Unigene1172_All;Unigene12951_All;Unigene28824_All;Unigene28874_All;Unigene31472_All;Unigene33112_All;Unigene3575_All;Unigene6623_All;CL1657.Contig2_All;CL3910.Contig1_All;CL437.Contig2_All;Unigene19241_All;Unigene17839_All;Unigene2232_All;Unigene25591_All;Unigene30758_All;CL283.Contig3_All;Unigene32041_All;CL2902.Con…
cellular_component	membrane-enclosed lumen	144	CL3938.Contig1_All;Unigene30101_All;Unigene5960_All;Unigene6600_All;Unigene20317_All;Unigene21386_All;Unigene31802_All;Unigene3387_All;Unigene6634_All;Unigene31813_All;Unigene15638_All;Unigene34200_All;CL147.Contig4_All;CL147.Contig5_All;Unigene8635_All;CL3332.Contig1_All;Unigene21592_All;Unigene22351_All;Unigene5008_All;Unigene9317_All;CL1224.Contig2_All;CL1224.Contig4_All;Unigene17276_All;Unige…
cellular_component	nucleoid	3	Unigene16142_All;Unigene24949_All;Unigene26787_All
cellular_component	organelle	714	Unigene1637_All;Unigene33694_All;Unigene5960_All;Unigene6091_All;Unigene33056_All;Unigene18860_All;Unigene14335_All;Unigene21779_All;CL1361.Contig1_All;CL1361.Contig2_All;Unigene11325_All;Unigene14542_All;Unigene16733_All;Unigene21629_All;Unigene30406_All;Unigene31387_All;Unigene32431_All;Unigene33995_All;Unigene4051_All;Unigene7057_All;Unigene9010_All;Unigene9410_All;CL3938.Contig1_All;Unigene30…
cellular_component	organelle part	399	Unigene1637_All;Unigene33694_All;Unigene5960_All;Unigene6091_All;Unigene18860_All;Unigene14335_All;Unigene21779_All;CL3938.Contig1_All;Unigene30101_All;CL3455.Contig1_All;CL3455.Contig2_All;Unigene14615_All;Unigene18201_All;Unigene25661_All;Unigene29519_All;Unigene6692_All;Unigene21172_All;Unigene1172_All;Unigene12951_All;Unigene28824_All;Unigene28874_All;Unigene31472_All;Unigene33112_All;Unigene…
cellular_component	synapse	83	CL2293.Contig3_All;Unigene6110_All;CL1212.Contig10_All;CL1212.Contig6_All;CL1657.Contig2_All;CL1693.Contig1_All;CL2436.Contig1_All;CL898.Contig3_All;CL918.Contig2_All;Unigene13792_All;Unigene15030_All;Unigene17871_All;Unigene2118_All;Unigene21378_All;Unigene22486_All;Unigene28993_All;Unigene31551_All;Unigene3367_All;Unigene34737_All;Unigene35167_All;Unigene3679_All;Unigene5938_All;CL1889.Contig3_…
cellular_component	synapse part	60	CL2293.Contig3_All;Unigene6110_All;CL1212.Contig10_All;CL1212.Contig6_All;CL1657.Contig2_All;CL1693.Contig1_All;CL2436.Contig1_All;CL898.Contig3_All;CL918.Contig2_All;Unigene13792_All;Unigene15030_All;Unigene17871_All;Unigene2118_All;Unigene21378_All;Unigene22486_All;Unigene28993_All;Unigene31551_All;Unigene3367_All;Unigene34737_All;Unigene35167_All;Unigene3679_All;Unigene5938_All;CL1889.Contig3_…
molecular_function	antioxidant activity	7	CL747.Contig1_All;Unigene15718_All;Unigene20761_All;Unigene29608_All;Unigene30339_All;CL2242.Contig2_All;Unigene30685_All
molecular_function	binding	1263	Unigene15181_All;Unigene197_All;Unigene23360_All;Unigene274_All;Unigene8036_All;CL3139.Contig2_All;Unigene4204_All;Unigene4516_All;Unigene11669_All;Unigene20779_All;Unigene26109_All;Unigene30513_All;Unigene30581_All;CL1224.Contig2_All;CL1224.Contig4_All;CL1611.Contig1_All;CL2192.Contig2_All;CL2942.Contig1_All;CL3013.Contig1_All;CL3013.Contig2_All;CL317.Contig2_All;CL317.Contig3_All;CL317.Contig6_…
molecular_function	catalytic activity	1115	Unigene1179_All;Unigene24949_All;Unigene25895_All;Unigene28294_All;Unigene11184_All;Unigene16034_All;Unigene33820_All;Unigene3418_All;Unigene5370_All;Unigene16514_All;Unigene1875_All;Unigene29295_All;Unigene30855_All;Unigene31262_All;Unigene1828_All;Unigene3895_All;Unigene17381_All;Unigene19193_All;CL176.Contig4_All;Unigene34717_All;Unigene6363_All;Unigene7314_All;CL587.Contig1_All;Unigene7062_Al…
molecular_function	channel regulator activity	4	Unigene17381_All;CL1909.Contig1_All;Unigene15954_All;Unigene30902_All
molecular_function	electron carrier activity	17	CL1084.Contig1_All;CL1516.Contig3_All;CL1944.Contig1_All;CL2956.Contig2_All;Unigene10474_All;Unigene13688_All;Unigene13937_All;Unigene14304_All;Unigene14564_All;Unigene15922_All;Unigene2595_All;Unigene26863_All;Unigene28532_All;Unigene29224_All;Unigene4674_All;Unigene4681_All;Unigene6091_All
molecular_function	enzyme regulator activity	94	CL4291.Contig2_All;Unigene34376_All;Unigene13021_All;Unigene8947_All;CL558.Contig8_All;CL558.Contig9_All;CL999.Contig1_All;CL999.Contig3_All;Unigene21905_All;Unigene29190_All;Unigene30322_All;Unigene3171_All;Unigene329_All;Unigene3373_All;Unigene8591_All;Unigene9147_All;CL2902.Contig2_All;Unigene12264_All;Unigene14320_All;Unigene17232_All;Unigene25112_All;Unigene25113_All;Unigene31176_All;Unigene…
molecular_function	metallochaperone activity	1	Unigene7062_All
molecular_function	molecular transducer activity	111	Unigene12569_All;Unigene12937_All;Unigene19551_All;Unigene3702_All;Unigene5777_All;CL4165.Contig2_All;Unigene10919_All;Unigene31945_All;Unigene31964_All;Unigene13540_All;CL1923.Contig1_All;CL3700.Contig1_All;CL3700.Contig2_All;CL3798.Contig1_All;CL3798.Contig2_All;Unigene11325_All;Unigene12586_All;Unigene15796_All;Unigene16514_All;Unigene17218_All;Unigene1875_All;Unigene20520_All;Unigene29295_All…
molecular_function	nucleic acid binding transcription factor activity	88	CL103.Contig1_All;CL1923.Contig1_All;CL2010.Contig1_All;CL2010.Contig2_All;CL2064.Contig2_All;CL2198.Contig1_All;CL2439.Contig2_All;CL2444.Contig3_All;CL3620.Contig3_All;CL3798.Contig1_All;CL3798.Contig2_All;CL4027.Contig2_All;CL490.Contig9_All;CL540.Contig1_All;CL540.Contig2_All;CL667.Contig1_All;CL820.Contig1_All;CL820.Contig2_All;Unigene11325_All;Unigene11966_All;Unigene15264_All;Unigene1597_A…
molecular_function	nutrient reservoir activity	1	Unigene13323_All
molecular_function	protein binding transcription factor activity	22	Unigene19542_All;Unigene31802_All;Unigene9324_All;CL283.Contig3_All;Unigene31945_All;Unigene31964_All;CL2769.Contig1_All;Unigene10079_All;Unigene17977_All;Unigene5008_All;Unigene9317_All;Unigene29582_All;CL1239.Contig2_All;CL1239.Contig3_All;CL959.Contig1_All;Unigene30951_All;Unigene6142_All;Unigene8634_All;Unigene9833_All;Unigene19503_All;Unigene5960_All;Unigene9744_All
molecular_function	receptor activity	97	Unigene12569_All;Unigene12937_All;Unigene19551_All;Unigene3702_All;CL920.Contig1_All;CL920.Contig2_All;Unigene10054_All;Unigene14263_All;Unigene16080_All;Unigene16624_All;Unigene18062_All;Unigene18540_All;Unigene25392_All;Unigene30528_All;Unigene3212_All;Unigene3274_All;Unigene33512_All;Unigene7202_All;Unigene8880_All;Unigene9649_All;Unigene5777_All;CL4165.Contig2_All;Unigene24949_All;Unigene1091…
molecular_function	structural molecule activity	56	CL1531.Contig3_All;Unigene1250_All;Unigene6531_All;CL1126.Contig2_All;CL1126.Contig4_All;CL1126.Contig7_All;CL1224.Contig2_All;CL1224.Contig4_All;Unigene11325_All;Unigene17276_All;Unigene25423_All;Unigene5420_All;Unigene31903_All;Unigene34912_All;CL1657.Contig2_All;CL265.Contig3_All;CL283.Contig3_All;CL3984.Contig1_All;Unigene10542_All;Unigene10625_All;Unigene14792_All;Unigene23610_All;Unigene255…
molecular_function	translation regulator activity	1	Unigene6095_All
molecular_function	transporter activity	225	Unigene25489_All;Unigene24949_All;Unigene25895_All;Unigene28294_All;CL3455.Contig1_All;CL3455.Contig2_All;Unigene25661_All;Unigene29519_All;Unigene21984_All;Unigene32907_All;Unigene12569_All;Unigene12937_All;Unigene19551_All;Unigene3702_All;Unigene32216_All;Unigene10947_All;Unigene20610_All;Unigene33523_All;CL663.Contig6_All;CL2828.Contig2_All;Unigene12356_All;Unigene33087_All;CL1321.Contig1_All;…

## Sheet: dark vs yellow light.GO2gene
Ontology	Class	number_of_dark-vs-yellow_light.All-Unigene	genes_of_dark-vs-yellow_light.All-Unigene
biological_process	biological adhesion	86	CL2293.Contig3_All;CL920.Contig1_All;CL920.Contig2_All;Unigene14263_All;Unigene16624_All;Unigene1702_All;Unigene18015_All;Unigene18540_All;Unigene25392_All;Unigene29028_All;Unigene30269_All;Unigene3274_All;Unigene33571_All;Unigene5224_All;Unigene6505_All;Unigene7202_All;Unigene8663_All;Unigene8729_All;Unigene29373_All;Unigene15872_All;CL3517.Contig1_All;CL3517.Contig2_All;Unigene2653_All;Unigene8…
biological_process	biological regulation	787	CL1926.Contig2_All;Unigene32258_All;CL2734.Contig1_All;CL349.Contig2_All;CL349.Contig6_All;CL3866.Contig1_All;CL3866.Contig2_All;CL818.Contig1_All;CL818.Contig2_All;CL818.Contig3_All;Unigene15969_All;Unigene18078_All;Unigene1998_All;Unigene23252_All;Unigene23946_All;Unigene30071_All;CL2293.Contig3_All;Unigene11522_All;Unigene33037_All;Unigene6505_All;Unigene8699_All;Unigene6368_All;Unigene1233_Al…
biological_process	cell killing	1	CL3529.Contig1_All
biological_process	cellular component organization or biogenesis	553	CL1926.Contig2_All;Unigene32258_All;Unigene13000_All;Unigene31730_All;CL2734.Contig1_All;CL349.Contig2_All;CL349.Contig6_All;CL3866.Contig1_All;CL3866.Contig2_All;CL818.Contig1_All;CL818.Contig2_All;CL818.Contig3_All;Unigene15969_All;Unigene18078_All;Unigene1998_All;Unigene23252_All;Unigene23946_All;Unigene30071_All;CL266.Contig2_All;Unigene1233_All;Unigene30978_All;CL276.Contig2_All;CL276.Contig…
biological_process	cellular process	1505	Unigene32258_All;Unigene1549_All;Unigene26925_All;Unigene31897_All;Unigene19570_All;CL2293.Contig3_All;CL920.Contig1_All;CL920.Contig2_All;Unigene14263_All;Unigene16624_All;Unigene1702_All;Unigene18015_All;Unigene18540_All;Unigene25392_All;Unigene29028_All;Unigene30269_All;Unigene3274_All;Unigene33571_All;Unigene5224_All;Unigene6505_All;Unigene7202_All;Unigene8663_All;Unigene8729_All;Unigene8790_…
biological_process	developmental process	641	CL2805.Contig2_All;Unigene10667_All;Unigene15930_All;Unigene25847_All;Unigene5825_All;CL3082.Contig1_All;CL3995.Contig2_All;Unigene1631_All;Unigene25271_All;Unigene29028_All;Unigene30269_All;Unigene11472_All;Unigene1972_All;Unigene7800_All;Unigene8832_All;Unigene3575_All;CL24.Contig3_All;CL3366.Contig1_All;Unigene29574_All;Unigene4109_All;Unigene24235_All;Unigene29762_All;Unigene6186_All;Unigene9…
biological_process	establishment of localization	458	Unigene19570_All;Unigene1491_All;Unigene17381_All;Unigene32257_All;Unigene32258_All;Unigene5314_All;Unigene32216_All;Unigene26581_All;Unigene30858_All;CL266.Contig2_All;CL2902.Contig2_All;CL1212.Contig10_All;CL1212.Contig6_All;CL1693.Contig1_All;CL2436.Contig1_All;CL898.Contig3_All;CL918.Contig2_All;Unigene1092_All;Unigene13792_All;Unigene18692_All;Unigene2118_All;Unigene21378_All;Unigene2180_All…
biological_process	growth	116	Unigene29118_All;Unigene11325_All;Unigene15181_All;Unigene274_All;CL323.Contig2_All;CL3910.Contig1_All;Unigene12126_All;Unigene9649_All;CL1657.Contig2_All;CL929.Contig14_All;CL929.Contig1_All;Unigene17871_All;Unigene20779_All;Unigene22486_All;Unigene26109_All;Unigene30513_All;Unigene30581_All;Unigene31292_All;Unigene31511_All;Unigene13610_All;CL437.Contig2_All;CL1807.Contig2_All;CL1933.Contig1_Al…
biological_process	immune system process	91	Unigene15181_All;Unigene18359_All;Unigene274_All;Unigene29373_All;Unigene30071_All;Unigene6112_All;CL405.Contig1_All;Unigene5224_All;Unigene32225_All;CL3529.Contig1_All;Unigene7873_All;CL920.Contig1_All;CL920.Contig2_All;Unigene3575_All;CL2734.Contig1_All;Unigene15796_All;Unigene15969_All;Unigene18078_All;Unigene23252_All;Unigene4248_All;CL1446.Contig1_All;Unigene14499_All;Unigene20347_All;CL1160…
biological_process	localization	536	Unigene19570_All;Unigene1491_All;Unigene17381_All;Unigene32257_All;Unigene32258_All;Unigene5314_All;Unigene3575_All;Unigene32216_All;Unigene26581_All;Unigene30858_All;CL266.Contig2_All;CL2902.Contig2_All;CL1212.Contig10_All;CL1212.Contig6_All;CL1693.Contig1_All;CL2436.Contig1_All;CL898.Contig3_All;CL918.Contig2_All;Unigene1092_All;Unigene13792_All;Unigene18692_All;Unigene2118_All;Unigene21378_All…
biological_process	locomotion	173	CL1224.Contig2_All;CL1224.Contig4_All;CL1807.Contig1_All;Unigene11687_All;Unigene12775_All;Unigene17276_All;Unigene18666_All;Unigene30685_All;Unigene33338_All;Unigene7697_All;Unigene14346_All;Unigene31945_All;Unigene31964_All;Unigene16080_All;Unigene16681_All;CL1657.Contig2_All;Unigene29118_All;Unigene30366_All;Unigene3439_All;Unigene6298_All;CL1160.Contig2_All;CL1488.Contig1_All;CL3013.Contig1_A…
biological_process	metabolic process	1122	CL1926.Contig2_All;Unigene1549_All;Unigene26925_All;Unigene31897_All;Unigene8790_All;CL3139.Contig2_All;CL14.Contig2_All;CL14.Contig6_All;CL2318.Contig1_All;CL2334.Contig2_All;CL2353.Contig2_All;CL2475.Contig1_All;CL2492.Contig1_All;CL677.Contig2_All;CL787.Contig1_All;Unigene10029_All;Unigene10406_All;Unigene10690_All;Unigene11232_All;Unigene12671_All;Unigene13030_All;Unigene15350_All;Unigene1543…
biological_process	multi-organism process	94	Unigene15181_All;Unigene18359_All;Unigene274_All;Unigene7873_All;Unigene29373_All;Unigene9144_All;CL3529.Contig1_All;Unigene33915_All;CL4165.Contig2_All;CL490.Contig9_All;Unigene1597_All;CL3743.Contig1_All;Unigene10114_All;Unigene22523_All;CL920.Contig1_All;CL920.Contig2_All;Unigene5224_All;CL1584.Contig3_All;CL3230.Contig1_All;Unigene1506_All;Unigene27487_All;Unigene30708_All;Unigene30885_All;Un…
biological_process	multicellular organismal process	694	CL2805.Contig2_All;Unigene10667_All;Unigene15930_All;Unigene25847_All;Unigene5825_All;CL3082.Contig1_All;CL3995.Contig2_All;Unigene1631_All;Unigene25271_All;Unigene29028_All;Unigene30269_All;Unigene11472_All;Unigene1972_All;Unigene7800_All;Unigene8832_All;Unigene3575_All;CL24.Contig3_All;CL3366.Contig1_All;Unigene29574_All;Unigene4109_All;Unigene24235_All;Unigene29762_All;Unigene6186_All;Unigene9…
biological_process	negative regulation of biological process	213	CL2293.Contig3_All;Unigene11522_All;Unigene33037_All;Unigene6505_All;Unigene8699_All;Unigene6368_All;Unigene3316_All;Unigene20974_All;Unigene30627_All;CL3065.Contig2_All;Unigene9144_All;Unigene17839_All;Unigene2232_All;Unigene25591_All;Unigene30758_All;Unigene32583_All;Unigene6600_All;Unigene31132_All;Unigene31280_All;Unigene6992_All;CL823.Contig3_All;CL823.Contig7_All;Unigene18046_All;Unigene233…
biological_process	positive regulation of biological process	188	Unigene32258_All;Unigene30823_All;Unigene29118_All;Unigene30685_All;Unigene7649_All;Unigene16526_All;Unigene30466_All;Unigene31706_All;CL823.Contig3_All;CL823.Contig7_All;Unigene30071_All;Unigene13164_All;Unigene3872_All;Unigene8794_All;Unigene15598_All;Unigene34448_All;Unigene24914_All;CL405.Contig1_All;Unigene7323_All;Unigene29373_All;CL50.Contig1_All;CL50.Contig2_All;CL50.Contig3_All;Unigene19…
biological_process	regulation of biological process	715	CL1926.Contig2_All;Unigene32258_All;CL2293.Contig3_All;Unigene11522_All;Unigene33037_All;Unigene6505_All;Unigene8699_All;Unigene6368_All;Unigene1233_All;CL2902.Contig2_All;CL1414.Contig1_All;Unigene29373_All;Unigene32423_All;Unigene30823_All;CL823.Contig3_All;CL823.Contig7_All;CL490.Contig3_All;Unigene21172_All;Unigene3372_All;Unigene3316_All;CL102.Contig1_All;CL1095.Contig2_All;CL1923.Contig1_Al…
biological_process	reproduction	234	Unigene32323_All;Unigene8708_All;CL2580.Contig1_All;Unigene16624_All;Unigene31994_All;Unigene30425_All;CL818.Contig1_All;CL818.Contig2_All;CL818.Contig3_All;Unigene16347_All;Unigene14320_All;Unigene17232_All;Unigene20429_All;Unigene25112_All;Unigene25113_All;Unigene30543_All;Unigene31176_All;Unigene31383_All;Unigene31384_All;Unigene4179_All;Unigene5409_All;Unigene6025_All;Unigene9214_All;Unigene5…
biological_process	reproductive process	219	CL2580.Contig1_All;Unigene16624_All;Unigene31994_All;Unigene30425_All;CL818.Contig1_All;CL818.Contig2_All;CL818.Contig3_All;Unigene16347_All;Unigene14320_All;Unigene17232_All;Unigene20429_All;Unigene25112_All;Unigene25113_All;Unigene30543_All;Unigene31176_All;Unigene31383_All;Unigene31384_All;Unigene4179_All;Unigene5409_All;Unigene6025_All;Unigene9214_All;Unigene21150_All;Unigene29582_All;Unigene…
biological_process	response to stimulus	639	CL2293.Contig3_All;Unigene11522_All;Unigene33037_All;Unigene6505_All;Unigene8699_All;Unigene27431_All;Unigene27935_All;CL3139.Contig2_All;Unigene6368_All;Unigene15181_All;Unigene18359_All;Unigene274_All;CL1414.Contig1_All;Unigene29373_All;Unigene32423_All;CL102.Contig1_All;CL1095.Contig2_All;CL1923.Contig1_All;CL303.Contig1_All;CL3532.Contig1_All;CL3798.Contig1_All;CL3798.Contig2_All;CL3950.Conti…
biological_process	rhythmic process	26	CL1044.Contig2_All;Unigene15264_All;Unigene9330_All;CL1212.Contig10_All;Unigene7922_All;CL1657.Contig2_All;CL406.Contig4_All;CL818.Contig1_All;CL818.Contig2_All;CL818.Contig3_All;Unigene17839_All;Unigene18666_All;Unigene2534_All;Unigene25591_All;Unigene31730_All;Unigene4163_All;Unigene29625_All;Unigene17381_All;Unigene11717_All;Unigene4006_All;Unigene6935_All;Unigene18201_All;CL389.Contig2_All;CL…
biological_process	signaling	454	CL2293.Contig3_All;Unigene11522_All;Unigene33037_All;Unigene6505_All;Unigene8699_All;Unigene6368_All;CL266.Contig2_All;CL1414.Contig1_All;Unigene29373_All;Unigene32423_All;CL102.Contig1_All;CL1095.Contig2_All;CL1923.Contig1_All;CL303.Contig1_All;CL3532.Contig1_All;CL3798.Contig1_All;CL3798.Contig2_All;CL3950.Contig2_All;Unigene11325_All;Unigene13012_All;Unigene13021_All;Unigene13423_All;Unigene13…
biological_process	single-organism process	1241	Unigene32258_All;Unigene19570_All;CL2293.Contig3_All;CL920.Contig1_All;CL920.Contig2_All;Unigene14263_All;Unigene16624_All;Unigene1702_All;Unigene18015_All;Unigene18540_All;Unigene25392_All;Unigene29028_All;Unigene30269_All;Unigene3274_All;Unigene33571_All;Unigene5224_All;Unigene6505_All;Unigene7202_All;Unigene8663_All;Unigene8729_All;Unigene1491_All;Unigene17381_All;Unigene32257_All;Unigene5314_…
cellular_component	cell	1097	Unigene1637_All;Unigene33694_All;Unigene5960_All;Unigene6091_All;Unigene4208_All;Unigene6095_All;Unigene33056_All;CL2667.Contig1_All;Unigene3575_All;Unigene11669_All;Unigene18860_All;Unigene3367_All;Unigene14335_All;Unigene21779_All;CL1361.Contig1_All;CL1361.Contig2_All;Unigene11325_All;Unigene14542_All;Unigene16733_All;Unigene21629_All;Unigene30406_All;Unigene31387_All;Unigene32431_All;Unigene33…
cellular_component	cell junction	90	CL1212.Contig10_All;CL1212.Contig6_All;CL1693.Contig1_All;CL2436.Contig1_All;CL898.Contig3_All;CL918.Contig2_All;Unigene11403_All;Unigene13792_All;Unigene2118_All;Unigene21378_All;Unigene27487_All;Unigene28993_All;Unigene31551_All;Unigene3367_All;Unigene35167_All;Unigene3679_All;Unigene9272_All;Unigene10667_All;Unigene15930_All;Unigene25847_All;Unigene5825_All;CL3517.Contig1_All;CL3517.Contig2_Al…
cellular_component	cell part	1097	Unigene1637_All;Unigene33694_All;Unigene5960_All;Unigene6091_All;Unigene4208_All;Unigene6095_All;Unigene33056_All;CL2667.Contig1_All;Unigene3575_All;Unigene11669_All;Unigene18860_All;Unigene3367_All;Unigene14335_All;Unigene21779_All;CL1361.Contig1_All;CL1361.Contig2_All;Unigene11325_All;Unigene14542_All;Unigene16733_All;Unigene21629_All;Unigene30406_All;Unigene31387_All;Unigene32431_All;Unigene33…
cellular_component	extracellular matrix	27	CL3700.Contig1_All;CL3700.Contig2_All;Unigene13141_All;Unigene29118_All;Unigene32205_All;Unigene16670_All;Unigene31383_All;Unigene3439_All;Unigene35097_All;Unigene7468_All;Unigene14320_All;Unigene17232_All;Unigene17871_All;Unigene20429_All;Unigene22486_All;Unigene25112_All;Unigene25113_All;Unigene30543_All;Unigene31176_All;Unigene31384_All;Unigene5409_All;Unigene6025_All;Unigene9214_All;Unigene28…
cellular_component	extracellular matrix part	9	CL3700.Contig1_All;CL3700.Contig2_All;Unigene13141_All;Unigene29118_All;Unigene32205_All;Unigene2808_All;Unigene26656_All;Unigene29574_All;Unigene4109_All
cellular_component	extracellular region	81	CL303.Contig1_All;Unigene10078_All;Unigene13323_All;Unigene2232_All;Unigene24864_All;Unigene25158_All;Unigene26656_All;Unigene31985_All;Unigene33915_All;Unigene6091_All;Unigene7873_All;Unigene32553_All;CL3700.Contig1_All;CL3700.Contig2_All;Unigene13141_All;Unigene29118_All;Unigene32205_All;Unigene34407_All;Unigene5556_All;Unigene14320_All;Unigene17232_All;Unigene17871_All;Unigene20429_All;Unigene…
cellular_component	extracellular region part	39	CL303.Contig1_All;Unigene10078_All;Unigene13323_All;Unigene2232_All;Unigene24864_All;Unigene25158_All;Unigene26656_All;Unigene31985_All;Unigene33915_All;Unigene6091_All;Unigene7873_All;Unigene32553_All;CL3700.Contig1_All;CL3700.Contig2_All;Unigene13141_All;Unigene29118_All;Unigene32205_All;Unigene34407_All;Unigene5556_All;Unigene14320_All;Unigene17232_All;Unigene17871_All;Unigene20429_All;Unigene…
cellular_component	macromolecular complex	395	Unigene1637_All;Unigene33694_All;Unigene5960_All;Unigene6091_All;Unigene4208_All;Unigene6095_All;Unigene11669_All;Unigene18860_All;Unigene14335_All;Unigene21779_All;Unigene11472_All;Unigene1972_All;Unigene7800_All;Unigene8832_All;Unigene9649_All;CL3938.Contig1_All;Unigene30101_All;Unigene15181_All;Unigene274_All;Unigene1172_All;Unigene12951_All;Unigene28824_All;Unigene28874_All;Unigene31472_All;U…
cellular_component	membrane	594	Unigene11472_All;Unigene1972_All;Unigene7800_All;Unigene8832_All;Unigene9649_All;Unigene21172_All;Unigene1172_All;Unigene12951_All;Unigene28824_All;Unigene28874_All;Unigene31472_All;Unigene33112_All;Unigene3575_All;Unigene6623_All;CL1657.Contig2_All;CL3910.Contig1_All;CL437.Contig2_All;Unigene19241_All;Unigene3470_All;Unigene17839_All;Unigene2232_All;Unigene25591_All;Unigene30758_All;CL1577.Conti…
cellular_component	membrane part	411	Unigene11472_All;Unigene1972_All;Unigene7800_All;Unigene8832_All;Unigene9649_All;Unigene1172_All;Unigene12951_All;Unigene28824_All;Unigene28874_All;Unigene31472_All;Unigene33112_All;Unigene3575_All;Unigene6623_All;CL1657.Contig2_All;CL3910.Contig1_All;CL437.Contig2_All;Unigene19241_All;Unigene17839_All;Unigene2232_All;Unigene25591_All;Unigene30758_All;CL283.Contig3_All;Unigene32041_All;CL2902.Con…
cellular_component	membrane-enclosed lumen	144	CL3938.Contig1_All;Unigene30101_All;Unigene5960_All;Unigene6600_All;Unigene20317_All;Unigene21386_All;Unigene31802_All;Unigene3387_All;Unigene6634_All;Unigene31813_All;Unigene15638_All;Unigene34200_All;CL147.Contig4_All;CL147.Contig5_All;Unigene8635_All;CL3332.Contig1_All;Unigene21592_All;Unigene22351_All;Unigene5008_All;Unigene9317_All;CL1224.Contig2_All;CL1224.Contig4_All;Unigene17276_All;Unige…
cellular_component	nucleoid	3	Unigene16142_All;Unigene24949_All;Unigene26787_All
cellular_component	organelle	714	Unigene1637_All;Unigene33694_All;Unigene5960_All;Unigene6091_All;Unigene33056_All;Unigene18860_All;Unigene14335_All;Unigene21779_All;CL1361.Contig1_All;CL1361.Contig2_All;Unigene11325_All;Unigene14542_All;Unigene16733_All;Unigene21629_All;Unigene30406_All;Unigene31387_All;Unigene32431_All;Unigene33995_All;Unigene4051_All;Unigene7057_All;Unigene9010_All;Unigene9410_All;CL3938.Contig1_All;Unigene30…
cellular_component	organelle part	399	Unigene1637_All;Unigene33694_All;Unigene5960_All;Unigene6091_All;Unigene18860_All;Unigene14335_All;Unigene21779_All;CL3938.Contig1_All;Unigene30101_All;CL3455.Contig1_All;CL3455.Contig2_All;Unigene14615_All;Unigene18201_All;Unigene25661_All;Unigene29519_All;Unigene6692_All;Unigene21172_All;Unigene1172_All;Unigene12951_All;Unigene28824_All;Unigene28874_All;Unigene31472_All;Unigene33112_All;Unigene…
cellular_component	synapse	83	CL2293.Contig3_All;Unigene6110_All;CL1212.Contig10_All;CL1212.Contig6_All;CL1657.Contig2_All;CL1693.Contig1_All;CL2436.Contig1_All;CL898.Contig3_All;CL918.Contig2_All;Unigene13792_All;Unigene15030_All;Unigene17871_All;Unigene2118_All;Unigene21378_All;Unigene22486_All;Unigene28993_All;Unigene31551_All;Unigene3367_All;Unigene34737_All;Unigene35167_All;Unigene3679_All;Unigene5938_All;CL1889.Contig3_…
cellular_component	synapse part	60	CL2293.Contig3_All;Unigene6110_All;CL1212.Contig10_All;CL1212.Contig6_All;CL1657.Contig2_All;CL1693.Contig1_All;CL2436.Contig1_All;CL898.Contig3_All;CL918.Contig2_All;Unigene13792_All;Unigene15030_All;Unigene17871_All;Unigene2118_All;Unigene21378_All;Unigene22486_All;Unigene28993_All;Unigene31551_All;Unigene3367_All;Unigene34737_All;Unigene35167_All;Unigene3679_All;Unigene5938_All;CL1889.Contig3_…
molecular_function	antioxidant activity	7	CL747.Contig1_All;Unigene15718_All;Unigene20761_All;Unigene29608_All;Unigene30339_All;CL2242.Contig2_All;Unigene30685_All
molecular_function	binding	1263	Unigene15181_All;Unigene197_All;Unigene23360_All;Unigene274_All;Unigene8036_All;CL3139.Contig2_All;Unigene4204_All;Unigene4516_All;Unigene11669_All;Unigene20779_All;Unigene26109_All;Unigene30513_All;Unigene30581_All;CL1224.Contig2_All;CL1224.Contig4_All;CL1611.Contig1_All;CL2192.Contig2_All;CL2942.Contig1_All;CL3013.Contig1_All;CL3013.Contig2_All;CL317.Contig2_All;CL317.Contig3_All;CL317.Contig6_…
molecular_function	catalytic activity	1115	Unigene1179_All;Unigene24949_All;Unigene25895_All;Unigene28294_All;Unigene11184_All;Unigene16034_All;Unigene33820_All;Unigene3418_All;Unigene5370_All;Unigene16514_All;Unigene1875_All;Unigene29295_All;Unigene30855_All;Unigene31262_All;Unigene1828_All;Unigene3895_All;Unigene17381_All;Unigene19193_All;CL176.Contig4_All;Unigene34717_All;Unigene6363_All;Unigene7314_All;CL587.Contig1_All;Unigene7062_Al…
molecular_function	channel regulator activity	4	Unigene17381_All;CL1909.Contig1_All;Unigene15954_All;Unigene30902_All
molecular_function	electron carrier activity	17	CL1084.Contig1_All;CL1516.Contig3_All;CL1944.Contig1_All;CL2956.Contig2_All;Unigene10474_All;Unigene13688_All;Unigene13937_All;Unigene14304_All;Unigene14564_All;Unigene15922_All;Unigene2595_All;Unigene26863_All;Unigene28532_All;Unigene29224_All;Unigene4674_All;Unigene4681_All;Unigene6091_All
molecular_function	enzyme regulator activity	94	CL4291.Contig2_All;Unigene34376_All;Unigene13021_All;Unigene8947_All;CL558.Contig8_All;CL558.Contig9_All;CL999.Contig1_All;CL999.Contig3_All;Unigene21905_All;Unigene29190_All;Unigene30322_All;Unigene3171_All;Unigene329_All;Unigene3373_All;Unigene8591_All;Unigene9147_All;CL2902.Contig2_All;Unigene12264_All;Unigene14320_All;Unigene17232_All;Unigene25112_All;Unigene25113_All;Unigene31176_All;Unigene…
molecular_function	metallochaperone activity	1	Unigene7062_All
molecular_function	molecular transducer activity	111	Unigene12569_All;Unigene12937_All;Unigene19551_All;Unigene3702_All;Unigene5777_All;CL4165.Contig2_All;Unigene10919_All;Unigene31945_All;Unigene31964_All;Unigene13540_All;CL1923.Contig1_All;CL3700.Contig1_All;CL3700.Contig2_All;CL3798.Contig1_All;CL3798.Contig2_All;Unigene11325_All;Unigene12586_All;Unigene15796_All;Unigene16514_All;Unigene17218_All;Unigene1875_All;Unigene20520_All;Unigene29295_All…
molecular_function	nucleic acid binding transcription factor activity	88	CL103.Contig1_All;CL1923.Contig1_All;CL2010.Contig1_All;CL2010.Contig2_All;CL2064.Contig2_All;CL2198.Contig1_All;CL2439.Contig2_All;CL2444.Contig3_All;CL3620.Contig3_All;CL3798.Contig1_All;CL3798.Contig2_All;CL4027.Contig2_All;CL490.Contig9_All;CL540.Contig1_All;CL540.Contig2_All;CL667.Contig1_All;CL820.Contig1_All;CL820.Contig2_All;Unigene11325_All;Unigene11966_All;Unigene15264_All;Unigene1597_A…
molecular_function	nutrient reservoir activity	1	Unigene13323_All
molecular_function	protein binding transcription factor activity	22	Unigene19542_All;Unigene31802_All;Unigene9324_All;CL283.Contig3_All;Unigene31945_All;Unigene31964_All;CL2769.Contig1_All;Unigene10079_All;Unigene17977_All;Unigene5008_All;Unigene9317_All;Unigene29582_All;CL1239.Contig2_All;CL1239.Contig3_All;CL959.Contig1_All;Unigene30951_All;Unigene6142_All;Unigene8634_All;Unigene9833_All;Unigene19503_All;Unigene5960_All;Unigene9744_All
molecular_function	receptor activity	97	Unigene12569_All;Unigene12937_All;Unigene19551_All;Unigene3702_All;CL920.Contig1_All;CL920.Contig2_All;Unigene10054_All;Unigene14263_All;Unigene16080_All;Unigene16624_All;Unigene18062_All;Unigene18540_All;Unigene25392_All;Unigene30528_All;Unigene3212_All;Unigene3274_All;Unigene33512_All;Unigene7202_All;Unigene8880_All;Unigene9649_All;Unigene5777_All;CL4165.Contig2_All;Unigene24949_All;Unigene1091…
molecular_function	structural molecule activity	56	CL1531.Contig3_All;Unigene1250_All;Unigene6531_All;CL1126.Contig2_All;CL1126.Contig4_All;CL1126.Contig7_All;CL1224.Contig2_All;CL1224.Contig4_All;Unigene11325_All;Unigene17276_All;Unigene25423_All;Unigene5420_All;Unigene31903_All;Unigene34912_All;CL1657.Contig2_All;CL265.Contig3_All;CL283.Contig3_All;CL3984.Contig1_All;Unigene10542_All;Unigene10625_All;Unigene14792_All;Unigene23610_All;Unigene255…
molecular_function	translation regulator activity	1	Unigene6095_All
molecular_function	transporter activity	225	Unigene25489_All;Unigene24949_All;Unigene25895_All;Unigene28294_All;CL3455.Contig1_All;CL3455.Contig2_All;Unigene25661_All;Unigene29519_All;Unigene21984_All;Unigene32907_All;Unigene12569_All;Unigene12937_All;Unigene19551_All;Unigene3702_All;Unigene32216_All;Unigene10947_All;Unigene20610_All;Unigene33523_All;CL663.Contig6_All;CL2828.Contig2_All;Unigene12356_All;Unigene33087_All;CL1321.Contig1_All;…

## Sheet: dark vs white light.GO2gene
Ontology	Class	number_of_Uv_light-vs-yellow_light.All-Unigene	genes_of_Uv_light-vs-yellow_light.All-Unigene
biological_process	biological adhesion	65	CL2293.Contig3_All;Unigene14263_All;Unigene16624_All;Unigene1702_All;Unigene18015_All;Unigene18540_All;Unigene19129_All;Unigene23524_All;Unigene25392_All;Unigene29028_All;Unigene7202_All;Unigene8663_All;Unigene8729_All;Unigene29373_All;Unigene15872_All;CL1511.Contig3_All;Unigene9301_All;CL1814.Contig2_All;Unigene10117_All;Unigene2653_All;Unigene8699_All;CL283.Contig3_All;Unigene24914_All;Unigene1…
biological_process	biological regulation	670	Unigene25047_All;Unigene32258_All;CL2816.Contig1_All;CL3854.Contig2_All;CL3866.Contig1_All;CL3866.Contig2_All;CL818.Contig2_All;CL818.Contig3_All;Unigene18078_All;Unigene22245_All;Unigene23252_All;CL2293.Contig3_All;Unigene11522_All;Unigene19922_All;Unigene33037_All;Unigene8699_All;Unigene6368_All;Unigene2129_All;Unigene28839_All;Unigene29373_All;Unigene6111_All;Unigene21172_All;Unigene3316_All;C…
biological_process	cell killing	2	Unigene14739_All;CL1476.Contig1_All
biological_process	cellular component organization or biogenesis	459	Unigene32258_All;Unigene23505_All;Unigene28756_All;Unigene31730_All;CL3854.Contig2_All;CL3866.Contig1_All;CL3866.Contig2_All;CL818.Contig2_All;CL818.Contig3_All;Unigene18078_All;Unigene22245_All;Unigene23252_All;CL2816.Contig1_All;CL266.Contig2_All;Unigene12745_All;Unigene9301_All;CL113.Contig1_All;CL1223.Contig6_All;CL2293.Contig3_All;Unigene10895_All;Unigene14263_All;Unigene16565_All;Unigene185…
biological_process	cellular process	1352	Unigene25047_All;Unigene32258_All;Unigene18659_All;Unigene26925_All;Unigene32180_All;Unigene4579_All;Unigene7261_All;Unigene8948_All;CL2293.Contig3_All;Unigene14263_All;Unigene16624_All;Unigene1702_All;Unigene18015_All;Unigene18540_All;Unigene19129_All;Unigene23524_All;Unigene25392_All;Unigene29028_All;Unigene7202_All;Unigene8663_All;Unigene8729_All;Unigene18355_All;Unigene8790_All;CL2816.Contig1…
biological_process	developmental process	575	CL2805.Contig2_All;Unigene15930_All;CL113.Contig1_All;CL1223.Contig6_All;CL3082.Contig1_All;CL3995.Contig2_All;Unigene29028_All;Unigene33556_All;Unigene14961_All;Unigene11472_All;Unigene33655_All;Unigene8832_All;Unigene3575_All;CL3366.Contig1_All;Unigene18376_All;Unigene4109_All;Unigene8142_All;CL3813.Contig1_All;Unigene18534_All;Unigene30793_All;CL283.Contig3_All;Unigene20424_All;Unigene3376_All…
biological_process	establishment of localization	380	Unigene1491_All;Unigene16740_All;Unigene32257_All;Unigene32258_All;Unigene32581_All;Unigene5314_All;Unigene32216_All;CL266.Contig2_All;CL1140.Contig2_All;CL1212.Contig5_All;CL1461.Contig2_All;CL1693.Contig1_All;CL1693.Contig2_All;CL1693.Contig3_All;CL1945.Contig1_All;CL2436.Contig1_All;CL898.Contig3_All;Unigene13792_All;Unigene18692_All;Unigene20230_All;Unigene2118_All;Unigene21378_All;Unigene233…
biological_process	growth	90	Unigene23896_All;Unigene15181_All;CL323.Contig2_All;CL1511.Contig3_All;CL1711.Contig2_All;CL929.Contig14_All;Unigene19119_All;Unigene20779_All;Unigene22486_All;Unigene25785_All;Unigene30513_All;Unigene30932_All;Unigene31511_All;Unigene7623_All;Unigene34710_All;Unigene29748_All;Unigene9455_All;CL1807.Contig2_All;CL2435.Contig2_All;CL3422.Contig2_All;CL3457.Contig1_All;Unigene11657_All;Unigene18240…
biological_process	immune system process	75	Unigene15181_All;Unigene5250_All;Unigene8434_All;Unigene29373_All;Unigene6112_All;CL405.Contig1_All;CL405.Contig2_All;CL405.Contig3_All;CL405.Contig8_All;CL1476.Contig1_All;Unigene11435_All;Unigene14739_All;Unigene7450_All;Unigene33090_All;Unigene3575_All;Unigene15796_All;Unigene18078_All;Unigene23252_All;Unigene1985_All;Unigene23853_All;CL3813.Contig1_All;Unigene18964_All;CL870.Contig1_All;Unige…
biological_process	localization	444	Unigene25047_All;Unigene1491_All;Unigene16740_All;Unigene32257_All;Unigene32258_All;Unigene32581_All;Unigene5314_All;Unigene3575_All;Unigene32216_All;CL266.Contig2_All;Unigene2129_All;CL1140.Contig2_All;CL1212.Contig5_All;CL1461.Contig2_All;CL1693.Contig1_All;CL1693.Contig2_All;CL1693.Contig3_All;CL1945.Contig1_All;CL2436.Contig1_All;CL898.Contig3_All;Unigene13792_All;Unigene18692_All;Unigene2023…
biological_process	locomotion	132	Unigene25047_All;Unigene30685_All;Unigene34608_All;Unigene4858_All;CL4021.Contig2_All;Unigene17240_All;Unigene774_All;Unigene1985_All;Unigene16080_All;Unigene3439_All;CL1160.Contig1_All;CL1488.Contig1_All;CL3813.Contig1_All;CL929.Contig14_All;Unigene10276_All;Unigene11591_All;Unigene12531_All;Unigene16099_All;Unigene16624_All;Unigene18860_All;Unigene21031_All;Unigene21905_All;Unigene2653_All;Unig…
biological_process	metabolic process	1054	Unigene18659_All;Unigene26925_All;Unigene32180_All;Unigene4579_All;Unigene7261_All;Unigene8948_All;Unigene18355_All;Unigene8790_All;CL14.Contig5_All;Unigene15085_All;Unigene17448_All;Unigene22860_All;CL1307.Contig2_All;CL1441.Contig2_All;CL2318.Contig1_All;CL2353.Contig2_All;CL2492.Contig1_All;CL589.Contig1_All;CL677.Contig2_All;CL726.Contig2_All;CL787.Contig1_All;Unigene10029_All;Unigene10690_Al…
biological_process	multi-organism process	85	Unigene15181_All;Unigene5250_All;Unigene8434_All;Unigene6836_All;Unigene7450_All;Unigene29373_All;Unigene3680_All;CL1476.Contig1_All;Unigene11435_All;Unigene14739_All;Unigene12531_All;Unigene20176_All;Unigene3549_All;CL2954.Contig1_All;CL2954.Contig2_All;CL3743.Contig1_All;Unigene1020_All;Unigene17774_All;Unigene21201_All;Unigene22523_All;Unigene22611_All;Unigene3590_All;CL1584.Contig2_All;CL1684…
biological_process	multicellular organismal process	615	CL2805.Contig2_All;Unigene8836_All;Unigene15930_All;CL113.Contig1_All;CL1223.Contig6_All;CL3082.Contig1_All;CL3995.Contig2_All;Unigene29028_All;Unigene33556_All;Unigene14961_All;Unigene11472_All;Unigene33655_All;Unigene8832_All;CL4021.Contig2_All;Unigene17240_All;Unigene774_All;Unigene3575_All;CL3366.Contig1_All;Unigene18376_All;Unigene4109_All;Unigene8142_All;CL3813.Contig1_All;Unigene18534_All;…
biological_process	negative regulation of biological process	171	Unigene25047_All;CL2293.Contig3_All;Unigene11522_All;Unigene19922_All;Unigene33037_All;Unigene8699_All;Unigene6368_All;Unigene3316_All;Unigene20974_All;Unigene1111_All;Unigene12751_All;Unigene17839_All;Unigene2232_All;Unigene25591_All;Unigene9368_All;Unigene6600_All;Unigene31280_All;Unigene6992_All;CL2522.Contig1_All;CL2522.Contig3_All;Unigene16272_All;Unigene18046_All;Unigene18659_All;Unigene228…
biological_process	positive regulation of biological process	157	Unigene32258_All;Unigene30685_All;Unigene25944_All;Unigene31169_All;Unigene30394_All;Unigene3368_All;Unigene15598_All;Unigene34448_All;Unigene24914_All;CL405.Contig1_All;CL405.Contig2_All;CL405.Contig3_All;CL405.Contig8_All;Unigene7323_All;CL978.Contig1_All;Unigene29373_All;CL50.Contig5_All;Unigene33090_All;Unigene197_All;Unigene19922_All;Unigene29028_All;Unigene33037_All;Unigene2701_All;CL589.Co…
biological_process	regulation of biological process	617	Unigene25047_All;Unigene32258_All;CL2816.Contig1_All;CL2293.Contig3_All;Unigene11522_All;Unigene19922_All;Unigene33037_All;Unigene8699_All;Unigene6368_All;CL3854.Contig2_All;Unigene2129_All;Unigene28839_All;Unigene29373_All;Unigene21172_All;Unigene3316_All;CL163.Contig1_All;CL1923.Contig2_All;Unigene11435_All;Unigene13794_All;Unigene16341_All;Unigene16376_All;Unigene1864_All;Unigene21824_All;Unig…
biological_process	reproduction	179	Unigene8836_All;Unigene14961_All;CL3813.Contig1_All;Unigene32323_All;Unigene34751_All;Unigene16624_All;CL818.Contig2_All;CL818.Contig3_All;Unigene14320_All;Unigene20429_All;Unigene30542_All;Unigene20083_All;Unigene10820_All;Unigene21150_All;Unigene29582_All;Unigene29373_All;Unigene23896_All;Unigene3680_All;Unigene21562_All;Unigene19637_All;Unigene8219_All;Unigene34407_All;Unigene5556_All;CL283.Co…
biological_process	reproductive process	167	Unigene8836_All;Unigene14961_All;CL3813.Contig1_All;Unigene34751_All;Unigene16624_All;CL818.Contig2_All;CL818.Contig3_All;Unigene14320_All;Unigene20429_All;Unigene30542_All;Unigene10820_All;Unigene21150_All;Unigene29582_All;Unigene29373_All;Unigene23896_All;Unigene3680_All;Unigene19637_All;Unigene8219_All;Unigene34407_All;Unigene5556_All;CL283.Contig3_All;Unigene18240_All;Unigene18376_All;Unigene…
biological_process	response to stimulus	537	CL2816.Contig1_All;Unigene12827_All;CL2293.Contig3_All;Unigene11522_All;Unigene19922_All;Unigene33037_All;Unigene8699_All;Unigene27431_All;Unigene27935_All;Unigene18964_All;Unigene6368_All;Unigene15181_All;Unigene5250_All;Unigene8434_All;CL3325.Contig2_All;Unigene28839_All;Unigene29373_All;CL163.Contig1_All;CL1923.Contig2_All;Unigene11435_All;Unigene13794_All;Unigene16341_All;Unigene16376_All;Uni…
biological_process	rhythmic process	20	CL3854.Contig2_All;CL1506.Contig4_All;Unigene10477_All;CL1041.Contig3_All;CL3105.Contig1_All;CL818.Contig2_All;CL818.Contig3_All;Unigene17839_All;Unigene23505_All;Unigene25591_All;Unigene28756_All;Unigene31730_All;Unigene14857_All;Unigene24359_All;Unigene4006_All;Unigene6935_All;Unigene18201_All;CL389.Contig1_All;CL389.Contig2_All;Unigene1823_All
biological_process	signaling	368	CL2816.Contig1_All;CL4021.Contig2_All;Unigene17240_All;Unigene774_All;CL2293.Contig3_All;Unigene11522_All;Unigene19922_All;Unigene33037_All;Unigene8699_All;Unigene6368_All;CL266.Contig2_All;Unigene28839_All;Unigene29373_All;CL163.Contig1_All;CL1923.Contig2_All;Unigene11435_All;Unigene13794_All;Unigene16341_All;Unigene16376_All;Unigene1864_All;Unigene21824_All;Unigene22954_All;Unigene23896_All;Uni…
biological_process	single-organism process	1064	Unigene25047_All;Unigene32258_All;CL2293.Contig3_All;Unigene14263_All;Unigene16624_All;Unigene1702_All;Unigene18015_All;Unigene18540_All;Unigene19129_All;Unigene23524_All;Unigene25392_All;Unigene29028_All;Unigene7202_All;Unigene8663_All;Unigene8729_All;CL2816.Contig1_All;Unigene1491_All;Unigene16740_All;Unigene32257_All;Unigene32581_All;Unigene5314_All;Unigene15598_All;Unigene19637_All;Unigene337…
cellular_component	cell	1008	CL2824.Contig1_All;Unigene1637_All;Unigene33116_All;CL1829.Contig1_All;CL2937.Contig1_All;CL3815.Contig1_All;Unigene14805_All;Unigene3575_All;Unigene18860_All;CL1140.Contig2_All;Unigene3367_All;Unigene14335_All;Unigene26995_All;CL1361.Contig1_All;CL1361.Contig2_All;CL2160.Contig3_All;Unigene14243_All;Unigene14961_All;Unigene178_All;Unigene18839_All;Unigene23896_All;Unigene32431_All;Unigene33291_A…
cellular_component	cell junction	69	CL1140.Contig2_All;CL1212.Contig5_All;CL1461.Contig2_All;CL1693.Contig1_All;CL1693.Contig2_All;CL1693.Contig3_All;CL1945.Contig1_All;CL2436.Contig1_All;CL898.Contig3_All;Unigene11403_All;Unigene13792_All;Unigene20230_All;Unigene2118_All;Unigene21378_All;Unigene23308_All;Unigene27487_All;Unigene30759_All;Unigene32321_All;Unigene3367_All;Unigene35167_All;Unigene3679_All;Unigene9272_All;Unigene15930…
cellular_component	cell part	1008	CL2824.Contig1_All;Unigene1637_All;Unigene33116_All;CL1829.Contig1_All;CL2937.Contig1_All;CL3815.Contig1_All;Unigene14805_All;Unigene3575_All;Unigene18860_All;CL1140.Contig2_All;Unigene3367_All;Unigene14335_All;Unigene26995_All;CL1361.Contig1_All;CL1361.Contig2_All;CL2160.Contig3_All;Unigene14243_All;Unigene14961_All;Unigene178_All;Unigene18839_All;Unigene23896_All;Unigene32431_All;Unigene33291_A…
cellular_component	extracellular matrix	20	CL3700.Contig1_All;Unigene12141_All;Unigene13141_All;Unigene1676_All;Unigene16670_All;Unigene19666_All;Unigene30542_All;Unigene3439_All;Unigene35097_All;Unigene7468_All;CL1511.Contig3_All;CL1711.Contig2_All;Unigene14320_All;Unigene18177_All;Unigene19119_All;Unigene20429_All;Unigene22486_All;Unigene3518_All;Unigene26656_All;Unigene4109_All
cellular_component	extracellular matrix part	6	CL3700.Contig1_All;Unigene12141_All;Unigene13141_All;Unigene1676_All;Unigene26656_All;Unigene4109_All
cellular_component	extracellular region	67	Unigene1111_All;Unigene18045_All;Unigene1985_All;Unigene20176_All;Unigene2232_All;Unigene25436_All;Unigene26656_All;Unigene32530_All;Unigene7450_All;CL3226.Contig1_All;Unigene32553_All;CL3700.Contig1_All;Unigene12141_All;Unigene13141_All;Unigene1676_All;Unigene34407_All;Unigene5556_All;CL1511.Contig3_All;CL1711.Contig2_All;Unigene14320_All;Unigene18177_All;Unigene19119_All;Unigene20429_All;Unigen…
cellular_component	extracellular region part	27	Unigene1111_All;Unigene18045_All;Unigene1985_All;Unigene20176_All;Unigene2232_All;Unigene25436_All;Unigene26656_All;Unigene32530_All;Unigene7450_All;CL3226.Contig1_All;Unigene32553_All;CL3700.Contig1_All;Unigene12141_All;Unigene13141_All;Unigene1676_All;Unigene34407_All;Unigene5556_All;CL1511.Contig3_All;CL1711.Contig2_All;Unigene14320_All;Unigene18177_All;Unigene19119_All;Unigene20429_All;Unigen…
cellular_component	macromolecular complex	366	CL2824.Contig1_All;Unigene1637_All;Unigene33116_All;CL1829.Contig1_All;CL2937.Contig1_All;CL3815.Contig1_All;Unigene14805_All;Unigene18860_All;Unigene14335_All;Unigene26995_All;Unigene11472_All;Unigene33655_All;Unigene8832_All;Unigene15037_All;Unigene30101_All;Unigene821_All;Unigene15181_All;Unigene5830_All;Unigene2500_All;Unigene22421_All;Unigene1172_All;Unigene17300_All;Unigene25459_All;Unigene…
cellular_component	membrane	496	Unigene11472_All;Unigene33655_All;Unigene8832_All;Unigene24622_All;Unigene21172_All;Unigene1172_All;Unigene17300_All;Unigene25459_All;Unigene28874_All;Unigene31472_All;Unigene34586_All;Unigene3575_All;Unigene6623_All;CL770.Contig1_All;Unigene178_All;Unigene19241_All;Unigene9013_All;Unigene9455_All;Unigene3470_All;Unigene1111_All;Unigene12751_All;Unigene17839_All;Unigene2232_All;Unigene25591_All;C…
cellular_component	membrane part	335	Unigene11472_All;Unigene33655_All;Unigene8832_All;Unigene24622_All;Unigene1172_All;Unigene17300_All;Unigene25459_All;Unigene28874_All;Unigene31472_All;Unigene34586_All;Unigene3575_All;Unigene6623_All;CL770.Contig1_All;Unigene178_All;Unigene19241_All;Unigene9013_All;Unigene9455_All;Unigene1111_All;Unigene12751_All;Unigene17839_All;Unigene2232_All;Unigene25591_All;CL283.Contig3_All;Unigene11591_All…
cellular_component	membrane-enclosed lumen	148	Unigene15037_All;Unigene30101_All;Unigene821_All;Unigene6600_All;Unigene23883_All;Unigene18308_All;Unigene19716_All;Unigene20317_All;Unigene22421_All;Unigene2986_All;Unigene31802_All;Unigene6634_All;CL3811.Contig1_All;Unigene34200_All;Unigene16441_All;Unigene14050_All;Unigene21592_All;CL3198.Contig2_All;Unigene5008_All;Unigene18201_All;Unigene17697_All;Unigene26363_All;Unigene27108_All;Unigene717…
cellular_component	nucleoid	3	Unigene24793_All;Unigene3368_All;Unigene18659_All
cellular_component	organelle	669	CL2824.Contig1_All;Unigene1637_All;Unigene33116_All;Unigene18860_All;Unigene14335_All;Unigene26995_All;CL1361.Contig1_All;CL1361.Contig2_All;CL2160.Contig3_All;Unigene14243_All;Unigene14961_All;Unigene178_All;Unigene18839_All;Unigene23896_All;Unigene32431_All;Unigene33291_All;Unigene7057_All;Unigene9410_All;Unigene15037_All;Unigene30101_All;Unigene821_All;CL3455.Contig1_All;CL3455.Contig2_All;Uni…
cellular_component	organelle part	382	CL2824.Contig1_All;Unigene1637_All;Unigene33116_All;Unigene18860_All;Unigene14335_All;Unigene26995_All;Unigene15037_All;Unigene30101_All;Unigene821_All;CL3455.Contig1_All;CL3455.Contig2_All;Unigene18201_All;Unigene22198_All;Unigene29519_All;Unigene6692_All;Unigene21172_All;Unigene2500_All;Unigene22421_All;Unigene1172_All;Unigene17300_All;Unigene25459_All;Unigene28874_All;Unigene31472_All;Unigene3…
cellular_component	synapse	80	CL2293.Contig3_All;Unigene6111_All;Unigene32321_All;CL1140.Contig2_All;CL1212.Contig5_All;CL1461.Contig2_All;CL1693.Contig1_All;CL1693.Contig2_All;CL1693.Contig3_All;CL1711.Contig2_All;CL1945.Contig1_All;CL2436.Contig1_All;CL898.Contig3_All;Unigene13792_All;Unigene19119_All;Unigene20230_All;Unigene2118_All;Unigene21378_All;Unigene22486_All;Unigene23308_All;Unigene30759_All;Unigene3367_All;Unigene…
cellular_component	synapse part	59	CL2293.Contig3_All;Unigene6111_All;Unigene32321_All;CL1140.Contig2_All;CL1212.Contig5_All;CL1461.Contig2_All;CL1693.Contig1_All;CL1693.Contig2_All;CL1693.Contig3_All;CL1711.Contig2_All;CL1945.Contig1_All;CL2436.Contig1_All;CL898.Contig3_All;Unigene13792_All;Unigene19119_All;Unigene20230_All;Unigene2118_All;Unigene21378_All;Unigene22486_All;Unigene23308_All;Unigene30759_All;Unigene3367_All;Unigene…
molecular_function	antioxidant activity	5	CL747.Contig1_All;Unigene20761_All;Unigene21045_All;Unigene6036_All;Unigene30685_All
molecular_function	binding	1100	Unigene15181_All;Unigene197_All;Unigene21951_All;Unigene22866_All;Unigene23360_All;Unigene19709_All;Unigene4516_All;Unigene29704_All;CL3198.Contig2_All;Unigene20779_All;Unigene30513_All;CL1781.Contig1_All;CL2192.Contig2_All;CL2942.Contig1_All;CL2988.Contig1_All;CL3036.Contig1_All;CL3106.Contig3_All;CL317.Contig3_All;CL317.Contig6_All;CL3984.Contig2_All;CL4263.Contig1_All;CL588.Contig2_All;CL694.C…
molecular_function	catalytic activity	994	Unigene1179_All;Unigene1875_All;Unigene32530_All;Unigene11251_All;Unigene1828_All;Unigene24438_All;Unigene29829_All;CL176.Contig1_All;CL176.Contig2_All;CL176.Contig3_All;CL176.Contig4_All;Unigene7314_All;CL587.Contig1_All;CL587.Contig5_All;Unigene12526_All;Unigene15974_All;Unigene19293_All;Unigene21201_All;Unigene27005_All;Unigene31868_All;Unigene1051_All;Unigene24643_All;CL24.Contig1_All;CL740.C…
molecular_function	channel regulator activity	3	CL1476.Contig1_All;CL2382.Contig2_All;Unigene30902_All
molecular_function	electron carrier activity	12	CL1516.Contig3_All;CL1516.Contig6_All;CL1944.Contig1_All;CL2292.Contig2_All;CL2956.Contig2_All;Unigene10877_All;Unigene14304_All;Unigene16295_All;Unigene26863_All;Unigene4674_All;Unigene4681_All;Unigene9378_All
molecular_function	enzyme regulator activity	78	CL4291.Contig2_All;Unigene34376_All;Unigene34177_All;Unigene8947_All;CL558.Contig1_All;CL558.Contig8_All;CL558.Contig9_All;CL999.Contig3_All;Unigene21905_All;Unigene29190_All;Unigene30322_All;Unigene30658_All;Unigene3171_All;Unigene33655_All;Unigene8591_All;Unigene9147_All;Unigene14320_All;Unigene19666_All;Unigene23326_All;Unigene21805_All;Unigene24365_All;CL3226.Contig1_All;CL3230.Contig1_All;Un…
molecular_function	molecular transducer activity	86	Unigene19551_All;Unigene3378_All;CL163.Contig1_All;CL1923.Contig2_All;CL2160.Contig3_All;CL2713.Contig1_All;CL3700.Contig1_All;Unigene12141_All;Unigene15796_All;Unigene18239_All;Unigene1875_All;Unigene23896_All;Unigene30761_All;Unigene31149_All;Unigene32431_All;Unigene8699_All;Unigene19241_All;Unigene9013_All;Unigene17240_All;Unigene3575_All;Unigene774_All;CL609.Contig2_All;Unigene6935_All;Unigen…
molecular_function	morphogen activity	1	CL3813.Contig1_All
molecular_function	nucleic acid binding transcription factor activity	89	CL103.Contig1_All;CL1091.Contig1_All;CL1133.Contig2_All;CL1923.Contig2_All;CL2010.Contig1_All;CL2064.Contig1_All;CL2198.Contig1_All;CL2439.Contig1_All;CL2439.Contig3_All;CL2626.Contig1_All;CL2809.Contig1_All;CL3620.Contig2_All;CL4027.Contig2_All;CL440.Contig3_All;CL540.Contig1_All;CL540.Contig2_All;CL666.Contig1_All;CL666.Contig2_All;CL820.Contig1_All;Unigene10585_All;Unigene11048_All;Unigene1135…
molecular_function	protein binding transcription factor activity	23	CL2731.Contig1_All;Unigene18136_All;Unigene19542_All;Unigene21146_All;Unigene31802_All;Unigene5029_All;Unigene27565_All;CL283.Contig3_All;Unigene8490_All;Unigene10079_All;Unigene19126_All;Unigene4579_All;Unigene5008_All;Unigene29582_All;CL1239.Contig1_All;CL1239.Contig2_All;Unigene10665_All;Unigene13932_All;Unigene31324_All;Unigene7421_All;Unigene9833_All;Unigene19503_All;Unigene6704_All
molecular_function	receptor activity	80	Unigene19551_All;Unigene10054_All;Unigene14263_All;Unigene14857_All;Unigene16080_All;Unigene16624_All;Unigene17923_All;Unigene18062_All;Unigene18540_All;Unigene25392_All;Unigene3212_All;Unigene34300_All;Unigene7064_All;Unigene7202_All;Unigene3378_All;Unigene19241_All;Unigene9013_All;Unigene17240_All;Unigene3575_All;Unigene774_All;CL609.Contig2_All;Unigene6935_All;Unigene34236_All;CL3752.Contig2_A…
molecular_function	structural molecule activity	32	CL227.Contig1_All;CL3034.Contig1_All;CL3166.Contig1_All;Unigene11432_All;Unigene13580_All;Unigene2500_All;CL1126.Contig10_All;Unigene23896_All;Unigene5420_All;Unigene8960_All;CL2161.Contig1_All;CL283.Contig3_All;CL3984.Contig2_All;Unigene10113_All;Unigene1111_All;Unigene14792_All;Unigene25538_All;CL1552.Contig7_All;CL317.Contig3_All;CL317.Contig6_All;CL770.Contig1_All;Unigene2137_All;Unigene3575_…
molecular_function	transporter activity	196	CL2542.Contig2_All;Unigene25489_All;CL3455.Contig1_All;CL3455.Contig2_All;Unigene22198_All;Unigene29519_All;Unigene32907_All;Unigene19551_All;Unigene32216_All;Unigene29272_All;Unigene33523_All;CL663.Contig2_All;CL2828.Contig2_All;Unigene13632_All;Unigene12356_All;CL1321.Contig1_All;CL647.Contig4_All;Unigene1879_All;Unigene20417_All;Unigene30448_All;Unigene3320_All;Unigene7969_All;CL1041.Contig3_A…

## Sheet: Uv light vs yellow lightGO2gene
Ontology	Class	number_of_Uv_light-vs-yellow_light.All-Unigene	genes_of_Uv_light-vs-yellow_light.All-Unigene
biological_process	biological adhesion	65	CL2293.Contig3_All;Unigene14263_All;Unigene16624_All;Unigene1702_All;Unigene18015_All;Unigene18540_All;Unigene19129_All;Unigene23524_All;Unigene25392_All;Unigene29028_All;Unigene7202_All;Unigene8663_All;Unigene8729_All;Unigene29373_All;Unigene15872_All;CL1511.Contig3_All;Unigene9301_All;CL1814.Contig2_All;Unigene10117_All;Unigene2653_All;Unigene8699_All;CL283.Contig3_All;Unigene24914_All;Unigene1…
biological_process	biological regulation	670	Unigene25047_All;Unigene32258_All;CL2816.Contig1_All;CL3854.Contig2_All;CL3866.Contig1_All;CL3866.Contig2_All;CL818.Contig2_All;CL818.Contig3_All;Unigene18078_All;Unigene22245_All;Unigene23252_All;CL2293.Contig3_All;Unigene11522_All;Unigene19922_All;Unigene33037_All;Unigene8699_All;Unigene6368_All;Unigene2129_All;Unigene28839_All;Unigene29373_All;Unigene6111_All;Unigene21172_All;Unigene3316_All;C…
biological_process	cell killing	2	Unigene14739_All;CL1476.Contig1_All
biological_process	cellular component organization or biogenesis	459	Unigene32258_All;Unigene23505_All;Unigene28756_All;Unigene31730_All;CL3854.Contig2_All;CL3866.Contig1_All;CL3866.Contig2_All;CL818.Contig2_All;CL818.Contig3_All;Unigene18078_All;Unigene22245_All;Unigene23252_All;CL2816.Contig1_All;CL266.Contig2_All;Unigene12745_All;Unigene9301_All;CL113.Contig1_All;CL1223.Contig6_All;CL2293.Contig3_All;Unigene10895_All;Unigene14263_All;Unigene16565_All;Unigene185…
biological_process	cellular process	1352	Unigene25047_All;Unigene32258_All;Unigene18659_All;Unigene26925_All;Unigene32180_All;Unigene4579_All;Unigene7261_All;Unigene8948_All;CL2293.Contig3_All;Unigene14263_All;Unigene16624_All;Unigene1702_All;Unigene18015_All;Unigene18540_All;Unigene19129_All;Unigene23524_All;Unigene25392_All;Unigene29028_All;Unigene7202_All;Unigene8663_All;Unigene8729_All;Unigene18355_All;Unigene8790_All;CL2816.Contig1…
biological_process	developmental process	575	CL2805.Contig2_All;Unigene15930_All;CL113.Contig1_All;CL1223.Contig6_All;CL3082.Contig1_All;CL3995.Contig2_All;Unigene29028_All;Unigene33556_All;Unigene14961_All;Unigene11472_All;Unigene33655_All;Unigene8832_All;Unigene3575_All;CL3366.Contig1_All;Unigene18376_All;Unigene4109_All;Unigene8142_All;CL3813.Contig1_All;Unigene18534_All;Unigene30793_All;CL283.Contig3_All;Unigene20424_All;Unigene3376_All…
biological_process	establishment of localization	380	Unigene1491_All;Unigene16740_All;Unigene32257_All;Unigene32258_All;Unigene32581_All;Unigene5314_All;Unigene32216_All;CL266.Contig2_All;CL1140.Contig2_All;CL1212.Contig5_All;CL1461.Contig2_All;CL1693.Contig1_All;CL1693.Contig2_All;CL1693.Contig3_All;CL1945.Contig1_All;CL2436.Contig1_All;CL898.Contig3_All;Unigene13792_All;Unigene18692_All;Unigene20230_All;Unigene2118_All;Unigene21378_All;Unigene233…
biological_process	growth	90	Unigene23896_All;Unigene15181_All;CL323.Contig2_All;CL1511.Contig3_All;CL1711.Contig2_All;CL929.Contig14_All;Unigene19119_All;Unigene20779_All;Unigene22486_All;Unigene25785_All;Unigene30513_All;Unigene30932_All;Unigene31511_All;Unigene7623_All;Unigene34710_All;Unigene29748_All;Unigene9455_All;CL1807.Contig2_All;CL2435.Contig2_All;CL3422.Contig2_All;CL3457.Contig1_All;Unigene11657_All;Unigene18240…
biological_process	immune system process	75	Unigene15181_All;Unigene5250_All;Unigene8434_All;Unigene29373_All;Unigene6112_All;CL405.Contig1_All;CL405.Contig2_All;CL405.Contig3_All;CL405.Contig8_All;CL1476.Contig1_All;Unigene11435_All;Unigene14739_All;Unigene7450_All;Unigene33090_All;Unigene3575_All;Unigene15796_All;Unigene18078_All;Unigene23252_All;Unigene1985_All;Unigene23853_All;CL3813.Contig1_All;Unigene18964_All;CL870.Contig1_All;Unige…
biological_process	localization	444	Unigene25047_All;Unigene1491_All;Unigene16740_All;Unigene32257_All;Unigene32258_All;Unigene32581_All;Unigene5314_All;Unigene3575_All;Unigene32216_All;CL266.Contig2_All;Unigene2129_All;CL1140.Contig2_All;CL1212.Contig5_All;CL1461.Contig2_All;CL1693.Contig1_All;CL1693.Contig2_All;CL1693.Contig3_All;CL1945.Contig1_All;CL2436.Contig1_All;CL898.Contig3_All;Unigene13792_All;Unigene18692_All;Unigene2023…
biological_process	locomotion	132	Unigene25047_All;Unigene30685_All;Unigene34608_All;Unigene4858_All;CL4021.Contig2_All;Unigene17240_All;Unigene774_All;Unigene1985_All;Unigene16080_All;Unigene3439_All;CL1160.Contig1_All;CL1488.Contig1_All;CL3813.Contig1_All;CL929.Contig14_All;Unigene10276_All;Unigene11591_All;Unigene12531_All;Unigene16099_All;Unigene16624_All;Unigene18860_All;Unigene21031_All;Unigene21905_All;Unigene2653_All;Unig…
biological_process	metabolic process	1054	Unigene18659_All;Unigene26925_All;Unigene32180_All;Unigene4579_All;Unigene7261_All;Unigene8948_All;Unigene18355_All;Unigene8790_All;CL14.Contig5_All;Unigene15085_All;Unigene17448_All;Unigene22860_All;CL1307.Contig2_All;CL1441.Contig2_All;CL2318.Contig1_All;CL2353.Contig2_All;CL2492.Contig1_All;CL589.Contig1_All;CL677.Contig2_All;CL726.Contig2_All;CL787.Contig1_All;Unigene10029_All;Unigene10690_Al…
biological_process	multi-organism process	85	Unigene15181_All;Unigene5250_All;Unigene8434_All;Unigene6836_All;Unigene7450_All;Unigene29373_All;Unigene3680_All;CL1476.Contig1_All;Unigene11435_All;Unigene14739_All;Unigene12531_All;Unigene20176_All;Unigene3549_All;CL2954.Contig1_All;CL2954.Contig2_All;CL3743.Contig1_All;Unigene1020_All;Unigene17774_All;Unigene21201_All;Unigene22523_All;Unigene22611_All;Unigene3590_All;CL1584.Contig2_All;CL1684…
biological_process	multicellular organismal process	615	CL2805.Contig2_All;Unigene8836_All;Unigene15930_All;CL113.Contig1_All;CL1223.Contig6_All;CL3082.Contig1_All;CL3995.Contig2_All;Unigene29028_All;Unigene33556_All;Unigene14961_All;Unigene11472_All;Unigene33655_All;Unigene8832_All;CL4021.Contig2_All;Unigene17240_All;Unigene774_All;Unigene3575_All;CL3366.Contig1_All;Unigene18376_All;Unigene4109_All;Unigene8142_All;CL3813.Contig1_All;Unigene18534_All;…
biological_process	negative regulation of biological process	171	Unigene25047_All;CL2293.Contig3_All;Unigene11522_All;Unigene19922_All;Unigene33037_All;Unigene8699_All;Unigene6368_All;Unigene3316_All;Unigene20974_All;Unigene1111_All;Unigene12751_All;Unigene17839_All;Unigene2232_All;Unigene25591_All;Unigene9368_All;Unigene6600_All;Unigene31280_All;Unigene6992_All;CL2522.Contig1_All;CL2522.Contig3_All;Unigene16272_All;Unigene18046_All;Unigene18659_All;Unigene228…
biological_process	positive regulation of biological process	157	Unigene32258_All;Unigene30685_All;Unigene25944_All;Unigene31169_All;Unigene30394_All;Unigene3368_All;Unigene15598_All;Unigene34448_All;Unigene24914_All;CL405.Contig1_All;CL405.Contig2_All;CL405.Contig3_All;CL405.Contig8_All;Unigene7323_All;CL978.Contig1_All;Unigene29373_All;CL50.Contig5_All;Unigene33090_All;Unigene197_All;Unigene19922_All;Unigene29028_All;Unigene33037_All;Unigene2701_All;CL589.Co…
biological_process	regulation of biological process	617	Unigene25047_All;Unigene32258_All;CL2816.Contig1_All;CL2293.Contig3_All;Unigene11522_All;Unigene19922_All;Unigene33037_All;Unigene8699_All;Unigene6368_All;CL3854.Contig2_All;Unigene2129_All;Unigene28839_All;Unigene29373_All;Unigene21172_All;Unigene3316_All;CL163.Contig1_All;CL1923.Contig2_All;Unigene11435_All;Unigene13794_All;Unigene16341_All;Unigene16376_All;Unigene1864_All;Unigene21824_All;Unig…
biological_process	reproduction	179	Unigene8836_All;Unigene14961_All;CL3813.Contig1_All;Unigene32323_All;Unigene34751_All;Unigene16624_All;CL818.Contig2_All;CL818.Contig3_All;Unigene14320_All;Unigene20429_All;Unigene30542_All;Unigene20083_All;Unigene10820_All;Unigene21150_All;Unigene29582_All;Unigene29373_All;Unigene23896_All;Unigene3680_All;Unigene21562_All;Unigene19637_All;Unigene8219_All;Unigene34407_All;Unigene5556_All;CL283.Co…
biological_process	reproductive process	167	Unigene8836_All;Unigene14961_All;CL3813.Contig1_All;Unigene34751_All;Unigene16624_All;CL818.Contig2_All;CL818.Contig3_All;Unigene14320_All;Unigene20429_All;Unigene30542_All;Unigene10820_All;Unigene21150_All;Unigene29582_All;Unigene29373_All;Unigene23896_All;Unigene3680_All;Unigene19637_All;Unigene8219_All;Unigene34407_All;Unigene5556_All;CL283.Contig3_All;Unigene18240_All;Unigene18376_All;Unigene…
biological_process	response to stimulus	537	CL2816.Contig1_All;Unigene12827_All;CL2293.Contig3_All;Unigene11522_All;Unigene19922_All;Unigene33037_All;Unigene8699_All;Unigene27431_All;Unigene27935_All;Unigene18964_All;Unigene6368_All;Unigene15181_All;Unigene5250_All;Unigene8434_All;CL3325.Contig2_All;Unigene28839_All;Unigene29373_All;CL163.Contig1_All;CL1923.Contig2_All;Unigene11435_All;Unigene13794_All;Unigene16341_All;Unigene16376_All;Uni…
biological_process	rhythmic process	20	CL3854.Contig2_All;CL1506.Contig4_All;Unigene10477_All;CL1041.Contig3_All;CL3105.Contig1_All;CL818.Contig2_All;CL818.Contig3_All;Unigene17839_All;Unigene23505_All;Unigene25591_All;Unigene28756_All;Unigene31730_All;Unigene14857_All;Unigene24359_All;Unigene4006_All;Unigene6935_All;Unigene18201_All;CL389.Contig1_All;CL389.Contig2_All;Unigene1823_All
biological_process	signaling	368	CL2816.Contig1_All;CL4021.Contig2_All;Unigene17240_All;Unigene774_All;CL2293.Contig3_All;Unigene11522_All;Unigene19922_All;Unigene33037_All;Unigene8699_All;Unigene6368_All;CL266.Contig2_All;Unigene28839_All;Unigene29373_All;CL163.Contig1_All;CL1923.Contig2_All;Unigene11435_All;Unigene13794_All;Unigene16341_All;Unigene16376_All;Unigene1864_All;Unigene21824_All;Unigene22954_All;Unigene23896_All;Uni…
biological_process	single-organism process	1064	Unigene25047_All;Unigene32258_All;CL2293.Contig3_All;Unigene14263_All;Unigene16624_All;Unigene1702_All;Unigene18015_All;Unigene18540_All;Unigene19129_All;Unigene23524_All;Unigene25392_All;Unigene29028_All;Unigene7202_All;Unigene8663_All;Unigene8729_All;CL2816.Contig1_All;Unigene1491_All;Unigene16740_All;Unigene32257_All;Unigene32581_All;Unigene5314_All;Unigene15598_All;Unigene19637_All;Unigene337…
cellular_component	cell	1008	CL2824.Contig1_All;Unigene1637_All;Unigene33116_All;CL1829.Contig1_All;CL2937.Contig1_All;CL3815.Contig1_All;Unigene14805_All;Unigene3575_All;Unigene18860_All;CL1140.Contig2_All;Unigene3367_All;Unigene14335_All;Unigene26995_All;CL1361.Contig1_All;CL1361.Contig2_All;CL2160.Contig3_All;Unigene14243_All;Unigene14961_All;Unigene178_All;Unigene18839_All;Unigene23896_All;Unigene32431_All;Unigene33291_A…
cellular_component	cell junction	69	CL1140.Contig2_All;CL1212.Contig5_All;CL1461.Contig2_All;CL1693.Contig1_All;CL1693.Contig2_All;CL1693.Contig3_All;CL1945.Contig1_All;CL2436.Contig1_All;CL898.Contig3_All;Unigene11403_All;Unigene13792_All;Unigene20230_All;Unigene2118_All;Unigene21378_All;Unigene23308_All;Unigene27487_All;Unigene30759_All;Unigene32321_All;Unigene3367_All;Unigene35167_All;Unigene3679_All;Unigene9272_All;Unigene15930…
cellular_component	cell part	1008	CL2824.Contig1_All;Unigene1637_All;Unigene33116_All;CL1829.Contig1_All;CL2937.Contig1_All;CL3815.Contig1_All;Unigene14805_All;Unigene3575_All;Unigene18860_All;CL1140.Contig2_All;Unigene3367_All;Unigene14335_All;Unigene26995_All;CL1361.Contig1_All;CL1361.Contig2_All;CL2160.Contig3_All;Unigene14243_All;Unigene14961_All;Unigene178_All;Unigene18839_All;Unigene23896_All;Unigene32431_All;Unigene33291_A…
cellular_component	extracellular matrix	20	CL3700.Contig1_All;Unigene12141_All;Unigene13141_All;Unigene1676_All;Unigene16670_All;Unigene19666_All;Unigene30542_All;Unigene3439_All;Unigene35097_All;Unigene7468_All;CL1511.Contig3_All;CL1711.Contig2_All;Unigene14320_All;Unigene18177_All;Unigene19119_All;Unigene20429_All;Unigene22486_All;Unigene3518_All;Unigene26656_All;Unigene4109_All
cellular_component	extracellular matrix part	6	CL3700.Contig1_All;Unigene12141_All;Unigene13141_All;Unigene1676_All;Unigene26656_All;Unigene4109_All
cellular_component	extracellular region	67	Unigene1111_All;Unigene18045_All;Unigene1985_All;Unigene20176_All;Unigene2232_All;Unigene25436_All;Unigene26656_All;Unigene32530_All;Unigene7450_All;CL3226.Contig1_All;Unigene32553_All;CL3700.Contig1_All;Unigene12141_All;Unigene13141_All;Unigene1676_All;Unigene34407_All;Unigene5556_All;CL1511.Contig3_All;CL1711.Contig2_All;Unigene14320_All;Unigene18177_All;Unigene19119_All;Unigene20429_All;Unigen…
cellular_component	extracellular region part	27	Unigene1111_All;Unigene18045_All;Unigene1985_All;Unigene20176_All;Unigene2232_All;Unigene25436_All;Unigene26656_All;Unigene32530_All;Unigene7450_All;CL3226.Contig1_All;Unigene32553_All;CL3700.Contig1_All;Unigene12141_All;Unigene13141_All;Unigene1676_All;Unigene34407_All;Unigene5556_All;CL1511.Contig3_All;CL1711.Contig2_All;Unigene14320_All;Unigene18177_All;Unigene19119_All;Unigene20429_All;Unigen…
cellular_component	macromolecular complex	366	CL2824.Contig1_All;Unigene1637_All;Unigene33116_All;CL1829.Contig1_All;CL2937.Contig1_All;CL3815.Contig1_All;Unigene14805_All;Unigene18860_All;Unigene14335_All;Unigene26995_All;Unigene11472_All;Unigene33655_All;Unigene8832_All;Unigene15037_All;Unigene30101_All;Unigene821_All;Unigene15181_All;Unigene5830_All;Unigene2500_All;Unigene22421_All;Unigene1172_All;Unigene17300_All;Unigene25459_All;Unigene…
cellular_component	membrane	496	Unigene11472_All;Unigene33655_All;Unigene8832_All;Unigene24622_All;Unigene21172_All;Unigene1172_All;Unigene17300_All;Unigene25459_All;Unigene28874_All;Unigene31472_All;Unigene34586_All;Unigene3575_All;Unigene6623_All;CL770.Contig1_All;Unigene178_All;Unigene19241_All;Unigene9013_All;Unigene9455_All;Unigene3470_All;Unigene1111_All;Unigene12751_All;Unigene17839_All;Unigene2232_All;Unigene25591_All;C…
cellular_component	membrane part	335	Unigene11472_All;Unigene33655_All;Unigene8832_All;Unigene24622_All;Unigene1172_All;Unigene17300_All;Unigene25459_All;Unigene28874_All;Unigene31472_All;Unigene34586_All;Unigene3575_All;Unigene6623_All;CL770.Contig1_All;Unigene178_All;Unigene19241_All;Unigene9013_All;Unigene9455_All;Unigene1111_All;Unigene12751_All;Unigene17839_All;Unigene2232_All;Unigene25591_All;CL283.Contig3_All;Unigene11591_All…
cellular_component	membrane-enclosed lumen	148	Unigene15037_All;Unigene30101_All;Unigene821_All;Unigene6600_All;Unigene23883_All;Unigene18308_All;Unigene19716_All;Unigene20317_All;Unigene22421_All;Unigene2986_All;Unigene31802_All;Unigene6634_All;CL3811.Contig1_All;Unigene34200_All;Unigene16441_All;Unigene14050_All;Unigene21592_All;CL3198.Contig2_All;Unigene5008_All;Unigene18201_All;Unigene17697_All;Unigene26363_All;Unigene27108_All;Unigene717…
cellular_component	nucleoid	3	Unigene24793_All;Unigene3368_All;Unigene18659_All
cellular_component	organelle	669	CL2824.Contig1_All;Unigene1637_All;Unigene33116_All;Unigene18860_All;Unigene14335_All;Unigene26995_All;CL1361.Contig1_All;CL1361.Contig2_All;CL2160.Contig3_All;Unigene14243_All;Unigene14961_All;Unigene178_All;Unigene18839_All;Unigene23896_All;Unigene32431_All;Unigene33291_All;Unigene7057_All;Unigene9410_All;Unigene15037_All;Unigene30101_All;Unigene821_All;CL3455.Contig1_All;CL3455.Contig2_All;Uni…
cellular_component	organelle part	382	CL2824.Contig1_All;Unigene1637_All;Unigene33116_All;Unigene18860_All;Unigene14335_All;Unigene26995_All;Unigene15037_All;Unigene30101_All;Unigene821_All;CL3455.Contig1_All;CL3455.Contig2_All;Unigene18201_All;Unigene22198_All;Unigene29519_All;Unigene6692_All;Unigene21172_All;Unigene2500_All;Unigene22421_All;Unigene1172_All;Unigene17300_All;Unigene25459_All;Unigene28874_All;Unigene31472_All;Unigene3…
cellular_component	synapse	80	CL2293.Contig3_All;Unigene6111_All;Unigene32321_All;CL1140.Contig2_All;CL1212.Contig5_All;CL1461.Contig2_All;CL1693.Contig1_All;CL1693.Contig2_All;CL1693.Contig3_All;CL1711.Contig2_All;CL1945.Contig1_All;CL2436.Contig1_All;CL898.Contig3_All;Unigene13792_All;Unigene19119_All;Unigene20230_All;Unigene2118_All;Unigene21378_All;Unigene22486_All;Unigene23308_All;Unigene30759_All;Unigene3367_All;Unigene…
cellular_component	synapse part	59	CL2293.Contig3_All;Unigene6111_All;Unigene32321_All;CL1140.Contig2_All;CL1212.Contig5_All;CL1461.Contig2_All;CL1693.Contig1_All;CL1693.Contig2_All;CL1693.Contig3_All;CL1711.Contig2_All;CL1945.Contig1_All;CL2436.Contig1_All;CL898.Contig3_All;Unigene13792_All;Unigene19119_All;Unigene20230_All;Unigene2118_All;Unigene21378_All;Unigene22486_All;Unigene23308_All;Unigene30759_All;Unigene3367_All;Unigene…
molecular_function	antioxidant activity	5	CL747.Contig1_All;Unigene20761_All;Unigene21045_All;Unigene6036_All;Unigene30685_All
molecular_function	binding	1100	Unigene15181_All;Unigene197_All;Unigene21951_All;Unigene22866_All;Unigene23360_All;Unigene19709_All;Unigene4516_All;Unigene29704_All;CL3198.Contig2_All;Unigene20779_All;Unigene30513_All;CL1781.Contig1_All;CL2192.Contig2_All;CL2942.Contig1_All;CL2988.Contig1_All;CL3036.Contig1_All;CL3106.Contig3_All;CL317.Contig3_All;CL317.Contig6_All;CL3984.Contig2_All;CL4263.Contig1_All;CL588.Contig2_All;CL694.C…
molecular_function	catalytic activity	994	Unigene1179_All;Unigene1875_All;Unigene32530_All;Unigene11251_All;Unigene1828_All;Unigene24438_All;Unigene29829_All;CL176.Contig1_All;CL176.Contig2_All;CL176.Contig3_All;CL176.Contig4_All;Unigene7314_All;CL587.Contig1_All;CL587.Contig5_All;Unigene12526_All;Unigene15974_All;Unigene19293_All;Unigene21201_All;Unigene27005_All;Unigene31868_All;Unigene1051_All;Unigene24643_All;CL24.Contig1_All;CL740.C…
molecular_function	channel regulator activity	3	CL1476.Contig1_All;CL2382.Contig2_All;Unigene30902_All
molecular_function	electron carrier activity	12	CL1516.Contig3_All;CL1516.Contig6_All;CL1944.Contig1_All;CL2292.Contig2_All;CL2956.Contig2_All;Unigene10877_All;Unigene14304_All;Unigene16295_All;Unigene26863_All;Unigene4674_All;Unigene4681_All;Unigene9378_All
molecular_function	enzyme regulator activity	78	CL4291.Contig2_All;Unigene34376_All;Unigene34177_All;Unigene8947_All;CL558.Contig1_All;CL558.Contig8_All;CL558.Contig9_All;CL999.Contig3_All;Unigene21905_All;Unigene29190_All;Unigene30322_All;Unigene30658_All;Unigene3171_All;Unigene33655_All;Unigene8591_All;Unigene9147_All;Unigene14320_All;Unigene19666_All;Unigene23326_All;Unigene21805_All;Unigene24365_All;CL3226.Contig1_All;CL3230.Contig1_All;Un…
molecular_function	molecular transducer activity	86	Unigene19551_All;Unigene3378_All;CL163.Contig1_All;CL1923.Contig2_All;CL2160.Contig3_All;CL2713.Contig1_All;CL3700.Contig1_All;Unigene12141_All;Unigene15796_All;Unigene18239_All;Unigene1875_All;Unigene23896_All;Unigene30761_All;Unigene31149_All;Unigene32431_All;Unigene8699_All;Unigene19241_All;Unigene9013_All;Unigene17240_All;Unigene3575_All;Unigene774_All;CL609.Contig2_All;Unigene6935_All;Unigen…
molecular_function	morphogen activity	1	CL3813.Contig1_All
molecular_function	nucleic acid binding transcription factor activity	89	CL103.Contig1_All;CL1091.Contig1_All;CL1133.Contig2_All;CL1923.Contig2_All;CL2010.Contig1_All;CL2064.Contig1_All;CL2198.Contig1_All;CL2439.Contig1_All;CL2439.Contig3_All;CL2626.Contig1_All;CL2809.Contig1_All;CL3620.Contig2_All;CL4027.Contig2_All;CL440.Contig3_All;CL540.Contig1_All;CL540.Contig2_All;CL666.Contig1_All;CL666.Contig2_All;CL820.Contig1_All;Unigene10585_All;Unigene11048_All;Unigene1135…
molecular_function	protein binding transcription factor activity	23	CL2731.Contig1_All;Unigene18136_All;Unigene19542_All;Unigene21146_All;Unigene31802_All;Unigene5029_All;Unigene27565_All;CL283.Contig3_All;Unigene8490_All;Unigene10079_All;Unigene19126_All;Unigene4579_All;Unigene5008_All;Unigene29582_All;CL1239.Contig1_All;CL1239.Contig2_All;Unigene10665_All;Unigene13932_All;Unigene31324_All;Unigene7421_All;Unigene9833_All;Unigene19503_All;Unigene6704_All
molecular_function	receptor activity	80	Unigene19551_All;Unigene10054_All;Unigene14263_All;Unigene14857_All;Unigene16080_All;Unigene16624_All;Unigene17923_All;Unigene18062_All;Unigene18540_All;Unigene25392_All;Unigene3212_All;Unigene34300_All;Unigene7064_All;Unigene7202_All;Unigene3378_All;Unigene19241_All;Unigene9013_All;Unigene17240_All;Unigene3575_All;Unigene774_All;CL609.Contig2_All;Unigene6935_All;Unigene34236_All;CL3752.Contig2_A…
molecular_function	structural molecule activity	32	CL227.Contig1_All;CL3034.Contig1_All;CL3166.Contig1_All;Unigene11432_All;Unigene13580_All;Unigene2500_All;CL1126.Contig10_All;Unigene23896_All;Unigene5420_All;Unigene8960_All;CL2161.Contig1_All;CL283.Contig3_All;CL3984.Contig2_All;Unigene10113_All;Unigene1111_All;Unigene14792_All;Unigene25538_All;CL1552.Contig7_All;CL317.Contig3_All;CL317.Contig6_All;CL770.Contig1_All;Unigene2137_All;Unigene3575_…
molecular_function	transporter activity	196	CL2542.Contig2_All;Unigene25489_All;CL3455.Contig1_All;CL3455.Contig2_All;Unigene22198_All;Unigene29519_All;Unigene32907_All;Unigene19551_All;Unigene32216_All;Unigene29272_All;Unigene33523_All;CL663.Contig2_All;CL2828.Contig2_All;Unigene13632_All;Unigene12356_All;CL1321.Contig1_All;CL647.Contig4_All;Unigene1879_All;Unigene20417_All;Unigene30448_All;Unigene3320_All;Unigene7969_All;CL1041.Contig3_A…
