# Supplementary material for: Transcriptome analysis of molecular mechanisms responsible for light-stress response in Mythimna separata (Walker)
Source: Sci Rep. 2017 Mar 27;7:45188. doi: 10.1038/srep45188 (PMC5367045; doi:10.1038/srep45188)
Supplement: Supplementary Dataset 5 [file srep45188-s6.xls]

## Sheet: dark vs UV light
Pathway	Pathway ID	Number of Genes	Percent
Homologous recombination	ko03440	15	0.006
Chemokine signaling pathway	ko04062	58	0.0234
Tight junction	ko04530	69	0.0278
Jak-STAT signaling pathway	ko04630	23	0.0093
Leishmaniasis	ko05140	14	0.0056
Fc gamma R-mediated phagocytosis	ko04666	50	0.0201
NF-kappa B signaling pathway	ko04064	21	0.0085
Phosphatidylinositol signaling system	ko04070	35	0.0141
ABC transporters	ko02010	50	0.0201
Fanconi anemia pathway	ko03460	23	0.0093
Complement and coagulation cascades	ko04610	22	0.0089
Morphine addiction	ko05032	27	0.0109
Bile secretion	ko04976	67	0.027
Cell cycle	ko04110	39	0.0157
Adherens junction	ko04520	54	0.0218
Pathogenic Escherichia coli infection	ko05130	43	0.0173
Leukocyte transendothelial migration	ko04670	41	0.0165
Vitamin digestion and absorption	ko04977	20	0.0081
Progesterone-mediated oocyte maturation	ko04914	31	0.0125
HTLV-I infection	ko05166	70	0.0282
Measles	ko05162	39	0.0157
Autoimmune thyroid disease	ko05320	7	0.0028
D-Arginine and D-ornithine metabolism	ko00472	3	0.0012
Bacterial invasion of epithelial cells	ko05100	39	0.0157
Herpes simplex infection	ko05168	57	0.023
ErbB signaling pathway	ko04012	27	0.0109
Mineral absorption	ko04978	23	0.0093
Inositol phosphate metabolism	ko00562	24	0.0097
Malaria	ko05144	19	0.0077
Insect hormone biosynthesis	ko00981	15	0.006
Shigellosis	ko05131	34	0.0137
Primary immunodeficiency	ko05340	12	0.0048
Amino sugar and nucleotide sugar metabolism	ko00520	26	0.0105
Asthma	ko05310	2	0.0008
Pancreatic secretion	ko04972	42	0.0169
African trypanosomiasis	ko05143	5	0.002
Carbohydrate digestion and absorption	ko04973	25	0.0101
Staphylococcus aureus infection	ko05150	11	0.0044
Dopaminergic synapse	ko04728	33	0.0133
DNA replication	ko03030	10	0.004
Basal transcription factors	ko03022	24	0.0097
Hedgehog signaling pathway	ko04340	19	0.0077
Fat digestion and absorption	ko04975	25	0.0001
Transcriptional misregulation in cancer	ko05202	52	0.021
Notch signaling pathway	ko04330	22	0.0089
VEGF signaling pathway	ko04370	20	0.0081
Focal adhesion	ko04510	92	0.0371
Salivary secretion	ko04970	43	0.0173
Adipocytokine signaling pathway	ko04920	21	0.0085
Nucleotide excision repair	ko03420	16	0.0064
Cytokine-cytokine receptor interaction	ko04060	12	0.0048
Neurotrophin signaling pathway	ko04722	34	0.0137
Terpenoid backbone biosynthesis	ko00900	8	0.0032
Glycosaminoglycan degradation	ko00531	6	0.0024
Aldosterone-regulated sodium reabsorption	ko04960	9	0.0036
Endocrine and other factor-regulated calcium reabsorption	ko04961	15	0.006
Glycerophospholipid metabolism	ko00564	31	0.0125
Starch and sucrose metabolism	ko00500	31	0.0125
Cell adhesion molecules (CAMs)	ko04514	29	0.0017
Gap junction	ko04540	24	0.0097
Dorso-ventral axis formation	ko04320	27	0.0109
Maturity onset diabetes of the young	ko04950	4	0.0016
Steroid biosynthesis	ko00100	9	0.0036
Mismatch repair	ko03430	7	0.0028
p53 signaling pathway	ko04115	16	0.0064
Vasopressin-regulated water reabsorption	ko04962	24	0.0097
Chronic myeloid leukemia	ko05220	15	0.006
TGF-beta signaling pathway	ko04350	19	0.0077
Glycosylphosphatidylinositol(GPI)-anchor biosynthesis	ko00563	8	0.0032
Cholinergic synapse	ko04725	24	0.0097
Tuberculosis	ko05152	40	0.0161
T cell receptor signaling pathway	ko04660	29	0.0117
Calcium signaling pathway	ko04020	46	0.0185
Glutamatergic synapse	ko04724	26	0.0105
Axon guidance	ko04360	38	0.0153
Mucin type O-Glycan biosynthesis	ko00512	4	0.0016
Sulfur relay system	ko04122	5	0.002
Glycerolipid metabolism	ko00561	30	0.0121
Influenza A	ko05164	49	0.0197
Amyotrophic lateral sclerosis (ALS)	ko05014	29	0.0117
Base excision repair	ko03410	8	0.0032
Taste transduction	ko04742	8	0.0032
Serotonergic synapse	ko04726	22	0.0089
Glycosaminoglycan biosynthesis - heparan sulfate	ko00534	10	0.004
Phagosome	ko04145	51	0.0205
Caffeine metabolism	ko00232	4	0.0016
Apoptosis	ko04210	11	0.0044
Long-term depression	ko04730	12	0.0048
Glycine, serine and threonine metabolism	ko00260	16	0.0064
Fructose and mannose metabolism	ko00051	19	0.0077
Regulation of autophagy	ko04140	7	0.0028
mTOR signaling pathway	ko04150	16	0.0064
Gastric acid secretion	ko04971	27	0.0109
Ether lipid metabolism	ko00565	9	0.0036
Intestinal immune network for IgA production	ko04672	1	0.0004
Natural killer cell mediated cytotoxicity	ko04650	12	0.0048
Pertussis	ko05133	12	0.0048
Phototransduction - fly	ko04745	17	0.0068
Glioma	ko05214	17	0.0068
ECM-receptor interaction	ko04512	42	0.0169
Peroxisome	ko04146	33	0.0133
Porphyrin and chlorophyll metabolism	ko00860	12	0.0048
Hematopoietic cell lineage	ko04640	12	0.0048
Fatty acid biosynthesis	ko00061	3	0.0012
Fc epsilon RI signaling pathway	ko04664	13	0.0052
Phototransduction	ko04744	13	0.0052
B cell receptor signaling pathway	ko04662	13	0.0052
Circadian rhythm - fly	ko04711	10	0.004
MAPK signaling pathway	ko04010	67	0.027
Chagas disease (American trypanosomiasis)	ko05142	16	0.0064
Taurine and hypotaurine metabolism	ko00430	2	0.0008
Non-homologous end-joining	ko03450	2	0.0008
Other glycan degradation	ko00511	6	0.0024
GnRH signaling pathway	ko04912	25	0.0101
Folate biosynthesis	ko00790	5	0.002
Phenylalanine metabolism	ko00360	11	0.0044
Lysine degradation	ko00310	26	0.0105
Sphingolipid metabolism	ko00600	8	0.0032
Biotin metabolism	ko00780	1	0.0004
Galactose metabolism	ko00052	22	0.0089
Pantothenate and CoA biosynthesis	ko00770	4	0.0016
Arginine and proline metabolism	ko00330	15	0.006
Oocyte meiosis	ko04114	23	0.0093
Retrograde endocannabinoid signaling	ko04723	18	0.0073
Glycosaminoglycan biosynthesis - keratan sulfate	ko00533	2	0.0008
Glycosphingolipid biosynthesis - lacto and neolacto series	ko00601	2	0.0008
Pancreatic cancer	ko05212	12	0.0048
Neuroactive ligand-receptor interaction	ko04080	36	0.0145
Circadian rhythm - mammal	ko04710	8	0.0032
Purine metabolism	ko00230	69	0.0278
Olfactory transduction	ko04740	13	0.0052
GABAergic synapse	ko04727	18	0.0073
Drug metabolism - other enzymes	ko00983	25	0.0101
Amphetamine addiction	ko05031	17	0.0068
Dilated cardiomyopathy	ko05414	44	0.0177
Type II diabetes mellitus	ko04930	13	0.0052
Glycosphingolipid biosynthesis - globo series	ko00603	2	0.0008
Cyanoamino acid metabolism	ko00460	3	0.0012
Vitamin B6 metabolism	ko00750	1	0.0004
Basal cell carcinoma	ko05217	12	0.0048
Proximal tubule bicarbonate reclamation	ko04964	5	0.002
Non-small cell lung cancer	ko05223	8	0.0032
Melanogenesis	ko04916	23	0.0093
Renal cell carcinoma	ko05211	16	0.0064
Pathways in cancer	ko05200	73	0.0294
Cocaine addiction	ko05030	11	0.0044
Glycosaminoglycan biosynthesis - chondroitin sulfate	ko00532	2	0.0008
Synthesis and degradation of ketone bodies	ko00072	2	0.0008
Salmonella infection	ko05132	35	0.0141
alpha-Linolenic acid metabolism	ko00592	8	0.0032
Protein digestion and absorption	ko04974	28	0.0113
RIG-I-like receptor signaling pathway	ko04622	5	0.002
Acute myeloid leukemia	ko05221	8	0.0032
Alanine, aspartate and glutamate metabolism	ko00250	8	0.0032
MAPK signaling pathway - fly	ko04013	9	0.0036
Colorectal cancer	ko05210	11	0.0044
Prion diseases	ko05020	26	0.0105
Glycosphingolipid biosynthesis - ganglio series	ko00604	2	0.0008
Epithelial cell signaling in Helicobacter pylori infection	ko05120	18	0.0073
Small cell lung cancer	ko05222	22	0.0089
Nicotinate and nicotinamide metabolism	ko00760	7	0.0028
Wnt signaling pathway	ko04310	34	0.0137
Antigen processing and presentation	ko04612	17	0.0068
Amoebiasis	ko05146	63	0.0254
Insulin signaling pathway	ko04910	43	0.0173
Ubiquitin mediated proteolysis	ko04120	43	0.0173
Aminoacyl-tRNA biosynthesis	ko00970	14	0.0056
Pyrimidine metabolism	ko00240	43	0.0173
Toll-like receptor signaling pathway	ko04620	11	0.0044
Ribosome biogenesis in eukaryotes	ko03008	28	0.0113
Toxoplasmosis	ko05145	31	0.0125
SNARE interactions in vesicular transport	ko04130	5	0.002
Endometrial cancer	ko05213	12	0.0048
Tyrosine metabolism	ko00350	11	0.0044
Valine, leucine and isoleucine biosynthesis	ko00290	1	0.0004
Pentose and glucuronate interconversions	ko00040	20	0.0081
Nicotine addiction	ko05033	7	0.0028
Pentose phosphate pathway	ko00030	7	0.0028
Long-term potentiation	ko04720	17	0.0068
Viral myocarditis	ko05416	18	0.0073
mRNA surveillance pathway	ko03015	56	0.0226
Regulation of actin cytoskeleton	ko04810	75	0.0302
Hypertrophic cardiomyopathy (HCM)	ko05410	38	0.0153
Retinol metabolism	ko00830	16	0.0064
PPAR signaling pathway	ko03320	22	0.0089
Melanoma	ko05218	7	0.0028
Vascular smooth muscle contraction	ko04270	45	0.0181
Type I diabetes mellitus	ko04940	2	0.0008
Alzheimer's disease	ko05010	46	0.0185
Histidine metabolism	ko00340	5	0.002
Ascorbate and aldarate metabolism	ko00053	8	0.0032
Other types of O-glycan biosynthesis	ko00514	8	0.0032
Hepatitis C	ko05160	14	0.0056
Biosynthesis of unsaturated fatty acids	ko01040	6	0.0024
Endocytosis	ko04144	59	0.0238
Tryptophan metabolism	ko00380	10	0.004
Vibrio cholerae infection	ko05110	47	0.0189
Huntington's disease	ko05016	48	0.0193
Selenocompound metabolism	ko00450	1	0.0004
RNA degradation	ko03018	30	0.0121
N-Glycan biosynthesis	ko00510	7	0.0028
Cardiac muscle contraction	ko04260	20	0.0081
Arrhythmogenic right ventricular cardiomyopathy (ARVC)	ko05412	14	0.0056
RNA transport	ko03013	76	0.0306
Butanoate metabolism	ko00650	5	0.002
Alcoholism	ko05034	19	0.0077
Glutathione metabolism	ko00480	11	0.0044
Cysteine and methionine metabolism	ko00270	6	0.0024
Systemic lupus erythematosus	ko05322	4	0.0016
Propanoate metabolism	ko00640	7	0.0028
Spliceosome	ko03040	78	0.0314
Thyroid cancer	ko05216	4	0.0016
RNA polymerase	ko03020	24	0.0097
Citrate cycle (TCA cycle)	ko00020	7	0.0028
Valine, leucine and isoleucine degradation	ko00280	10	0.004
Bladder cancer	ko05219	3	0.0012
Glyoxylate and dicarboxylate metabolism	ko00630	4	0.0016
Metabolic pathways	ko01100	312	0.1257
Primary bile acid biosynthesis	ko00120	1	0.0004
Arachidonic acid metabolism	ko00590	3	0.0012
Rheumatoid arthritis	ko05323	8	0.0032
Ubiquinone and other terpenoid-quinone biosynthesis	ko00130	3	0.0012
Linoleic acid metabolism	ko00591	4	0.0016
NOD-like receptor signaling pathway	ko04621	4	0.0016
Steroid hormone biosynthesis	ko00140	8	0.0032
Protein processing in endoplasmic reticulum	ko0414	46	0.0185
Legionellosis	ko05134	15	0.006
Drug metabolism - cytochrome P450	ko00982	12	0.0048
Lysosome	ko04142	31	0.0125
Epstein-Barr virus infection	ko05169	58	0.0234
One carbon pool by folate	ko00670	2	0.0008
Osteoclast differentiation	ko04380	6	0.0024
Renin-angiotensin system	ko04614	2	0.0008
Cytosolic DNA-sensing pathway	ko04623	10	0.004
Prostate cancer	ko05215	13	0.0052
Parkinson's disease	ko05012	16	0.0064
Pyruvate metabolism	ko00620	8	0.0032
Protein export	ko03060	1	0.0004
Fatty acid elongation	ko00062	2	0.0008
Fatty acid metabolism	ko00071	6	0.0024
Metabolism of xenobiotics by cytochrome P450	ko00980	9	0.0036
beta-Alanine metabolism	ko00410	3	0.0012
Glycolysis / Gluconeogenesis	ko00010	5	0.002
Collecting duct acid secretion	ko04966	1	0.0004
Synaptic vesicle cycle	ko04721	11	0.0044
Proteasome	ko03050	1	0.0004
Oxidative phosphorylation	ko00190	13	0.0052
Ribosome	ko03010	3	0.0012

## Sheet: dark vs yellow light
Pathway	Pathway ID	Number of Genes	Percent
Fanconi anemia pathway	ko03460	30	0.0103
Sphingolipid metabolism	ko00600	18	0.0062
Phosphatidylinositol signaling system	ko04070	42	0.0144
Carbohydrate digestion and absorption	ko04973	35	0.012
ABC transporters	ko02010	59	0.0202
Hematopoietic cell lineage	ko04640	22	0.0075
Inositol phosphate metabolism	ko00562	31	0.0106
Primary immunodeficiency	ko05340	16	0.0055
Caffeine metabolism	ko00232	8	0.0027
African trypanosomiasis	ko05143	7	0.0024
Neuroactive ligand-receptor interaction	ko04080	55	0.0188
Mucin type O-Glycan biosynthesis	ko00512	7	0.0024
Leukocyte transendothelial migration	ko04670	47	0.0161
Long-term depression	ko04730	19	0.0065
Cell adhesion molecules (CAMs)	ko04514	38	0.013
Ether lipid metabolism	ko00565	15	0.0051
Sulfur relay system	ko04122	8	0.0027
Galactose metabolism	ko00052	34	0.0116
Fat digestion and absorption	ko04975	31	0.0106
Lysine degradation	ko00310	39	0.0133
Mineral absorption	ko04978	26	0.0089
Glycosaminoglycan biosynthesis - heparan sulfate	ko00534	15	0.0051
D-Arginine and D-ornithine metabolism	ko00472	3	0.001
Jak-STAT signaling pathway	ko04630	22	0.0075
Cytokine-cytokine receptor interaction	ko04060	15	0.0051
Peroxisome	ko04146	46	0.0157
ErbB signaling pathway	ko04012	30	0.0103
Glycosylphosphatidylinositol(GPI)-anchor biosynthesis	ko00563	11	0.0038
Terpenoid backbone biosynthesis	ko00900	10	0.0034
Vitamin digestion and absorption	ko04977	21	0.0072
Basal transcription factors	ko03022	28	0.0096
Small cell lung cancer	ko05222	35	0.012
Dorso-ventral axis formation	ko04320	33	0.0113
Adipocytokine signaling pathway	ko04920	25	0.0085
Intestinal immune network for IgA production	ko04672	2	0.0007
Ubiquinone and other terpenoid-quinone biosynthesis	ko00130	11	0.0038
Serotonergic synapse	ko04726	29	0.0099
DNA replication	ko03030	11	0.0038
Nicotine addiction	ko05033	14	0.0048
Starch and sucrose metabolism	ko00500	37	0.0126
Glycosaminoglycan biosynthesis - keratan sulfate	ko00533	4	0.0014
Fatty acid biosynthesis	ko00061	5	0.0017
Vasopressin-regulated water reabsorption	ko04962	29	0.0099
Homologous recombination	ko03440	11	0.0038
p53 signaling pathway	ko04115	19	0.0065
Gap junction	ko04540	28	0.0096
Phototransduction - fly	ko04745	23	0.0079
Glioma	ko05214	23	0.0079
Herpes simplex infection	ko05168	61	0.0209
Endocrine and other factor-regulated calcium reabsorption	ko04961	17	0.0058
Notch signaling pathway	ko04330	24	0.0082
Purine metabolism	ko00230	89	0.0304
alpha-Linolenic acid metabolism	ko00592	13	0.0044
Retrograde endocannabinoid signaling	ko04723	25	0.0085
Nicotinate and nicotinamide metabolism	ko00760	12	0.0041
mTOR signaling pathway	ko04150	21	0.0072
Amyotrophic lateral sclerosis (ALS)	ko05014	35	0.012
Type II diabetes mellitus	ko04930	19	0.0065
TGF-beta signaling pathway	ko04350	22	0.0075
Cholinergic synapse	ko04725	28	0.0096
Riboflavin metabolism	ko00740	5	0.0017
Acute myeloid leukemia	ko05221	13	0.0044
Cell cycle	ko04110	38	0.013
Glycerophospholipid metabolism	ko00564	35	0.012
Glycine, serine and threonine metabolism	ko00260	20	0.0068
Bile secretion	ko04976	67	0.0229
Tyrosine metabolism	ko00350	18	0.0062
Glutamatergic synapse	ko04724	30	0.0103
Maturity onset diabetes of the young	ko04950	4	0.0014
Non-homologous end-joining	ko03450	3	0.001
Morphine addiction	ko05032	24	0.0082
Metabolic pathways	ko01100	407	0.1391
Amphetamine addiction	ko05031	23	0.0079
Basal cell carcinoma	ko05217	17	0.0058
Shigellosis	ko05131	34	0.0116
Folate biosynthesis	ko00790	7	0.0024
RNA polymerase	ko03020	40	0.0137
Bacterial invasion of epithelial cells	ko05100	38	0.013
Hedgehog signaling pathway	ko04340	19	0.0065
Other glycan degradation	ko00511	8	0.0027
Progesterone-mediated oocyte maturation	ko04914	29	0.0099
Staphylococcus aureus infection	ko05150	10	0.0034
Mismatch repair	ko03430	7	0.0024
Pancreatic secretion	ko04972	43	0.0147
Glycosphingolipid biosynthesis - lacto and neolacto series	ko00601	3	0.001
Calcium signaling pathway	ko04020	52	0.0178
Allograft rejection	ko05330	1	0.0003
Graft-versus-host disease	ko05332	1	0.0003
Glutathione metabolism	ko00480	20	0.0068
VEGF signaling pathway	ko04370	20	0.0068
Autoimmune thyroid disease	ko05320	5	0.0017
Amino sugar and nucleotide sugar metabolism	ko00520	25	0.0085
Prion diseases	ko05020	35	0.012
Phenylalanine metabolism	ko00360	14	0.0048
Pathways in cancer	ko05200	92	0.0315
Complement and coagulation cascades	ko04610	18	0.0062
Protein digestion and absorption	ko04974	37	0.0126
Arrhythmogenic right ventricular cardiomyopathy (ARVC)	ko05412	23	0.0079
Tight junction	ko04530	63	0.0215
mRNA surveillance pathway	ko03015	75	0.0256
Propanoate metabolism	ko00640	14	0.0048
Chemokine signaling pathway	ko04062	50	0.0171
Fc gamma R-mediated phagocytosis	ko04666	44	0.015
Pyrimidine metabolism	ko00240	56	0.0191
Apoptosis	ko04210	12	0.0041
Pantothenate and CoA biosynthesis	ko00770	5	0.0017
Circadian rhythm - mammal	ko04710	10	0.0034
Butanoate metabolism	ko00650	10	0.0034
Nucleotide excision repair	ko03420	15	0.0051
Chronic myeloid leukemia	ko05220	15	0.0051
Salivary secretion	ko04970	44	0.015
Glycosaminoglycan biosynthesis - chondroitin sulfate	ko00532	3	0.001
Synthesis and degradation of ketone bodies	ko00072	3	0.001
Dopaminergic synapse	ko04728	32	0.0109
Insulin signaling pathway	ko04910	55	0.0188
Olfactory transduction	ko04740	16	0.0055
Axon guidance	ko04360	41	0.014
Melanogenesis	ko04916	29	0.0099
Leishmaniasis	ko05140	9	0.0031
Lysine biosynthesis	ko00300	1	0.0003
Asthma	ko05310	1	0.0003
Type I diabetes mellitus	ko04940	4	0.0014
HTLV-I infection	ko05166	68	0.0232
Glycerolipid metabolism	ko00561	32	0.0109
Aminoacyl-tRNA biosynthesis	ko00970	19	0.0065
Toxoplasmosis	ko05145	41	0.014
Pyruvate metabolism	ko00620	19	0.0065
Non-small cell lung cancer	ko05223	10	0.0034
Biosynthesis of unsaturated fatty acids	ko01040	10	0.0034
MAPK signaling pathway	ko04010	77	0.0263
Systemic lupus erythematosus	ko05322	8	0.0027
Histidine metabolism	ko00340	8	0.0027
Taurine and hypotaurine metabolism	ko00430	2	0.0007
GABAergic synapse	ko04727	21	0.0072
Biotin metabolism	ko00780	1	0.0003
Viral myocarditis	ko05416	24	0.0082
Regulation of autophagy	ko04140	7	0.0024
Arachidonic acid metabolism	ko00590	7	0.0024
Wnt signaling pathway	ko04310	42	0.0144
Malaria	ko05144	15	0.0051
Hepatitis C	ko05160	20	0.0068
Alcoholism	ko05034	28	0.0096
Aldosterone-regulated sodium reabsorption	ko04960	7	0.0024
SNARE interactions in vesicular transport	ko04130	7	0.0024
Huntington's disease	ko05016	63	0.0215
Amoebiasis	ko05146	76	0.026
Cocaine addiction	ko05030	13	0.0044
Influenza A	ko05164	51	0.0174
Toll-like receptor signaling pathway	ko04620	14	0.0048
Long-term potentiation	ko04720	22	0.0075
Base excision repair	ko03410	7	0.0024
Taste transduction	ko04742	7	0.0024
Vitamin B6 metabolism	ko00750	1	0.0003
Arginine and proline metabolism	ko00330	16	0.0055
ECM-receptor interaction	ko04512	45	0.0154
Gastric acid secretion	ko04971	28	0.0096
Antigen processing and presentation	ko04612	20	0.0068
Measles	ko05162	32	0.0109
Butirosin and neomycin biosynthesis	ko00524	1	0.0003
Endocytosis	ko04144	74	0.0253
Renin-angiotensin system	ko04614	6	0.0021
Synaptic vesicle cycle	ko04721	28	0.0096
Melanoma	ko05218	9	0.0031
GnRH signaling pathway	ko04912	26	0.0089
Pertussis	ko05133	11	0.0038
Cysteine and methionine metabolism	ko00270	9	0.0031
Endometrial cancer	ko05213	14	0.0048
Tryptophan metabolism	ko00380	13	0.0044
RIG-I-like receptor signaling pathway	ko04622	5	0.0017
Ubiquitin mediated proteolysis	ko04120	49	0.0168
T cell receptor signaling pathway	ko04660	26	0.0089
Dilated cardiomyopathy	ko05414	47	0.0161
Neurotrophin signaling pathway	ko04722	29	0.0099
Oocyte meiosis	ko04114	23	0.0079
Glycosaminoglycan degradation	ko00531	3	0.001
Cardiac muscle contraction	ko04260	25	0.0085
Fatty acid metabolism	ko00071	13	0.0044
RNA transport	ko03013	93	0.0318
Bladder cancer	ko05219	5	0.0017
Insect hormone biosynthesis	ko00981	9	0.0031
N-Glycan biosynthesis	ko00510	9	0.0031
Focal adhesion	ko04510	88	0.0301
Primary bile acid biosynthesis	ko00120	2	0.0007
Valine, leucine and isoleucine degradation	ko00280	14	0.0048
Porphyrin and chlorophyll metabolism	ko00860	10	0.0034
Fatty acid elongation	ko00062	6	0.0021
Vascular smooth muscle contraction	ko04270	52	0.0178
Legionellosis	ko05134	22	0.0075
Vibrio cholerae infection	ko05110	56	0.0191
Salmonella infection	ko05132	37	0.0126
Pathogenic Escherichia coli infection	ko05130	32	0.0109
beta-Alanine metabolism	ko00410	9	0.0031
Phototransduction	ko04744	11	0.0038
Proximal tubule bicarbonate reclamation	ko04964	4	0.0014
Transcriptional misregulation in cancer	ko05202	45	0.0154
Circadian rhythm - fly	ko04711	8	0.0027
Glyoxylate and dicarboxylate metabolism	ko00630	6	0.0021
Adherens junction	ko04520	42	0.0144
Cyanoamino acid metabolism	ko00460	2	0.0007
Steroid biosynthesis	ko00100	5	0.0017
Pentose phosphate pathway	ko00030	7	0.0024
Epithelial cell signaling in Helicobacter pylori infection	ko05120	18	0.0062
Alanine, aspartate and glutamate metabolism	ko00250	7	0.0024
Sulfur metabolism	ko00920	1	0.0003
Glycosphingolipid biosynthesis - globo series	ko00603	1	0.0003
Glycolysis / Gluconeogenesis	ko00010	12	0.0041
MAPK signaling pathway - fly	ko04013	8	0.0027
Natural killer cell mediated cytotoxicity	ko04650	9	0.0031
Ribosome biogenesis in eukaryotes	ko03008	29	0.0099
B cell receptor signaling pathway	ko04662	10	0.0034
Thyroid cancer	ko05216	5	0.0017
Chagas disease (American trypanosomiasis)	ko05142	13	0.0044
Prostate cancer	ko05215	20	0.0068
Lysosome	ko04142	40	0.0137
Regulation of actin cytoskeleton	ko04810	83	0.0284
Glycosphingolipid biosynthesis - ganglio series	ko00604	1	0.0003
Epstein-Barr virus infection	ko05169	73	0.025
Pentose and glucuronate interconversions	ko00040	20	0.0068
Proteasome	ko03050	6	0.0021
Cytosolic DNA-sensing pathway	ko04623	15	0.0051
Colorectal cancer	ko05210	9	0.0031
Fc epsilon RI signaling pathway	ko04664	9	0.0031
PPAR signaling pathway	ko03320	22	0.0075
NF-kappa B signaling pathway	ko04064	9	0.0031
RNA degradation	ko03018	32	0.0109
Hypertrophic cardiomyopathy (HCM)	ko05410	39	0.0133
Ascorbate and aldarate metabolism	ko00053	7	0.0024
One carbon pool by folate	ko00670	3	0.001
Alzheimer's disease	ko05010	48	0.0164
Drug metabolism - other enzymes	ko00983	21	0.0072
Phagosome	ko04145	44	0.015
Parkinson's disease	ko05012	22	0.0075
Tuberculosis	ko05152	31	0.0106
Rheumatoid arthritis	ko05323	9	0.0031
Pancreatic cancer	ko05212	8	0.0027
Spliceosome	ko03040	88	0.0301
Citrate cycle (TCA cycle)	ko00020	7	0.0024
Protein processing in endoplasmic reticulum	ko04141	53	0.0181
Protein export	ko03060	2	0.0007
Linoleic acid metabolism	ko00591	4	0.0014
NOD-like receptor signaling pathway	ko04621	4	0.0014
Other types of O-glycan biosynthesis	ko00514	6	0.0021
Fructose and mannose metabolism	ko00051	12	0.0041
Collecting duct acid secretion	ko04966	4	0.0014
Osteoclast differentiation	ko04380	6	0.0021
Retinol metabolism	ko00830	11	0.0038
Steroid hormone biosynthesis	ko00140	6	0.0021
Drug metabolism - cytochrome P450	ko00982	10	0.0034
Renal cell carcinoma	ko05211	8	0.0027
Metabolism of xenobiotics by cytochrome P450	ko00980	9	0.0031
Oxidative phosphorylation	ko00190	16	0.0055
Ribosome	ko03010	5	0.0017

## Sheet: dark vs white light
Pathway	Pathway ID	Number of Genes	Percent
RNA polymerase	ko03020	41	0.0212
Cysteine and methionine metabolism	ko00270	17	0.0088
Cytosolic DNA-sensing pathway	ko04623	27	0.0139
Inositol phosphate metabolism	ko00562	26	0.0134
Pyrimidine metabolism	ko00240	55	0.0284
Glycine, serine and threonine metabolism	ko00260	21	0.0108
Non-homologous end-joining	ko03450	5	0.0026
Cyanoamino acid metabolism	ko00460	7	0.0036
Carbohydrate digestion and absorption	ko04973	25	0.0129
ABC transporters	ko02010	42	0.0217
Amyotrophic lateral sclerosis (ALS)	ko05014	31	0.016
Amino sugar and nucleotide sugar metabolism	ko00520	24	0.0124
Purine metabolism	ko00230	69	0.0356
Lysine degradation	ko00310	29	0.015
Mismatch repair	ko03430	8	0.0041
Glycerophospholipid metabolism	ko00564	29	0.015
Leukocyte transendothelial migration	ko04670	33	0.017
Cocaine addiction	ko05030	15	0.0077
Transcriptional misregulation in cancer	ko05202	45	0.0232
Phosphatidylinositol signaling system	ko04070	26	0.0134
Sulfur relay system	ko04122	6	0.0031
Serotonergic synapse	ko04726	22	0.0114
Galactose metabolism	ko00052	24	0.0124
Starch and sucrose metabolism	ko00500	28	0.0144
DNA replication	ko03030	9	0.0046
Bile secretion	ko04976	51	0.0263
Amoebiasis	ko05146	63	0.0325
Fanconi anemia pathway	ko03460	17	0.0088
Notch signaling pathway	ko04330	19	0.0098
Arrhythmogenic right ventricular cardiomyopathy (ARVC)	ko05412	20	0.0103
Neuroactive ligand-receptor interaction	ko04080	36	0.0186
Small cell lung cancer	ko05222	25	0.0129
Alanine, aspartate and glutamate metabolism	ko00250	11	0.0057
Histidine metabolism	ko00340	9	0.0046
Mineral absorption	ko04978	18	0.0093
Nucleotide excision repair	ko03420	14	0.0072
Tryptophan metabolism	ko00380	15	0.0077
Cell adhesion molecules (CAMs)	ko04514	25	0.0129
Maturity onset diabetes of the young	ko04950	4	0.0021
Calcium signaling pathway	ko04020	40	0.0206
Metabolic pathways	ko01100	282	0.1455
Morphine addiction	ko05032	19	0.0098
Arginine and proline metabolism	ko00330	16	0.0083
Glyoxylate and dicarboxylate metabolism	ko00630	9	0.0046
Glutamatergic synapse	ko04724	23	0.0119
African trypanosomiasis	ko05143	4	0.0021
Cholinergic synapse	ko04725	21	0.0108
Long-term depression	ko04730	12	0.0062
Taste transduction	ko04742	8	0.0041
Nicotine addiction	ko05033	10	0.0052
Cytokine-cytokine receptor interaction	ko04060	10	0.0052
Tyrosine metabolism	ko00350	14	0.0072
Other glycan degradation	ko00511	7	0.0036
Focal adhesion	ko04510	73	0.0377
One carbon pool by folate	ko00670	7	0.0036
Systemic lupus erythematosus	ko05322	8	0.0041
Homologous recombination	ko03440	8	0.0041
Nicotinate and nicotinamide metabolism	ko00760	9	0.0046
TGF-beta signaling pathway	ko04350	16	0.0083
Vibrio cholerae infection	ko05110	48	0.0248
Leishmaniasis	ko05140	8	0.0041
Glycolysis / Gluconeogenesis	ko00010	14	0.0072
Neurotrophin signaling pathway	ko04722	26	0.0134
Progesterone-mediated oocyte maturation	ko04914	21	0.0108
Tight junction	ko04530	45	0.0232
Pathogenic Escherichia coli infection	ko05130	29	0.015
Chronic myeloid leukemia	ko05220	12	0.0062
Retrograde endocannabinoid signaling	ko04723	17	0.0088
Terpenoid backbone biosynthesis	ko00900	6	0.0031
Allograft rejection	ko05330	1	0.0005
Graft-versus-host disease	ko05332	1	0.0005
Sphingolipid metabolism	ko00600	8	0.0041
Primary immunodeficiency	ko05340	8	0.0041
Jak-STAT signaling pathway	ko04630	13	0.0067
Glycosphingolipid biosynthesis - ganglio series	ko00604	3	0.0015
Amphetamine addiction	ko05031	16	0.0083
MAPK signaling pathway	ko04010	56	0.0289
Circadian rhythm - mammal	ko04710	8	0.0041
Fructose and mannose metabolism	ko00051	16	0.0083
Thyroid cancer	ko05216	7	0.0036
Circadian rhythm - fly	ko04711	9	0.0046
Shigellosis	ko05131	23	0.0119
Rheumatoid arthritis	ko05323	12	0.0062
Phenylalanine metabolism	ko00360	10	0.0052
Fatty acid elongation	ko00062	7	0.0036
GABAergic synapse	ko04727	16	0.0083
Intestinal immune network for IgA production	ko04672	1	0.0005
Pathways in cancer	ko05200	62	0.032
Taurine and hypotaurine metabolism	ko00430	2	0.001
Gastric acid secretion	ko04971	22	0.0114
ECM-receptor interaction	ko04512	34	0.0175
Chemokine signaling pathway	ko04062	34	0.0175
Hematopoietic cell lineage	ko04640	10	0.0052
Protein digestion and absorption	ko04974	25	0.0129
Gap junction	ko04540	17	0.0088
Steroid biosynthesis	ko00100	6	0.0031
Epstein-Barr virus infection	ko05169	59	0.0304
Glycosaminoglycan biosynthesis - keratan sulfate	ko00533	2	0.001
Dopaminergic synapse	ko04728	22	0.0114
Drug metabolism - other enzymes	ko00983	21	0.0108
Caffeine metabolism	ko00232	3	0.0015
Type I diabetes mellitus	ko04940	3	0.0015
Glutathione metabolism	ko00480	13	0.0067
Peroxisome	ko04146	26	0.0134
Ribosome biogenesis in eukaryotes	ko03008	25	0.0129
Glycosphingolipid biosynthesis - globo series	ko00603	2	0.001
Other types of O-glycan biosynthesis	ko00514	9	0.0046
ErbB signaling pathway	ko04012	16	0.0083
Viral myocarditis	ko05416	17	0.0088
mTOR signaling pathway	ko04150	12	0.0062
Autoimmune thyroid disease	ko05320	3	0.0015
Dorso-ventral axis formation	ko04320	18	0.0093
Axon guidance	ko04360	27	0.0139
D-Arginine and D-ornithine metabolism	ko00472	1	0.0005
Vitamin B6 metabolism	ko00750	1	0.0005
Regulation of autophagy	ko04140	5	0.0026
Arachidonic acid metabolism	ko00590	5	0.0026
Renin-angiotensin system	ko04614	5	0.0026
Toxoplasmosis	ko05145	27	0.0139
Herpes simplex infection	ko05168	36	0.0186
Vasopressin-regulated water reabsorption	ko04962	16	0.0083
Drug metabolism - cytochrome P450	ko00982	15	0.0077
Complement and coagulation cascades	ko04610	11	0.0057
Vascular smooth muscle contraction	ko04270	39	0.0201
Melanoma	ko05218	7	0.0036
Cell cycle	ko04110	22	0.0114
Glycosaminoglycan degradation	ko00531	3	0.0015
Pantothenate and CoA biosynthesis	ko00770	3	0.0015
Hedgehog signaling pathway	ko04340	11	0.0057
Salivary secretion	ko04970	28	0.0144
Butirosin and neomycin biosynthesis	ko00524	1	0.0005
Lysosome	ko04142	32	0.0165
Synaptic vesicle cycle	ko04721	20	0.0103
Fatty acid biosynthesis	ko00061	2	0.001
Basal transcription factors	ko03022	14	0.0072
Glioma	ko05214	12	0.0062
Regulation of actin cytoskeleton	ko04810	62	0.032
Propanoate metabolism	ko00640	8	0.0041
Phagosome	ko04145	36	0.0186
Mucin type O-Glycan biosynthesis	ko00512	2	0.001
Phototransduction	ko04744	9	0.0046
Bacterial invasion of epithelial cells	ko05100	22	0.0114
Adipocytokine signaling pathway	ko04920	12	0.0062
Dilated cardiomyopathy	ko05414	33	0.017
Non-small cell lung cancer	ko05223	6	0.0031
Salmonella infection	ko05132	27	0.0139
Primary bile acid biosynthesis	ko00120	2	0.001
Riboflavin metabolism	ko00740	2	0.001
Toll-like receptor signaling pathway	ko04620	9	0.0046
Insect hormone biosynthesis	ko00981	7	0.0036
Endometrial cancer	ko05213	10	0.0052
Epithelial cell signaling in Helicobacter pylori infection	ko05120	14	0.0072
Fat digestion and absorption	ko04975	14	0.0072
Valine, leucine and isoleucine biosynthesis	ko00290	1	0.0005
Glycosylphosphatidylinositol(GPI)-anchor biosynthesis	ko00563	4	0.0021
Bladder cancer	ko05219	4	0.0021
Endocrine and other factor-regulated calcium reabsorption	ko04961	8	0.0041
Acute myeloid leukemia	ko0522	6	0.0031
mRNA surveillance pathway	ko03015	45	0.0232
Antigen processing and presentation	ko04612	13	0.0067
Vitamin digestion and absorption	ko04977	9	0.0046
Ascorbate and aldarate metabolism	ko00053	7	0.0036
Steroid hormone biosynthesis	ko00140	9	0.0046
Type II diabetes mellitus	ko04930	9	0.0046
GnRH signaling pathway	ko04912	17	0.0088
Retinol metabolism	ko00830	13	0.0067
Valine, leucine and isoleucine degradation	ko00280	10	0.0052
NOD-like receptor signaling pathway	ko04621	5	0.0026
Butanoate metabolism	ko00650	5	0.0026
Base excision repair	ko03410	4	0.0021
Glycosphingolipid biosynthesis - lacto and neolacto series	ko00601	1	0.0005
Natural killer cell mediated cytotoxicity	ko04650	7	0.0036
NF-kappa B signaling pathway	ko04064	8	0.0041
Adherens junction	ko04520	29	0.015
Chagas disease (American trypanosomiasis)	ko05142	10	0.0052
Glycerolipid metabolism	ko00561	18	0.0093
Porphyrin and chlorophyll metabolism	ko00860	7	0.0036
Long-term potentiation	ko04720	13	0.0067
Wnt signaling pathway	ko04310	25	0.0129
Collecting duct acid secretion	ko04966	5	0.0026
Selenocompound metabolism	ko00450	1	0.0005
p53 signaling pathway	ko04115	8	0.0041
N-Glycan biosynthesis	ko00510	6	0.0031
Pentose and glucuronate interconversions	ko00040	15	0.0077
Pancreatic secretion	ko04972	23	0.0119
Biosynthesis of unsaturated fatty acids	ko01040	5	0.0026
Phototransduction - fly	ko04745	10	0.0052
Alcoholism	ko05034	16	0.0083
Pentose phosphate pathway	ko00030	5	0.0026
alpha-Linolenic acid metabolism	ko00592	5	0.0026
RIG-I-like receptor signaling pathway	ko04622	3	0.0015
Synthesis and degradation of ketone bodies	ko00072	1	0.0005
Hepatitis C	ko05160	11	0.0057
Staphylococcus aureus infection	ko05150	4	0.0021
beta-Alanine metabolism	ko00410	6	0.0031
Pancreatic cancer	ko05212	7	0.0036
Colorectal cancer	ko05210	7	0.0036
Fatty acid metabolism	ko00071	8	0.0041
Renal cell carcinoma	ko05211	10	0.0052
Basal cell carcinoma	ko05217	7	0.0036
HTLV-I infection	ko05166	38	0.0196
Linoleic acid metabolism	ko00591	4	0.0021
Apoptosis	ko04210	5	0.0026
Aldosterone-regulated sodium reabsorption	ko04960	3	0.0015
Ether lipid metabolism	ko00565	4	0.0021
MAPK signaling pathway - fly	ko04013	5	0.0026
Prostate cancer	ko05215	13	0.0067
Malaria	ko05144	7	0.0036
Tuberculosis	ko05152	22	0.0114
RNA transport	ko03013	58	0.0299
Melanogenesis	ko04916	14	0.0072
Metabolism of xenobiotics by cytochrome P450	ko00980	11	0.0057
Fc gamma R-mediated phagocytosis	ko04666	22	0.0114
Influenza A	ko05164	28	0.0144
Osteoclast differentiation	ko04380	6	0.0031
Proximal tubule bicarbonate reclamation	ko04964	2	0.001
Fc epsilon RI signaling pathway	ko04664	6	0.0031
Hypertrophic cardiomyopathy (HCM)	ko05410	26	0.0134
Measles	ko05162	17	0.0088
Pertussis	ko05133	5	0.0026
T cell receptor signaling pathway	ko04660	14	0.0072
Protein processing in endoplasmic reticulum	ko04141	36	0.0186
Legionellosis	ko05134	12	0.0062
Insulin signaling pathway	ko04910	27	0.0139
Prion diseases	ko05020	15	0.0077
SNARE interactions in vesicular transport	ko04130	2	0.001
VEGF signaling pathway	ko04370	7	0.0036
Glycosaminoglycan biosynthesis - heparan sulfate	ko00534	3	0.0015
Aminoacyl-tRNA biosynthesis	ko00970	7	0.0036
B cell receptor signaling pathway	ko04662	5	0.0026
RNA degradation	ko03018	19	0.0098
Cardiac muscle contraction	ko04260	12	0.0062
Olfactory transduction	ko04740	5	0.0026
Protein export	ko03060	1	0.0005
Huntington's disease	ko05016	31	0.016
Oocyte meiosis	ko04114	10	0.0052
Pyruvate metabolism	ko00620	6	0.0031
PPAR signaling pathway	ko03320	11	0.0057
Spliceosome	ko03040	52	0.0268
Citrate cycle (TCA cycle)	ko00020	3	0.0015
Alzheimer's disease	ko05010	26	0.0134
Proteasome	ko03050	1	0.0005
Oxidative phosphorylation	ko00190	11	0.0057
Ribosome	ko03010	4	0.0021
Parkinson's disease	ko05012	8	0.0041
Ubiquitin mediated proteolysis	ko04120	16	0.0083
Endocytosis	ko04144	27	0.0139
